# Supplementary material for: Cortinarius barcoding database of Western Siberia and adjacent areas
Source: Biodivers Data J. 2026 Jul 7;14:e196734. doi: 10.3897/BDJ.14.e196734 (PMC13370151; doi:10.3897/BDJ.14.e196734)
Supplement: Supplementary material 1 — Best hit results with analytical parameters [file bdj-14-e196734-s001.tsv]

catNumber	collectionCode	otherCatNumbers	seqResult	traceFileName	region	direction	nameManual	seqFasta	fastaLength	length	mean_quality	result_type	auto_sequence	identity_percent	seq_length	n_count	n_percentage	quality_score	quality_category	Reference	SH:0.5%	SH:1.0%	SH:1.5%	taxonName	Score	Prcnt	MisM	is_type	All_Taxa	identificationRemarks	identification_match
00887	YSU-EZ	180901-19		0778_ITS_F_C03_03_2023_05_17_16_46_57.ab1	ITS	F	Cortinarius semisanguineus	>YSU-EZ-00887 CAGGTTTCCGTAGGTGAACCTGCGGAAGGATCATTATTGAAATAAACCTGATGGGTTGTTGCTGGCTCTCTAGGGAGCATGTGCACGCCTTGTCATCTTTATATCTCCACCTGTGCACCTTTTGTAGGCCTTCCAGGTCTATGTTGCTTTTTCATTTACCCCAATGTATGTTAATAGAATGTTGTGACTATAAAATCTATACAACTTTCAGCAACGGATCTCTTGGCTCTCGCATCGATGAAGAACGCAGCGAAATGCGATAAGTAATGTGAATTGCAGAATTCAGTGAATCATCGAATCTTTGAACGCACCTTGCGCTCCTTGGTATTCCGAGGAGCATGCCTGTTTGAGTGTCATTAATATATATCAACCTTCTCATTTCTGA…	627	644	45.56677018633541	F_only	AGTCGTACAGGTTTCCGTAGGTGAACCTGCGGAAGGATCATTATTGAAATAAACCTGATGGGTTGTTGCTGGCTCTCTAGGGAGCATGTGCACGCCTTGTCATCTTTATATCTCCACCTGTGCACCTTTTGTAGGCCTTCCAGGTCTATGTTGCTTTTTCATTTACCCCAATGTATGTTAATAGAATGTTGTGACTATAAAATCTATACAACTTTCAGCAACGGATCTCTTGGCTCTCGCATCGATGAAGAACGCAGCGAAATGCGATAAGTAATGTGAATTGCAGAATTCAGTGAATCATCGAATCTTTGAACGCACCTTGCGCTCCTTGGTATTCCGAGGAGCATGCCTGTTTGAGTGTCATTAATATATATCAACCTTCTCATTTCTGAGTGGTTT…	97.06	633	0	0.0	253.2	Excellent	OQ366595	SH1886953.10FU	SH1364898.10FU	SH0986448.10FU	Cortinarius quarciticus	1054.0	99.36	4.0	FALSE	Cortinarius malachius | Cortinarius pseudobiformis | Cortinarius quarciticus	ID based on BLAST nearest sequence OQ366595 (99.36 %) (specimen), other nearest taxa: Cortinarius malachius | Cortinarius pseudobiformis | Cortinarius quarciticus	FALSE
00905	YSU-EZ	180901-25		0779_ITS_F_D03_04_2023_05_17_16_46_57.ab1	ITS	F	Cortinarius	>YSU-EZ-00905 GGTAGTCCTACCTGATTTGAGGTCACATTAATGAAAAACTGTCCAAGTCAATGGACTGTTAGAAGCTGAACTGCCTCACGTTAATAGCGTAGATAATTATCACACCAATGAACGGTCAACAAATTGTTCCGCTAATAAATTTTAGGGGAGCTGACTTCTTTAAAAAGACCAGCAAAAAGCCCCCACATCCAACACTCAACAAGCAAAAGCTGAAGGAGGTTGATATATTAATGACACTCAAACAGGCATGCTCCTCGGAATACCAAGGAGCGCAAGGTGCGTTCAAAGATTCGATGATTCACTGAATTCTGCAATTCACATTACTTATCGCATTTCGCTGCGTTCTTCATCGATGCGAGAGCCAAGAGATCCGTTGCTGAAAGTT…	655	749	36.518024032042725	contig	ACCTGATAGATTGTTGCTGGTTCTTTAATGAACATGGCACATCTGTCATCTTTTATCTCCACCTGGCACCTTTTGTAGACCTGGACAAGTTTTTAATCCTAGTATTAGGTTTTGGGATTGACTTTATTGACTTTCCTTATATTTCTGGGTCTATGTTTATTCAAATACCCCAAGTATGTTATAGAATGTATAAGTGGGCCTTTGTGCCTATAACAATATCAACTTTCAGCACGGATCTCTTGGCTCTCGCATCGATGAAGAACGCAGCGAAATGCGATAAGTAAGTGAATTGCAGATTCAGTGAATCATCGAATCTTTGAACGCACCTTGCGCTCCTTGGTATTCCGAGGAGCATCCTGTTTGAGTGTCATTAATATATCACCTCCTTCCACTTTTGCT…	45.47	565	0	0.0	226.0	Good	PP264690	SH1943302.10FU	SH1403801.10FU	SH1018671.10FU	Cortinarius tabularis	1108.9	99.85	1.0	FALSE	Cortinarius anomalopacificus | Cortinarius nettieae | Cortinarius tabularis	ID based on BLAST nearest sequence PP264690 (99.85 %) (specimen), other nearest taxa: Cortinarius anomalopacificus | Cortinarius nettieae | Cortinarius tabularis	FALSE
00905	YSU-EZ	180901-25		0779_ITS_R_G12_07_2023_06_06_16_14_38.ab1	ITS	R	Cortinarius	>YSU-EZ-00905 GGTAGTCCTACCTGATTTGAGGTCACATTAATGAAAAACTGTCCAAGTCAATGGACTGTTAGAAGCTGAACTGCCTCACGTTAATAGCGTAGATAATTATCACACCAATGAACGGTCAACAAATTGTTCCGCTAATAAATTTTAGGGGAGCTGACTTCTTTAAAAAGACCAGCAAAAAGCCCCCACATCCAACACTCAACAAGCAAAAGCTGAAGGAGGTTGATATATTAATGACACTCAAACAGGCATGCTCCTCGGAATACCAAGGAGCGCAAGGTGCGTTCAAAGATTCGATGATTCACTGAATTCTGCAATTCACATTACTTATCGCATTTCGCTGCGTTCTTCATCGATGCGAGAGCCAAGAGATCCGTTGCTGAAAGTT…	655	738	22.627371273712736	contig	ACCTGATAGATTGTTGCTGGTTCTTTAATGAACATGGCACATCTGTCATCTTTTATCTCCACCTGGCACCTTTTGTAGACCTGGACAAGTTTTTAATCCTAGTATTAGGTTTTGGGATTGACTTTATTGACTTTCCTTATATTTCTGGGTCTATGTTTATTCAAATACCCCAAGTATGTTATAGAATGTATAAGTGGGCCTTTGTGCCTATAACAATATCAACTTTCAGCACGGATCTCTTGGCTCTCGCATCGATGAAGAACGCAGCGAAATGCGATAAGTAAGTGAATTGCAGATTCAGTGAATCATCGAATCTTTGAACGCACCTTGCGCTCCTTGGTATTCCGAGGAGCATCCTGTTTGAGTGTCATTAATATATCACCTCCTTCCACTTTTGCT…	45.47	565	0	0.0	226.0	Good	PP264690	SH1943302.10FU	SH1403801.10FU	SH1018671.10FU	Cortinarius tabularis	1108.9	99.85	1.0	FALSE	Cortinarius anomalopacificus | Cortinarius nettieae | Cortinarius tabularis	ID based on BLAST nearest sequence PP264690 (99.85 %) (specimen), other nearest taxa: Cortinarius anomalopacificus | Cortinarius nettieae | Cortinarius tabularis	FALSE
00906	YSU-EZ	180902-07		0780_ITS_F_E03_05_2023_05_17_16_46_57.ab1	ITS	F	Cortinarius	>YSU-EZ-00906 GTTTCCGTAGGTGACCTGCGGAAGGATCATTATTGAAATAAACCTGCATGGGGTTGTTGCTGGCTCTCTAGGGAGCATGTGCACACCTTGTCATCTTTATATCTCCACCTGTGCACCTTTTGTAGACATCTTTCCAGGTGTCTATGTTGATTCTTCATTTACCCCAATGCATGTCAATAGAATGTTGTGTCTATAATATATACAACTTTCAGCAACGGATCTCTTGGCTCTCGCATCGATGAAGAACGCAGCGAAATGCGATAAGTAATGTGAATTGCAGAATTCAGTGAATCATCGAATCTTTGAACGCACCTTGCGCTCCTTGGTATTCCGAGGAGCATGCCTGTTTGAGTGTCATTAATATTATATATCGAACCCTCTTTTT…	588	651	45.36712749615975	F_only	GTCGTACAGGTTTCCGTAGGTGACCTGCGGAAGGATCATTATTGAAATAAACCTGCATGGGGTTGTTGCTGGCTCTCTAGGGAGCATGTGCACACCTTGTCATCTTTATATCTCCACCTGTGCACCTTTTGTAGACATCTTTCCAGGTGTCTATGTTGATTCTTCATTTACCCCAATGCATGTCAATAGAATGTTGTGTCTATAATATATACAACTTTCAGCAACGGATCTCTTGGCTCTCGCATCGATGAAGAACGCAGCGAAATGCGATAAGTAATGTGAATTGCAGAATTCAGTGAATCATCGAATCTTTGAACGCACCTTGCGCTCCTTGGTATTCCGAGGAGCATGCCTGTTTGAGTGTCATTAATATTATATATCGAACCCTCTTTTTTTGAG…	90.77	637	0	0.0	254.8	Excellent	EU266637	SH1887389.10FU	SH1364798.10FU	SH0986533.10FU	Cortinarius brunneus	1002.5	99.66	2.0	FALSE	Cortinarius brunneus | Cortinarius glandicolor	ID based on BLAST nearest sequence EU266637 (99.66 %) (specimen), other nearest taxa: Cortinarius brunneus | Cortinarius glandicolor	FALSE
00907	YSU-EZ	180902-01		0781_ITS_F_F03_06_2023_05_17_16_46_57.ab1	ITS	F	Cortinarius	>YSU-EZ-00907 GGTTTCCGTAGGTGaACCTGCGGAAGGATCATTATTGAAATAAACCTGACGGGTTGTTGCTGGTTCCCTAGGGAGCATGTGCACACCTTGTCATCTTTATATCTCCACCTGTGCACCTTTTGTAGGCCTTTCAGGTCTATGTTGCTTCATTTACCCCAATGTATGTTAATAGAATGTTGTGACTATAATATCTATACAACTTTCAGCAACGGATCTCTTGGCTCTCGCATCGATGAAGAACGCAGCGAAATGCGATAAGTAATGTGAATTGCAGAATTCAGTGAATCATCGAATCTTTGAACGCACCTTGCGCTCCTTGGTATTCCGAGGAGCATGCCTGTTTGAGTGTCATTAATATATATATCAAACCCTCTCTTGTCGAGTG…	621	641	42.19032761310452	F_only	AGGTCGTACAAGGTTTCCGTAGGTGACCTGCGGAAGGATCATTATTGAAATAAACCTGACGGGTTGTTGCTGGTTCCCTAGGGAGCATGTGCACACCTTGTCATCTTTATATCTCCACCTGTGCACCTTTTGTAGGCCTTTCAGGTCTATGTTGCTTCATTTACCCCAATGTATGTTAATAGAATGTTGTGACTATAATATCTATACAACTTTCAGCAACGGATCTCTTGGCTCTCGCATCGATGAAGAACGCAGCGAAATGCGATAAGTAATGTGAATTGCAGAATTCAGTGAATCATCGAATCTTTGAACGCACCTTGCGCTCCTTGGTATTCCGAGGAGCATGCCTGTTTGAGTGTCATTAATATATATATCAAACCCTCTCTTGTCGAGTGGTTG…	95.97	628	0	0.0	251.2	Excellent	AY669666	SH1888476.10FU	SH1364892.10FU	SH0986152.10FU	Cortinarius laniger	1026.5	99.83	1.0	FALSE	Cortinarius distortus | Cortinarius laniger | Cortinarius solis-occasus	ID based on BLAST nearest sequence AY669666 (99.83 %) (specimen), other nearest taxa: Cortinarius distortus | Cortinarius laniger | Cortinarius solis-occasus	FALSE
00909	YSU-EZ	180901-11		0782_ITS_F_G03_07_2023_05_17_16_46_57.ab1	ITS	F	Cortinarius laniger	>YSU-EZ-00909 AGGTTTCCGTAGGTGAACCTGCGGAAGGATCATTATTGAAATAAACCTGCATGGGTTGCTGCTGGTTCATTAATGAATATGTGCGCATCTGTCATCTTTATATCTCCACCTGTGCACTTTTTGTAGACCTGGATAAGTTTCTTAATGCTAGCATTAAGGTTTGAGGACTGACTTTTGTCTCTCCTTACATTTCCGGTCTATGTTTATTCATATACCCTAATGTATGTTAAAGAATGTAATAATTGGGCGTTTGTGCCTATAACACTATACAACTTTCAGCAACGGATCTCTTGGCTCTCGCATCGATGAAGAACGCAGCGAAATGCGATAAGTAATGTGAATTGCAGAATTCAGTGAATCATCGAATCTTTGAACGCACCTTGCG…	659	726	44.10606060606061	F_only	AGTCGTAACAGGTTTCCGTAGGTGAACCTGCGGAAGGATCATTATTGAAATAAACCTGCATGGGTTGCTGCTGGTTCATTAATGAATATGTGCGCATCTGTCATCTTTATATCTCCACCTGTGCACTTTTTGTAGACCTGGATAAGTTTCTTAATGCTAGCATTAAGGTTTGAGGACTGACTTTTGTCTCTCCTTACATTTCCGGTCTATGTTTATTCATATACCCTAATGTATGTTAAAGAATGTAATAATTGGGCGTTTGTGCCTATAACACTATACAACTTTCAGCAACGGATCTCTTGGCTCTCGCATCGATGAAGAACGCAGCGAAATGCGATAAGTAATGTGAATTGCAGAATTCAGTGAATCATCGAATCTTTGAACGCACCTTGCGCTCCT…	90.8	715	0	0.0	286.0	Excellent	MN751563	SH1944834.10FU	SH1404039.10FU	SH1017923.10FU	Cortinarius modestus	1103.8	99.09	6.0	FALSE	Cortinarius anomalus | Cortinarius modestus	ID based on BLAST nearest sequence MN751563 (99.09 %) (specimen), other nearest taxa: Cortinarius anomalus | Cortinarius modestus	FALSE
00910	YSU-EZ	180903-01		0783_ITS_F_H03_08_2023_05_17_16_46_57.ab1	ITS	F	Cortinarius	>YSU-EZ-00910 ACAGGTTTCCGTAGGTGAACCTGCGGAAGGATCATTATTGAAATAAACCTGATGGGTTGTTGCTGGTTCTCCAGGGAGCAAGTGCACGCCTTGTCATCTTTATATCTCCACCTGTGCACCTTTTGTAGACCTTTCCAGGTCTATGTTGCTTCATTTACCCCAATGTATGTCGATAGAATGTATGTGCCTATAATATATACAACTTTCAGCAACGGATCTCTTGGCTCTCGCATCGATGAAGAACGCAGCGAAATGCGATAAGTAATGTGAATTGCAGAATTCAGTGAATCATCGAATCTTTGAACGCACCTTGCGCTCCTTGGTATTCCGAGGAGCATGCCTGTTTGAGTGTCATTAATATATATATCAACCTTCTCTTGTTGAG…	622	636	47.51729559748428	F_only	TCGTACAGGTTTCCGTAGGTGACCTGCGGAAGGATCATTATTGAAATAAACCTGATGGGTTGTTGCTGGTTCTCCAGGGAGCAAGTGCACGCCTTGTCATCTTTATATCTCCACCTGTGCACCTTTTGTAGACCTTTCCAGGTCTATGTTGCTTCATTTACCCCAATGTATGTCGATAGAATGTATGTGCCTATAATATATACAACTTTCAGCAACGGATCTCTTGGCTCTCGCATCGATGAAGAACGCAGCGAAATGCGATAAGTAATGTGAATTGCAGAATTCAGTGAATCATCGAATCTTTGAACGCACCTTGCGCTCCTTGGTATTCCGAGGAGCATGCCTGTTTGAGTGTCATTAATATATATATCAACCTTCTCTTGTTGAGTGGTTTGGATG…	97.03	622	0	0.0	248.8	Good	FJ039562	SH1886654.10FU	SH1365379.10FU	SH0986660.10FU	Cortinarius rusticus	1004.2	99.49	3.0	FALSE	Cortinarius fuscescens | Cortinarius rusticus	ID based on BLAST nearest sequence FJ039562 (99.49 %) (specimen), other nearest taxa: Cortinarius fuscescens | Cortinarius rusticus	FALSE
00911	YSU-EZ	180902-13		0784_ITS_F_A04_01_2023_05_17_16_46_57.ab1	ITS	F	Cortinarius	>YSU-EZ-00911 CCTACCTGATTTGAGGTCACATTAATGATGAATTGTCCGAGGACCATTAGAAAGCTGAACTGCCCCTTACATTCAATAGCGTAGATAGTTATCACACCAATGAACAGGTTTGTTCTGCTAATGCATTTCAGAGAGAGCTGAACCTTTTTAAGAGGCCAGCAAACCCCCACATCCAAACCGCTCAACAAAGAGAAAGTTTGATATATATATTAATGACACTCAAACAGGCATGCTCCTCGGAATACCAAGGAGCGCAAGGTGCGTTCAAAGATTCGATGATTCACTGAATTCTGCAATTCACATTACTTATCGCATTTCGCTGCGTTCTTCATCGATGCGAGAGCCAAGAGATCCGTTGCTGAAAGTTGTATATATTATTATAGGC…	552	625	34.6992	contig	AGGTTTCCGTAGGTGAACCTGCGGAAGGATCATTATTGAAATAAACCTGATGGGTTGTTGCTGGCTCTCTAGGGAGCATGTGCACGCCTTGTCATCTTTATATTTTGCTTCATTTACCCCCCAATGTATGTCAATAGAATGTTGTGCCTATAATAATATATACAACTTTCAGCAACGGATCTCTTGGCTCTCGCATCGATGAAGAACGCAGCGAAATGCGATAAGTAATGTGAATTGCAGAATTCAGTGAATCATCGAATCTTTGAACGCACCTTGCGCTCCTTGGTATTCCGAGGAGCATGCCTGTTTGAGTGTCATTAATATATATATCAAACTTTCTCTTTGTTGAGCGGTTTGGATGTGGGGGTTTGCTGGCCTCTTAAAAAGGTTCACTCCTCT…	47.86	536	0	0.0	214.4	Good	MG136824	SH1887161.10FU	SH1365137.10FU	SH0986151.10FU	Cortinarius subpaleaceus	923.5	99.09	5.0	FALSE	Cortinarius boreotrichus | Cortinarius expallens | Cortinarius hemitrichus | Cortinarius inconspicuus | Cortinarius pauperculus | Cortinarius pilatii | Cortinarius pulchripes | Cortinarius subpaleaceus	ID based on BLAST nearest sequence MG136824 (99.09 %) (specimen), other nearest taxa: Cortinarius boreotrichus | Cortinarius expallens | Cortinarius hemitrichus | Cortinarius inconspicuus | Cortinarius pauperculus | Cortinarius pilatii | Cortinarius pulchripes | Cortinarius subpaleaceus	FALSE
00911	YSU-EZ	180902-13		0784_ITS_R_H12_08_2023_06_06_16_14_38.ab1	ITS	R	Cortinarius	>YSU-EZ-00911 CCTACCTGATTTGAGGTCACATTAATGATGAATTGTCCGAGGACCATTAGAAAGCTGAACTGCCCCTTACATTCAATAGCGTAGATAGTTATCACACCAATGAACAGGTTTGTTCTGCTAATGCATTTCAGAGAGAGCTGAACCTTTTTAAGAGGCCAGCAAACCCCCACATCCAAACCGCTCAACAAAGAGAAAGTTTGATATATATATTAATGACACTCAAACAGGCATGCTCCTCGGAATACCAAGGAGCGCAAGGTGCGTTCAAAGATTCGATGATTCACTGAATTCTGCAATTCACATTACTTATCGCATTTCGCTGCGTTCTTCATCGATGCGAGAGCCAAGAGATCCGTTGCTGAAAGTTGTATATATTATTATAGGC…	552	619	43.61227786752827	contig	AGGTTTCCGTAGGTGAACCTGCGGAAGGATCATTATTGAAATAAACCTGATGGGTTGTTGCTGGCTCTCTAGGGAGCATGTGCACGCCTTGTCATCTTTATATTTTGCTTCATTTACCCCCCAATGTATGTCAATAGAATGTTGTGCCTATAATAATATATACAACTTTCAGCAACGGATCTCTTGGCTCTCGCATCGATGAAGAACGCAGCGAAATGCGATAAGTAATGTGAATTGCAGAATTCAGTGAATCATCGAATCTTTGAACGCACCTTGCGCTCCTTGGTATTCCGAGGAGCATGCCTGTTTGAGTGTCATTAATATATATATCAAACTTTCTCTTTGTTGAGCGGTTTGGATGTGGGGGTTTGCTGGCCTCTTAAAAAGGTTCACTCCTCT…	47.86	536	0	0.0	214.4	Good	MG136824	SH1887161.10FU	SH1365137.10FU	SH0986151.10FU	Cortinarius subpaleaceus	923.5	99.09	5.0	FALSE	Cortinarius boreotrichus | Cortinarius expallens | Cortinarius hemitrichus | Cortinarius inconspicuus | Cortinarius pauperculus | Cortinarius pilatii | Cortinarius pulchripes | Cortinarius subpaleaceus	ID based on BLAST nearest sequence MG136824 (99.09 %) (specimen), other nearest taxa: Cortinarius boreotrichus | Cortinarius expallens | Cortinarius hemitrichus | Cortinarius inconspicuus | Cortinarius pauperculus | Cortinarius pilatii | Cortinarius pulchripes | Cortinarius subpaleaceus	FALSE
00969	YSU-EZ	180904-08 | LE F-361647		0787_ITS_F_C04_03_2023_05_17_16_46_57.ab1	ITS	F	Cortinarius	>YSU-EZ-00969 GTTTCCGTAGGTGAACCTGCGGAAGGATCATTATTGAATAAACCTGATGGGTTGTTGCTGGCTCTCTTGGGAGCATGTGCACACCTTGTCATCTTTATATTTCCACCTGTGCACCTTTTGTAGACCTCCCCAGGTCTATGTTGCTTCATTTACCCCCAATGTATGTTAATAGAATGTTGTGTCTATAAAATCTATACAACTTTCAGCAACGGATCTCTTGGCTCTCGCATCGATGAAGAACGCAGCGAAATGCGATAAGTAATGTGAATTGCAGAATTCAGTGAATCATCGAATCTTTGAACGCACCTTGCGCTCCTTGGTATTCCGAGGAGCATGCCTGTTTGAGTGTCATTAATATATATCAACCCACTCTTGTTGAGTGGTT…	597	648	46.66975308641975	F_only	AGTCGTACAAGGTTTCCGTAGGTGAACCTGCGGAAGGATCATTATTGAATAAACCTGATGGGTTGTTGCTGGCTCTCTTGGGAGCATGTGCACACCTTGTCATCTTTATATTTCCACCTGTGCACCTTTTGTAGACCTCCCCAGGTCTATGTTGCTTCATTTACCCCCAATGTATGTTAATAGAATGTTGTGTCTATAAAATCTATACAACTTTCAGCAACGGATCTCTTGGCTCTCGCATCGATGAAGAACGCAGCGAAATGCGATAAGTAATGTGAATTGCAGAATTCAGTGAATCATCGAATCTTTGAACGCACCTTGCGCTCCTTGGTATTCCGAGGAGCATGCCTGTTTGAGTGTCATTAATATATATCAACCCACTCTTGTTGAGTGGTTTGG…	92.72	633	0	0.0	253.2	Excellent	MK131458	SH1886898.10FU	SH1365429.10FU	SH0986459.10FU	Cortinarius armillatus	1005.9	99.83	1.0	FALSE	Cortinarius armillatus	ID based on BLAST nearest sequence MK131458 (99.83 %) (specimen)	FALSE
00970	YSU-EZ	180904-05 | LE F-361648		1078_ITS_F_H03_08_2023_11_15_15_58_49.ab1	ITS	F	Cortinarius armillatus	>YSU-EZ-00970 TTTCCGTAGGTGAACCTGCGGAAGGATCATTATTGAAATAAACCTGATGGGTTGCTGCTGGCTCTCTCGGGAGCATGTGCACACTTGTCATCTTTATATCTTCCCCTGTGCACCTTTTGTAGATCTGGATATCTTTCTGAATGCCTGGCATTCGGGTTTTGAGGATTGACTCTTTTGTCTTTCCTTACATTTCCAGACCTATGTTTTCATATACACCTTGTATGTTATAGAATGTATGGAAAAGGCCTTTGTGCCTACAAACCTATACAACTTTCAGCAACGGATCTCTTGGCTCTCGCATCGATGAAGAACGCAGCGAAATGCGATAAGTAATGTGAATTGCAGAATTCAGTGAATCATCGAATCTTTGAACGCACCTTGCGCT…	708	728	55.92445054945055	F_only	GTCGTACAGGTTTCCGTAGGTGAACCTGCGGAAGGATCATTATTGAAATAAACCTGATGGGTTGCTGCTGGCTCTCTCGGGAGCATGTGCACACTTGTCATCTTTATATCTTCCCCTGTGCACCTTTTGTAGATCTGGATATCTTTCTGAATGCCTGGCATTCGGGTTTTGAGGATTGACTCTTTTGTCTTTCCTTACATTTCCAGACCTATGTTTTCATATACACCTTGTATGTTATAGAATGTATGGAAAAGGCCTTTGTGCCTACAAACCTATACAACTTTCAGCAACGGATCTCTTGGCTCTCGCATCGATGAAGAACGCAGCGAAATGCGATAAGTAATGTGAATTGCAGAATTCAGTGAATCATCGAATCTTTGAACGCACCTTGCGCTCCTC…	96.99	717	0	0.0	286.8	Excellent	JN114084	SH1943983.10FU	SH1405237.10FU	SH1018504.10FU	Cortinarius purpureus	997.3	94.4	39.0	TRUE	Cortinarius davemallochii | Cortinarius pellstonianus | Cortinarius purpureus | Cortinarius vitiosus	ID based on BLAST nearest sequence JN114084 (94.40 %) (TYPE specimen), other nearest taxa: Cortinarius davemallochii | Cortinarius pellstonianus | Cortinarius purpureus | Cortinarius vitiosus	FALSE
01065	YSU-EZ	89-09-56 AE		0039_ITS_F_B07_02_2023_03_28_14_07_31.ab1	ITS	F	Cortinarus	>YSU-EZ-01065 TGTGCGCATCTAGTCATCTTTATATCTCCACCTGTGCACTTTTTGTAGACCTGGATAAGTTTCTTAATGCTAGCATTAAGGTTTGAGGACTGACTTTTGTCTCTCCTTACATTTCCGGTCTATGTTTATTCATATACCCTAATGTATGTTAAAGAATGTAATAATTGGGCGTTTGTGCCTATAACACTATACAACTTTCAGCAACGGATCTCTTGGCTCTCGCATCGATGAAGAACGCAGCGAAATGCGATAAGTAATGTGAATTGCAGAATTCAGTGAATCATCGAATCTTTGAACGCACCTTGCGCTCCTTGGTATTCCGAGGAGCATGCCTGTTTGAGTGTCATTAATATATCAACCTCTTCAGCTTTTGCTTATTGAGTGT…	500	658	27.29483282674772	F_only	GCGCATCTAGTCATCTTTATATCTCCACCTGTGCACTTTTTGTAGACCTGGATAAGTTTCTTAATGCTAGCATTAAGGTTTGAGGACTGACTTTTGTCTCTCCTTACATTTCCGGTCTATGTTTATTCATATACCCTAATGTATGTTAAAGAATGTAATAATTGGGCGTTTGTGCCTATAACACTATACAACTTTCAGCAACGGATCTCTTGGCTCTCGCATCGATGAAGAACGCAGCGAAATGCGATAAGTAATGTGAATTGCAGAATTCAGTGAATCATCGAATCTTTGAACGCACCTTGCGCTCCTTGGTATTCCGAGGAGCATGCCTGTTTGAGTGTCATTAATATATCAACCTCTTCAGCTTTTGCTTATTGAGTGTTGGATGTGGGGGTCTTT…	76.42	637	0	0.0	254.8	Excellent	PQ652775	SH1944834.10FU	SH1404039.10FU	SH1017923.10FU	Cortinarius anomalus	847.9	99.4	3.0	FALSE	Cortinarius anomalus | Cortinarius modestus	ID based on BLAST nearest sequence PQ652775 (99.40 %) (specimen), other nearest taxa: Cortinarius anomalus | Cortinarius modestus	FALSE
01067	YSU-EZ	17.09.21-181 | LE F-361649		0788_ITS_F_D04_04_2023_05_17_16_46_57.ab1	ITS	F	Cortinarius croceus	>YSU-EZ-01067 GGTTTCCGTAGGTGACCTGCGGAAGGATCATTATTGAAATAAACCTGATGGGTTGCTGCTGGCTCTCTAGGGAGCATGTGCACACTTGTCATCTTTATATCTCCACCTGTGCACCTTTTGTAGATCTGGATATCTTTCTGAATGCCTGGCATTCGGGTTTGAGGATTGACTTTTGTCTTTCCTTACATTTCCAGGCCTATGTTTTCTTCATATACACCAATTTATGTTATAGAATGTAATGAAAAGGGCCTTTGTGCCTACAAACCTTATACAACTTTCAGCAACGGATCTCTTGGCTCTCGCATCGATGAAGAACGCAGCGAAATGCGATAAGTAATGTGAATTGCAGAATTCAGTGAATCATCGAATCTTTGAACGCACCTTG…	579	749	44.20293724966622	F_only	GTACAAGGTTTCCGTAGGTGACCTGCGGAAGGATCATTATTGAAATAAACCTGATGGGTTGCTGCTGGCTCTCTAGGGAGCATGTGCACACTTGTCATCTTTATATCTCCACCTGTGCACCTTTTGTAGATCTGGATATCTTTCTGAATGCCTGGCATTCGGGTTTGAGGATTGACTTTTGTCTTTCCTTACATTTCCAGGCCTATGTTTTCTTCATATACACCAATTTATGTTATAGAATGTAATGAAAAGGGCCTTTGTGCCTACAAACCTTATACAACTTTCAGCAACGGATCTCTTGGCTCTCGCATCGATGAAGAACGCAGCGAAATGCGATAAGTAATGTGAATTGCAGAATTCAGTGAATCATCGAATCTTTGAACGCACCTTGCGCTCCTT…	78.2	730	0	0.0	292.0	Excellent	PQ288435	SH1943570.10FU	SH1404525.10FU	SH1018504.10FU	Cortinarius croceus	987.0	99.83	1.0	FALSE	Cortinarius croceus	ID based on BLAST nearest sequence PQ288435 (99.83 %) (specimen)	TRUE
01068	YSU-EZ	08.08.02-13 | LE F-361650		0044_ITS_F_A04_01_2023_04_01_17_37_07.ab1	ITS	F	Cortinarius sphagneti	>YSU-EZ-01068 GGTTTCCGTAGGTGAACCTGCGGAAGGATCATTATTGAAATAAACCTGATGGGTTGCTGCTGGCTCTCTCGGGAGCATGTGCACACTTGTCATCTTTATATCTTCCCCTGTGCACCTTTTGTAGATCTGGATATCTTTCTGAATGCCTGGCATTCGGGTTTTGAGGATTGACTCTTTTGTCTTTCCTTACATTTCCAGACCTATGTTTTCATATACACCTTGTATGTTATAGAATGTATGGAAAAGGCCTTTGTGCCTACAAACCTATACAACTTTCAGCAACGGATCTCTTGGCTCTCGCATCGATGAAGAACGCAGCGAAATGCGATAAGTAATGTGAATTGCAGAATTCAGTGAATCATCGAATCTTTGAACGCACCTTGCG…	479	501	55.22554890219561	F_only	AGTCGTACAGGTTTCCGTAGGTGAACCTGCGGAAGGATCATTATTGAAATAAACCTGATGGGTTGCTGCTGGCTCTCTCGGGAGCATGTGCACACTTGTCATCTTTATATCTTCCCCTGTGCACCTTTTGTAGATCTGGATATCTTTCTGAATGCCTGGCATTCGGGTTTTGAGGATTGACTCTTTTGTCTTTCCTTACATTTCCAGACCTATGTTTTCATATACACCTTGTATGTTATAGAATGTATGGAAAAGGCCTTTGTGCCTACAAACCTATACAACTTTCAGCAACGGATCTCTTGGCTCTCGCATCGATGAAGAACGCAGCGAAATGCGATAAGTAATGTGAATTGCAGAATTCAGTGAATCATCGAATCTTTGAACGCACCTTGCGCTCCT…	95.44	491	0	0.0	196.4	Medium	OP866253	SH1943273.10FU	SH1403738.10FU	SH1017520.10FU	Cortinarius davemallochii	823.9	100.0	0.0	FALSE	Cortinarius cruentiphyllus | Cortinarius davemallochii | Cortinarius sommerfeltii | Cortinarius vitiosus	ID based on BLAST nearest sequence OP866253 (100.00 %) (specimen), other nearest taxa: Cortinarius cruentiphyllus | Cortinarius davemallochii | Cortinarius sommerfeltii | Cortinarius vitiosus	FALSE
01069	YSU-EZ	07.08.13-25 | LE F-361651		0044_ITS_F_B04_02_2023_04_01_17_37_07.ab1	ITS	F	Cortinarius uliginosus	>YSU-EZ-01069 ACAGGTTTCCGTAGGTGACCTGCGGAAGGATCATTATTGAAATAAACCTGATGGGTTGCTGCTGGCTCTCTAGGGAGCATGTGCACACTTGTCATCTTTATATCTCCACCTGTGCACCTTTTGTAGATCTGGATATCTTTCTGAATGCCTGCCATTCAGGTTTGAGGATTGACTTTTGTCTTTCCTTACATTTCCAGGCCTATGTTTTCTTCATATACACCATTTATGTTATAGAATGTAATGAAAAGGGCCTTTGTGCCTACAAACCTTATACAACTTTCAGCAACGGATCTCTTGGCTCTCGCATCGATGAAGAACGCAGCGAAATGCGATAAGTAATGTGAATTGCAGAATTCAGTGAATCATCGAATCTTTGAACGCACCT…	586	753	42.97211155378486	F_only	GTCGTACAGGTTTCCGTAGGTGACCTGCGGAAGGATCATTATTGAAATAAACCTGATGGGTTGCTGCTGGCTCTCTAGGGAGCATGTGCACACTTGTCATCTTTATATCTCCACCTGTGCACCTTTTGTAGATCTGGATATCTTTCTGAATGCCTGCCATTCAGGTTTGAGGATTGACTTTTGTCTTTCCTTACATTTCCAGGCCTATGTTTTCTTCATATACACCATTTATGTTATAGAATGTAATGAAAAGGGCCTTTGTGCCTACAAACCTTATACAACTTTCAGCAACGGATCTCTTGGCTCTCGCATCGATGAAGAACGCAGCGAAATGCGATAAGTAATGTGAATTGCAGAATTCAGTGAATCATCGAATCTTTGAACGCACCTTGCGCTCCT…	78.4	737	0	0.0	294.8	Excellent	OP684858	SH1943570.10FU	SH1404525.10FU	SH1018504.10FU	Cortinarius polaris	990.4	99.49	3.0	FALSE	Cortinarius cinnamomeoluteus | Cortinarius croceus | Cortinarius olivaceofuscus | Cortinarius polaris	ID based on BLAST nearest sequence OP684858 (99.49 %) (specimen), other nearest taxa: Cortinarius cinnamomeoluteus | Cortinarius croceus | Cortinarius olivaceofuscus | Cortinarius polaris	FALSE
01071	YSU-EZ	08.08.04-390 | LE F-361652		0790_ITS_F_E04_05_2023_05_17_16_46_57.ab1	ITS	F	Cortinarius uliginosus	>YSU-EZ-01071 TTTGTCCAAATCAATGGACTGTTAGAAGCTGAACCTGTTTCACCTCAAAAGCGTAGATAGTTATCACACCAATGAACGGGTCAACAAATTGTTCCGCTAATGCATTTTAGGGGAGCCGACCTCAAAAGAGACCAGCAAAAGACCCCCACATCCAAACACTCGACAAGTCAAAAACCTGAGGAGGTTGATATATTAATGACACTCAAACAGGCATGCTCCTCGGAATACCAAGGAGCGCAAGGTGCGTTCAAAGATTCGATGATTCACTGAATTCTGCAATTCACATTACTTATCGCATTTCGCTGCGTTCTTCATCGATGCGAGAGCCAAGAGATCCGTTGCTGAAAGTTGTATAAGGTTTGTAGGCACAAAGGCCTTTTTCATT…	623	760	29.176315789473684	contig	CGTACAAGGTTTCCGTAGGTGACCTGCGGAAGGATCATTATTGAAATAAACCTGATGGTTGCTGCTGGCTCTCTAGGGAGCATGTGCACACTTGTCATCTTTATATCTCCACCTGTGCACCTTTTGTAGATCTGGATAATCTTTCTGAATGCCTGGCATTCAGGTTTGAGGATTGACTTTTTGTCTTTCCTTACATTTCCAGGCCTATGTTTTCTTCATATACCCCATTTATGTTATAGAATGTAATGAAAAGGGCTTTGTGCCTACAAACCTTATACAACTTTCAGCAACGGATCTCTTGGCTCTCGCATCCATGAAAAACGCAGCGAAATGCGATAAGTAATGGGAATTGCAGAATTCAGTGAATCATCCAATCTTTGAACGCACCTTGCGCTCCTT…	45.06	669	0	0.0	267.6	Excellent	JN114080	SH1942272.10FU	SH1404525.10FU	SH1018504.10FU	Cortinarius cinnamomeus	1041.9	100.0	0.0	TRUE	Cortinarius cinnamomeus | Cortinarius croceus | Cortinarius polaris	ID based on BLAST nearest sequence JN114080 (100.00 %) (TYPE specimen), other nearest taxa: Cortinarius cinnamomeus | Cortinarius croceus | Cortinarius polaris	FALSE
01071	YSU-EZ	08.08.04-390 | LE F-361652		0790_ITS_R_B01_02_2023_06_06_19_11_00.ab1	ITS	R	Cortinarius uliginosus	>YSU-EZ-01071 TTTGTCCAAATCAATGGACTGTTAGAAGCTGAACCTGTTTCACCTCAAAAGCGTAGATAGTTATCACACCAATGAACGGGTCAACAAATTGTTCCGCTAATGCATTTTAGGGGAGCCGACCTCAAAAGAGACCAGCAAAAGACCCCCACATCCAAACACTCGACAAGTCAAAAACCTGAGGAGGTTGATATATTAATGACACTCAAACAGGCATGCTCCTCGGAATACCAAGGAGCGCAAGGTGCGTTCAAAGATTCGATGATTCACTGAATTCTGCAATTCACATTACTTATCGCATTTCGCTGCGTTCTTCATCGATGCGAGAGCCAAGAGATCCGTTGCTGAAAGTTGTATAAGGTTTGTAGGCACAAAGGCCTTTTTCATT…	623	737	36.601085481682496	contig	CGTACAAGGTTTCCGTAGGTGACCTGCGGAAGGATCATTATTGAAATAAACCTGATGGTTGCTGCTGGCTCTCTAGGGAGCATGTGCACACTTGTCATCTTTATATCTCCACCTGTGCACCTTTTGTAGATCTGGATAATCTTTCTGAATGCCTGGCATTCAGGTTTGAGGATTGACTTTTTGTCTTTCCTTACATTTCCAGGCCTATGTTTTCTTCATATACCCCATTTATGTTATAGAATGTAATGAAAAGGGCTTTGTGCCTACAAACCTTATACAACTTTCAGCAACGGATCTCTTGGCTCTCGCATCCATGAAAAACGCAGCGAAATGCGATAAGTAATGGGAATTGCAGAATTCAGTGAATCATCCAATCTTTGAACGCACCTTGCGCTCCTT…	45.06	669	0	0.0	267.6	Excellent	JN114080	SH1942272.10FU	SH1404525.10FU	SH1018504.10FU	Cortinarius cinnamomeus	1041.9	100.0	0.0	TRUE	Cortinarius cinnamomeus | Cortinarius croceus | Cortinarius polaris	ID based on BLAST nearest sequence JN114080 (100.00 %) (TYPE specimen), other nearest taxa: Cortinarius cinnamomeus | Cortinarius croceus | Cortinarius polaris	FALSE
01073	YSU-EZ	08.08.16-05A | LE F-361653		0791_ITS_F_F04_06_2023_05_17_16_46_57.ab1	ITS	F	Cortinarius fervidus	>YSU-EZ-01073 ATAAACCTGATGGGTTGCTGCTGGCTCTCTAGGGAGCATGTGCACACTTGTCATCTTTATATCTCCACCTGTGCACCTTTTGTAGATCTGGATATCTTTCTGAATGCCTGGCATTCAGGTTTGAGGATTGACTTTTGTCTTTCCTTACATTTCCAGGCCTATGTTTTCTTCATATACACCATGTATGTTATAGAATGTAATGAAAAGGCCTTTGCGCCTACAAACCTATACAACTTTCAGCAACGGATCTCTTGGCTCTCGCATCGATGAAGAACGCAGCGAAATGCGATAAGTAATGTGAATTGCAGAATTCAGTGAATCATCGAATCTTTGAACGCACCTTGCGCTCCTTGGTATTCCGAGGAGCATGCCCTGTTTGAGTGTC…	616	749	34.27369826435247	contig	GTTTCCGTAGGTGAACCTGCGGAAGGATCATTATTGAAATAAACCTGATGGGTTGCTGCTGGCTCTCTAGGGAGCATGTGCACACTTGTCATCTTTATATTCCACCTGTGCACCTTTTGTAGATCTGGATATCTTTCTGAATGCCTGGCATTCAGGTTTGAGGATTGACTTTTGTCTTTCCTTACATTTCAGGCCTATGTTTTCTTCTATACACCATGTATGTTATAGAATGTAATGAAAAGGCCTTTGCGCCTACAAACCTATACAACTTTCAGCAACGGATCTCTTGGCTCTCGCATCGATGAAGAACGCAGCGAAATGCGATAAGTAATGTGAATTGCAGATTCAGTGAATCATCGAATCTTTGAACGCACCTTGCGCTCCTTGGTATTCCGAGGA…	81.16	648	0	0.0	259.2	Excellent	KY287692	SH1943571.10FU	SH1405237.10FU	SH1018504.10FU	Cortinarius sommerfeltii	1054.0	99.84	1.0	FALSE	Cortinarius cruentiphyllus | Cortinarius pellstonianus | Cortinarius semisanguineus | Cortinarius sommerfeltii | Cortinarius subcroceofolius	ID based on BLAST nearest sequence KY287692 (99.84 %) (specimen), other nearest taxa: Cortinarius cruentiphyllus | Cortinarius pellstonianus | Cortinarius semisanguineus | Cortinarius sommerfeltii | Cortinarius subcroceofolius	FALSE
01073	YSU-EZ	08.08.16-05A | LE F-361653		0791_ITS_R_C01_03_2023_06_06_19_11_00.ab1	ITS	R	Cortinarius fervidus	>YSU-EZ-01073 ATAAACCTGATGGGTTGCTGCTGGCTCTCTAGGGAGCATGTGCACACTTGTCATCTTTATATCTCCACCTGTGCACCTTTTGTAGATCTGGATATCTTTCTGAATGCCTGGCATTCAGGTTTGAGGATTGACTTTTGTCTTTCCTTACATTTCCAGGCCTATGTTTTCTTCATATACACCATGTATGTTATAGAATGTAATGAAAAGGCCTTTGCGCCTACAAACCTATACAACTTTCAGCAACGGATCTCTTGGCTCTCGCATCGATGAAGAACGCAGCGAAATGCGATAAGTAATGTGAATTGCAGAATTCAGTGAATCATCGAATCTTTGAACGCACCTTGCGCTCCTTGGTATTCCGAGGAGCATGCCCTGTTTGAGTGTC…	616	772	22.99481865284974	contig	GTTTCCGTAGGTGAACCTGCGGAAGGATCATTATTGAAATAAACCTGATGGGTTGCTGCTGGCTCTCTAGGGAGCATGTGCACACTTGTCATCTTTATATTCCACCTGTGCACCTTTTGTAGATCTGGATATCTTTCTGAATGCCTGGCATTCAGGTTTGAGGATTGACTTTTGTCTTTCCTTACATTTCAGGCCTATGTTTTCTTCTATACACCATGTATGTTATAGAATGTAATGAAAAGGCCTTTGCGCCTACAAACCTATACAACTTTCAGCAACGGATCTCTTGGCTCTCGCATCGATGAAGAACGCAGCGAAATGCGATAAGTAATGTGAATTGCAGATTCAGTGAATCATCGAATCTTTGAACGCACCTTGCGCTCCTTGGTATTCCGAGGA…	81.16	648	0	0.0	259.2	Excellent	KY287692	SH1943571.10FU	SH1405237.10FU	SH1018504.10FU	Cortinarius sommerfeltii	1054.0	99.84	1.0	FALSE	Cortinarius cruentiphyllus | Cortinarius pellstonianus | Cortinarius semisanguineus | Cortinarius sommerfeltii | Cortinarius subcroceofolius	ID based on BLAST nearest sequence KY287692 (99.84 %) (specimen), other nearest taxa: Cortinarius cruentiphyllus | Cortinarius pellstonianus | Cortinarius semisanguineus | Cortinarius sommerfeltii | Cortinarius subcroceofolius	FALSE
01074	YSU-EZ	06.08.19-01 | LE F-361654		0792_ITS_F_G04_07_2023_05_17_16_46_57.ab1	ITS	F	Cortinarius sanguineus	>YSU-EZ-01074 GGTTTCCGTAGGTGAACCTGCGGAAGGATCATTATTGAAATAAACCTGATGGGTTGTTGCTGGTTCTCTAGGGAGCATGTGCACGCTTGTCATCTTTATATCTCCACCTGTGCACCTTTTGTAGATCTGGATATCTTTCTGAATGCCTGGCATTCAGGTTTGGGGATTGACTTTGCTCTTTCCTTACATTTCCAGACCTATGTTTTCTTCATATACACCATGTATGTTATAGAATGTAATAGTAAGGCCTTTGTGCCTACAAACCTATACAACTTTCAGCAACGGATCTCTTGGCTCTCGCATCGATGAAGAACGCAGCGAAATGCGATAAGTAATGTGAATTGCAGAATTCAGTGAATCATCGAATCTTTGAACGCACCTTGCG…	649	740	44.443243243243245	F_only	AACAAGGTTTCCGTAGGTGAACCTGCGGAAGGATCATTATTGAAATAAACCTGATGGGTTGTTGCTGGTTCTCTAGGGAGCATGTGCACGCTTGTCATCTTTATATCTCCACCTGTGCACCTTTTGTAGATCTGGATATCTTTCTGAATGCCTGGCATTCAGGTTTGGGGATTGACTTTGCTCTTTCCTTACATTTCCAGACCTATGTTTTCTTCATATACACCATGTATGTTATAGAATGTAATAGTAAGGCCTTTGTGCCTACAAACCTATACAACTTTCAGCAACGGATCTCTTGGCTCTCGCATCGATGAAGAACGCAGCGAAATGCGATAAGTAATGTGAATTGCAGAATTCAGTGAATCATCGAATCTTTGAACGCACCTTGCGCTCCTTGGT…	88.81	720	0	0.0	288.0	Excellent	JN114100	SH1944302.10FU	SH1404125.10FU	SH1018401.10FU	Cortinarius sanguineus	1115.8	100.0	0.0	FALSE	Cortinarius malicorius | Cortinarius sanguineus	ID based on BLAST nearest sequence JN114100 (100.00 %) (specimen), other nearest taxa: Cortinarius malicorius | Cortinarius sanguineus	TRUE
01075	YSU-EZ	06.08.16-101 | LE F-361655		0793_ITS_F_H04_08_2023_05_17_16_46_57.ab1	ITS	F	Cortinarius sanguineus	>YSU-EZ-01075 GTTTCCGTAGGTGACCTGCGGAAGGATCATTATTGAAATAAACCTGATGGGTTGTTGCTGGTTCTCTAGGGAGCATGTGCACGCTTGTCATCTTTATATCTCCACCTGTGCACCTTTTGTAGATCTGGATATCTTTCTGAATGCCTGGCATTCAGGTTTGGGGATTGACTTTGCTCTTTCCTTACATTTCCAGACCTATGTTTTCTTCATATACACCATGTATGTTATAGAATGTAATAGTAAGGCCTTTGTGCCTACAAACCTATACAACTTTCAGCAACGGATCTCTTGGCTCTCGCATCGATGAAGAACGCAGCGAAATGCGATAAGTAATGTGAATTGCAGAATTCAGTGAATCATCGAATCTTTGAACGCACCTTGCGCT…	629	740	45.37837837837838	F_only	GTCGTACAAGGTTTCCGTAGGTGACCTGCGGAAGGATCATTATTGAAATAAACCTGATGGGTTGTTGCTGGTTCTCTAGGGAGCATGTGCACGCTTGTCATCTTTATATCTCCACCTGTGCACCTTTTGTAGATCTGGATATCTTTCTGAATGCCTGGCATTCAGGTTTGGGGATTGACTTTGCTCTTTCCTTACATTTCCAGACCTATGTTTTCTTCATATACACCATGTATGTTATAGAATGTAATAGTAAGGCCTTTGTGCCTACAAACCTATACAACTTTCAGCAACGGATCTCTTGGCTCTCGCATCGATGAAGAACGCAGCGAAATGCGATAAGTAATGTGAATTGCAGAATTCAGTGAATCATCGAATCTTTGAACGCACCTTGCGCTCCTT…	85.85	722	0	0.0	288.8	Excellent	JN114111	SH1944302.10FU	SH1404125.10FU	SH1018401.10FU	Cortinarius sanguineus	1072.8	99.68	2.0	FALSE	Cortinarius malicorius | Cortinarius sanguineus	ID based on BLAST nearest sequence JN114111 (99.68 %) (specimen), other nearest taxa: Cortinarius malicorius | Cortinarius sanguineus	TRUE
01076	YSU-EZ	06.08.16-102(2) | LE F-361656		0794_ITS_F_A08_01_2024_02_09_16_52_39.ab1	ITS	F	Cortinarius fervidus	>YSU-EZ-01076 CATTATTGAAATAAACCTGATGGGTTGCTGCTGGCTCTCTAGGGAGCATGTGCACGCTTGTCATCTTTATATCTCCACCTGTGCACCTTTTGTAGATCTGGATATCTTTCTGAATGCTTGGCATTCAGGTTTGAGGATTGACTTTCGTCTTTCCTTACATTTCCAGGTCTATGTTTTCTTCATATACCCCATGTATGTTATAGAATGTAATAAAATGGGCCTTTGTGCCTACAAACCTATACAACTTTCAGCAACGGATCTCTTGGCTCTCGCATCGATGAAGAACGCAGCGAAATGCGATAAGTAATGTGAATTGCAGAATTCAGTGAATCATCGAATCTTTGAACGCACCTTGCGCTCCTTGGTATTCCGAGGAGCATGCCTG…	680	733	55.07912687585266	F_only	CGGTACGTGAACCTGCGGAGGGATCATTATTGAAATAAACCTGATGGGTTGCTGCTGGCTCTCTAGGGAGCATGTGCACGCTTGTCATCTTTATATCTCCACCTGTGCACCTTTTGTAGATCTGGATATCTTTCTGAATGCTTGGCATTCAGGTTTGAGGATTGACTTTCGTCTTTCCTTACATTTCCAGGTCTATGTTTTCTTCATATACCCCATGTATGTTATAGAATGTAATAAAATGGGCCTTTGTGCCTACAAACCTATACAACTTTCAGCAACGGATCTCTTGGCTCTCGCATCGATGAAGAACGCAGCGAAATGCGATAAGTAATGTGAATTGCAGAATTCAGTGAATCATCGAATCTTTGAACGCACCTTGCGCTCCTTGGTATTCCGAGG…	94.98	703	0	0.0	281.2	Excellent	ON412828	SH1944850.10FU	SH1405640.10FU	SH1017175.10FU	Cortinarius malicorius	1138.1	100.0	0.0	FALSE	Cortinarius malicorius | Cortinarius semisanguineus	ID based on BLAST nearest sequence ON412828 (100.00 %) (specimen), other nearest taxa: Cortinarius malicorius | Cortinarius semisanguineus	FALSE
01078	YSU-EZ	05.09.06-35 | LE F-361657		0796_ITS_F_A07_01_2023_05_24_17_06_40.ab1	ITS	F	Cortinarius semisanguineus	>YSU-EZ-01078 CATTATTGAAATAAACCTGATGGGTTGCTGCTGACTCTCTCGGGAGCATGTGCACACTTGTCATCTTTATATCTCCACCTGTGCACCTTTTGTAGATCTGGATATCTTTCTGAATGCCTGCATTCAGGTTTGAGGATTGACTTGTCTTTCCTTACATTTCCAGGCCTATGTTTCTTCATATACACCATGTATGTTATAGAATGTAATGAAAAGGGCCTTTGTGCCTACAAACTTATACAACTTTCAGCAACGGATCTCTTGGCTCTCGCATCGATGAAGAACGCAGCGAAATGCGATAAGTAATGTGAATTGCAGAATTCAGTGAATCATCGAATCTTTGAACGCACCTTGCGCTCCTTGGTATTCCGAGGAGCATGCCTGTTTG…	520	746	42.36058981233244	F_only	TGAACCTGTCTGTCCAAGGATCATTATTGAAATAAACCTGATGGGTTGCTGCTGACTCTCTCGGGAGCATGTGCACACTTGTCATCTTTATATCTCCACCTGTGCACCTTTTGTAGATCTGGATATCTTTCTGAATGCCTGCATTCAGGTTTGAGGATTGACTTGTCTTTCCTTACATTTCCAGGCCTATGTTTCTTCATATACACCATGTATGTTATAGAATGTAATGAAAAGGGCCTTTGTGCCTACAAACTTATACAACTTTCAGCAACGGATCTCTTGGCTCTCGCATCGATGAAGAACGCAGCGAAATGCGATAAGTAATGTGAATTGCAGAATTCAGTGAATCATCGAATCTTTGAACGCACCTTGCGCTCCTTGGTATTCCGAGGAGCATGC…	72.7	705	0	0.0	282.0	Excellent	PP001388	SH1943782.10FU	SH1405515.10FU	SH1018504.10FU	Cortinarius ominosus	889.1	99.81	1.0	FALSE	Cortinarius cinnamomeus | Cortinarius ominosus | Cortinarius semisanguineus	ID based on BLAST nearest sequence PP001388 (99.81 %) (specimen), other nearest taxa: Cortinarius cinnamomeus | Cortinarius ominosus | Cortinarius semisanguineus	FALSE
01080	YSU-EZ	14.08.18-38 | LE F-361658		0798_ITS_F_C07_03_2023_05_24_17_06_40.ab1	ITS	F	Cortinarius malicorius	>YSU-EZ-01080 GTTCTACATATAATGAAAATTTGTCCAAGTCAATGGACTGTTAGAAGCTGAACCTGCTTCACGTCAATAGCGTAGATAGTTTATCACACCAATGAACGGGTCAACAAATTGTTCCGCTAATGCATTTCAGGGGAGCCGACCTCAAAAGAGACCAGCAAAAAATACCCCCACATCCCAAACACTCAACAAGTAAAAACCTGAGGAGGTTGATATATTAATGACACTCAAACAGGCATGCTCCTCGGAATACCAAGGAGCGCAAGGTGCGTTCAAAGATTCGATGATTCACTGAATTCTGCAATTCACATTACTTATCGCATTTCGCTGCGTTCTTCATCGATGCGAGAGCCAAGAGATCCGTTGCTGAAAGTTGTATAGGTTTGTA…	613	743	36.39165545087483	F_only	CCGATAGCGCTGAACGTGTCGTCCGAGGATCATTATTGAAATAAACCTGATGGGTTGCTGCTGGCTCTCTAGCGAGCATGTGCACACTTGTCATCTTTATATCTCCACCTGTGCACCTTTTGTAGATCTGGATATCGTTCTGAATGCCCTGGCATTCAGGTTTGAGGATTGACTTGTCTTTCCTTACATTTCCAGGTCTATGTTTTCTTCATATACACCATGTATGTTATAGAATGTAATGTAAAAGGCCTTTGTGCCTACAAACCTATACAACTTTCAGCAACGGATCTCTTGGCTCTCGCATCGATGAAGAACGCAGCGAAATGCGATAAGTAATGTGAATTGCAGAATTCAGTGAATCATCGAATCTTTGAACGCACCTTGCGCTCCTTGGTATTC…	44.0	668	0	0.0	267.2	Excellent	JN114087	SH1943752.10FU	SH1403535.10FU	SH1018504.10FU	Cortinarius pseudofervidus	1023.1	99.18	5.0	TRUE	Cortinarius birkebakii | Cortinarius idahoensis | Cortinarius pseudofervidus | Cortinarius purpureus | Cortinarius sanguineus | Cortinarius smithii | Cortinarius subcroceofolius	ID based on BLAST nearest sequence JN114087 (99.18 %) (TYPE specimen), other nearest taxa: Cortinarius birkebakii | Cortinarius idahoensis | Cortinarius pseudofervidus | Cortinarius purpureus | Cortinarius sanguineus | Cortinarius smithii | Cortinarius subcroceofolius	FALSE
01081	YSU-EZ	19.08.19-05 | LE F-361659		0799_ITS_F_D07_04_2023_05_24_17_06_40.ab1	ITS	F	Cortinarius	>YSU-EZ-01081 CATTATTGAAATAAACCTGATGGGTTGCTGCTGGCTCTCTAGGGAGCATGTGCACACTTGTCATCTTTATATCTCCACCTGTGCACCTTTTGTAGATCTGGATATCTTTCTGAATGCCTGGCATTCAGGTTCGAGGATTGACTTTTGTCTCTCCTTACATTTCCAGGCCTATGTTTTCTTCATATACACCATTTATGTTATAGAATGTAATGAAAAGGCCTTTGTGCCTACAAACTTATACAACTTTCAGCAACGGATCTCTTGGCTCTCGCATCGATGAAGAACGCAGCGAAATGCGATAAGTAATGTGAATTGCAGAATTCAGTGAATCATCGAATCTTTGAACGCACCTTGCGCTCCTTGGTATTCCGAGGAGCATGCCTGT…	600	751	41.19174434087883	contig	GGATCATTATTGAAATAAACCTGATGGGTTGCTGCTGGCTCTCTAGGGAGCATGTGCACACTTGTCATCTTTATATCTCCACTGTGCACCTTTTGTAGATCTGGATATCTTTCTGAATGCCTGGCATTCAGGTTCGAGGATTGACTTTTGTCTCTCCTTACATTTCCAGGCCTATGTTTTCTTCATATACACCATTTATGTTATAGAATGTAATGAAAAGGCCTTTGTGCCTACAAACTTATACAACTTTCAGCAACGGATCTCTTGGCTCTCGCATCGATGAAGAACGCAGCGAAATGCGATAAGTAATGTGAATTGCAGAATTCAGTGAATCATCGAATCTTTGAACGCACCTTGCGCTCCTTGGTATTCCGAGGAGCATGCCTGTTTGAGTGTCAT…	96.61	604	0	0.0	241.6	Good	KP087988	SH1944025.10FU	SH1404525.10FU	SH1018504.10FU	Cortinarius uliginobtusus	1017.9	99.5	3.0	TRUE	Cortinarius bataillei | Cortinarius croceus | Cortinarius polaris | Cortinarius tillamookensis | Cortinarius uliginobtusus	ID based on BLAST nearest sequence KP087988 (99.50 %) (TYPE specimen), other nearest taxa: Cortinarius bataillei | Cortinarius croceus | Cortinarius polaris | Cortinarius tillamookensis | Cortinarius uliginobtusus	FALSE
01081	YSU-EZ	19.08.19-05 | LE F-361659		0799_ITS_R_D01_04_2023_06_06_19_11_00.ab1	ITS	R	Cortinarius	>YSU-EZ-01081 CATTATTGAAATAAACCTGATGGGTTGCTGCTGGCTCTCTAGGGAGCATGTGCACACTTGTCATCTTTATATCTCCACCTGTGCACCTTTTGTAGATCTGGATATCTTTCTGAATGCCTGGCATTCAGGTTCGAGGATTGACTTTTGTCTCTCCTTACATTTCCAGGCCTATGTTTTCTTCATATACACCATTTATGTTATAGAATGTAATGAAAAGGCCTTTGTGCCTACAAACTTATACAACTTTCAGCAACGGATCTCTTGGCTCTCGCATCGATGAAGAACGCAGCGAAATGCGATAAGTAATGTGAATTGCAGAATTCAGTGAATCATCGAATCTTTGAACGCACCTTGCGCTCCTTGGTATTCCGAGGAGCATGCCTGT…	600	769	20.69960988296489	contig	GGATCATTATTGAAATAAACCTGATGGGTTGCTGCTGGCTCTCTAGGGAGCATGTGCACACTTGTCATCTTTATATCTCCACTGTGCACCTTTTGTAGATCTGGATATCTTTCTGAATGCCTGGCATTCAGGTTCGAGGATTGACTTTTGTCTCTCCTTACATTTCCAGGCCTATGTTTTCTTCATATACACCATTTATGTTATAGAATGTAATGAAAAGGCCTTTGTGCCTACAAACTTATACAACTTTCAGCAACGGATCTCTTGGCTCTCGCATCGATGAAGAACGCAGCGAAATGCGATAAGTAATGTGAATTGCAGAATTCAGTGAATCATCGAATCTTTGAACGCACCTTGCGCTCCTTGGTATTCCGAGGAGCATGCCTGTTTGAGTGTCAT…	96.61	604	0	0.0	241.6	Good	KP087988	SH1944025.10FU	SH1404525.10FU	SH1018504.10FU	Cortinarius uliginobtusus	1017.9	99.5	3.0	TRUE	Cortinarius bataillei | Cortinarius croceus | Cortinarius polaris | Cortinarius tillamookensis | Cortinarius uliginobtusus	ID based on BLAST nearest sequence KP087988 (99.50 %) (TYPE specimen), other nearest taxa: Cortinarius bataillei | Cortinarius croceus | Cortinarius polaris | Cortinarius tillamookensis | Cortinarius uliginobtusus	FALSE
01081	YSU-EZ	19.08.19-05 | LE F-361659		0799_ITS_R_D10_04_2023_08_17_17_16_57.ab1	ITS	R	Cortinarius	>YSU-EZ-01081 CATTATTGAAATAAACCTGATGGGTTGCTGCTGGCTCTCTAGGGAGCATGTGCACACTTGTCATCTTTATATCTCCACCTGTGCACCTTTTGTAGATCTGGATATCTTTCTGAATGCCTGGCATTCAGGTTCGAGGATTGACTTTTGTCTCTCCTTACATTTCCAGGCCTATGTTTTCTTCATATACACCATTTATGTTATAGAATGTAATGAAAAGGCCTTTGTGCCTACAAACTTATACAACTTTCAGCAACGGATCTCTTGGCTCTCGCATCGATGAAGAACGCAGCGAAATGCGATAAGTAATGTGAATTGCAGAATTCAGTGAATCATCGAATCTTTGAACGCACCTTGCGCTCCTTGGTATTCCGAGGAGCATGCCTGT…	600	749	31.935914552736985	contig	GGATCATTATTGAAATAAACCTGATGGGTTGCTGCTGGCTCTCTAGGGAGCATGTGCACACTTGTCATCTTTATATCTCCACTGTGCACCTTTTGTAGATCTGGATATCTTTCTGAATGCCTGGCATTCAGGTTCGAGGATTGACTTTTGTCTCTCCTTACATTTCCAGGCCTATGTTTTCTTCATATACACCATTTATGTTATAGAATGTAATGAAAAGGCCTTTGTGCCTACAAACTTATACAACTTTCAGCAACGGATCTCTTGGCTCTCGCATCGATGAAGAACGCAGCGAAATGCGATAAGTAATGTGAATTGCAGAATTCAGTGAATCATCGAATCTTTGAACGCACCTTGCGCTCCTTGGTATTCCGAGGAGCATGCCTGTTTGAGTGTCAT…	96.61	604	0	0.0	241.6	Good	KP087988	SH1944025.10FU	SH1404525.10FU	SH1018504.10FU	Cortinarius uliginobtusus	1017.9	99.5	3.0	TRUE	Cortinarius bataillei | Cortinarius croceus | Cortinarius polaris | Cortinarius tillamookensis | Cortinarius uliginobtusus	ID based on BLAST nearest sequence KP087988 (99.50 %) (TYPE specimen), other nearest taxa: Cortinarius bataillei | Cortinarius croceus | Cortinarius polaris | Cortinarius tillamookensis | Cortinarius uliginobtusus	FALSE
01082	YSU-EZ	19.08.20-03 | LE F-361660		0800_ITS_F_E07_05_2023_05_24_17_06_40.ab1	ITS	F	Cortinarius uliginosus	>YSU-EZ-01082 CATTATTGAAATAAACCTGATGGGTTGCTGCTGGCTCTCTAGGGAGCATGTGCACACTTGTCATCTTTATATCTCCACCTGTGCACCTTTTGTAGATCTGGATATCTTTCTGAATGCCTGGCATTCAGGTTTGAGGATTGACTTTTGTCTTTCCTTACATTTCCAGGCCTATGTTTTCTTCATATACCCCATTTATGTTATAGAATGTAATGAAAAGGGCCTTTGTGCCTACAAACTTTATACAACTTTCAGCAACGGATCTCTTGGCTCTCGCATCGATGAAGAACGCAGCGAAATGCGATAAGTAATGTGAATTGCAGAATTCAGTGAATCATCGAATCTTTGAACGCACCTTGCGCTCCTTGGTATTCCGAGGAGCATGCCT…	579	748	41.533422459893046	F_only	GGATCATTATTGAAATAAACCTGATGGGTTGCTGCTGGCTCTCTAGGGAGCATGTGCACACTTGTCATCTTTATATCTCCACCTGTGCACCTTTTGTAGATCTGGATATCTTTCTGAATGCCTGGCATTCAGGTTTGAGGATTGACTTTTGTCTTTCCTTACATTTCCAGGCCTATGTTTTCTTCATATACCCCATTTATGTTATAGAATGTAATGAAAAGGGCCTTTGTGCCTACAAACTTTATACAACTTTCAGCAACGGATCTCTTGGCTCTCGCATCGATGAAGAACGCAGCGAAATGCGATAAGTAATGTGAATTGCAGAATTCAGTGAATCATCGAATCTTTGAACGCACCTTGCGCTCCTTGGTATTCCGAGGAGCATGCCTGTTTGAGTGT…	83.0	687	0	0.0	274.8	Excellent	JF907925	SH1944654.10FU	SH1405390.10FU	SH1018504.10FU	Cortinarius cinnamomeoluteus	969.8	99.14	5.0	FALSE	Cortinarius cinnamomeoluteus | Cortinarius croceus | Cortinarius tillamookensis | Cortinarius uliginosus	ID based on BLAST nearest sequence JF907925 (99.14 %) (specimen), other nearest taxa: Cortinarius cinnamomeoluteus | Cortinarius croceus | Cortinarius tillamookensis | Cortinarius uliginosus	FALSE
01083	YSU-EZ	19.08.26.01-01 | LE F-361661		0801_ITS_F_F07_06_2023_05_24_17_06_40.ab1	ITS	F	Cortinarius uliginosus	>YSU-EZ-01083 CATTATTGAAATAAACCTGATGGGTTGCTGCTGGCTTTCTAGGGAGCATGTGCACACTTGTCATCTTTATATCTCCACCTGTGCACCTTTTGTAGATCTGGATATCTTTCTGAATGCCTGGCGTTCGGGTTTGAGGATTGACTTTTGTCTTTTCTTACATTTCCAGGCCTATGTTTTCTTCATATACCCCATTTATGTTATAGAATGTAATGAAAAGGGCCTTTGTGCCTACAAACTTTATACAACTTTCAGCAACGGATCTCTTGGCTCTCGCATCGATGAAGAACGCAGCGAAATGCGATAAGTAATGTGAATTGCAGAATTCAGTGAATCATCGAATCTTTGAACGCACCTTGCGCTCCTTGGTATTCCGAGGAGCATGCCT…	503	782	38.0153452685422	F_only	GGATCATTATTGAAATAAACCTGATGGGTTGCTGCTGGCTTTCTAGGGAGCATGTGCACACTTGTCATCTTTATATCTCCACCTGTGCACCTTTTGTAGATCTGGATATCTTTCTGAATGCCTGGCGTTCGGGTTTGAGGATTGACTTTTGTCTTTTCTTACATTTCCAGGCCTATGTTTTCTTCATATACCCCATTTATGTTATAGAATGTAATGAAAAGGGCCTTTGTGCCTACAAACTTTATACAACTTTCAGCAACGGATCTCTTGGCTCTCGCATCGATGAAGAACGCAGCGAAATGCGATAAGTAATGTGAATTGCAGAATTCAGTGAATCATCGAATCTTTGAACGCACCTTGCGCTCCTTGGTATTCCGAGGAGCATGCCTGTTTGAGTGT…	68.89	720	0	0.0	288.0	Excellent	JN114081	SH1944654.10FU	SH1405390.10FU	SH1018504.10FU	Cortinarius uliginosus	865.1	100.0	0.0	FALSE	Cortinarius cinnamomeoluteus | Cortinarius croceus | Cortinarius uliginosus	ID based on BLAST nearest sequence JN114081 (100.00 %) (specimen), other nearest taxa: Cortinarius cinnamomeoluteus | Cortinarius croceus | Cortinarius uliginosus	TRUE
01084	YSU-EZ	15.08.01-09 | LE F-361662		0802_ITS_F_G07_07_2023_05_24_17_06_40.ab1	ITS	F	Cortinarius uliginosus	>YSU-EZ-01084 CATTATTGAAATAAACCTGATGGGTTGCTGCTGGCTCTCTAGGGAGCATGTGCACACTTGTCATCTTTATATCTCCACCTGTGCACCTTTTGTAGATCTGGATATCTTTCTGAATGCCTGGCATTCAGGTTTGAGGATTGACTTTTGTCTTTCCTTACATTTCCAGGCCTATGTTTTCTTCATATACACCATTTATGTTATAGAATGTAATGAAAAGGGCCTTTGTGCCTACAAACCTTATACAACTTTCAGCAACGGATCTCTTGGCTCTCGCATCGATGAAGAACGCAGCGAAATGCGATAAGTAATGTGAATTGCAGAATTCAGTGAATCATCGAATCTTTGAACGCACCTTGCGCTCCTTGGTATTCCGAGGAGCATGCCT…	558	771	39.49286640726329	F_only	GCCGTAGGTGAACCTGTCGTGCAAGGATCATTATTGAAATAAACCTGATGGGTTGCTGCTGGCTCTCTAGGGAGCATGTGCACACTTGTCATCTTTATATCTCCACCTGTGCACCTTTTGTAGATCTGGATATCTTTCTGAATGCCTGGCATTCAGGTTTGAGGATTGACTTTTGTCTTTCCTTACATTTCCAGGCCTATGTTTTCTTCATATACACCATTTATGTTATAGAATGTAATGAAAAGGGCCTTTGTGCCTACAAACCTTATACAACTTTCAGCAACGGATCTCTTGGCTCTCGCATCGATGAAGAACGCAGCGAAATGCGATAAGTAATGTGAATTGCAGAATTCAGTGAATCATCGAATCTTTGAACGCACCTTGCGCTCCTTGGTATTC…	74.67	737	0	0.0	294.8	Excellent	OP684858	SH1943570.10FU	SH1404525.10FU	SH1018504.10FU	Cortinarius polaris	959.5	100.0	0.0	FALSE	Cortinarius croceus | Cortinarius polaris	ID based on BLAST nearest sequence OP684858 (100.00 %) (specimen), other nearest taxa: Cortinarius croceus | Cortinarius polaris	FALSE
01085	YSU-EZ	16.08.12-53 | LE F-361663		0803_ITS_F_H07_08_2023_05_24_17_06_40.ab1	ITS	F	Cortinarius	>YSU-EZ-01085 CATTATTGAAATAAACCTGATGGGTTGCTGCTGACTCTCTCGGGAGCATGTGCACACTTGTCATCTTTATATCTCCACCTGTGCACCTTTTGTAGATCTGGATATCTTTCTGAATGCCTGCATTCAGGTTTGAGGATTGACTTGTCTTTCCTTACATTTCCAGGCCTATGTTTCTTCATATACACCATGTATGTTATAGAATGTAATGAAAAGGGCCTTTGTGCCTACAAACTTATACAACTTTCAGCAACGGATCTCTTGGCTCTCGCATCGATGAAGAACGCAGCGAAATGCGATAAGTAATGTGAATTGCAGAATTCAGTGAATCATCGAATCTTTGAACGCACCTTGCGCTCCTTGGTATTCCGAGGAGCATGCCTGTTTG…	541	755	40.5112582781457	F_only	GGATCATTATTGAAATAAACCTGATGGGTTGCTGCTGACTCTCTCGGGAGCATGTGCACACTTGTCATCTTTATATCTCCACCTGTGCACCTTTTGTAGATCTGGATATCTTTCTGAATGCCTGCATTCAGGTTTGAGGATTGACTTGTCTTTCCTTACATTTCCAGGCCTATGTTTCTTCATATACACCATGTATGTTATAGAATGTAATGAAAAGGGCCTTTGTGCCTACAAACTTATACAACTTTCAGCAACGGATCTCTTGGCTCTCGCATCGATGAAGAACGCAGCGAAATGCGATAAGTAATGTGAATTGCAGAATTCAGTGAATCATCGAATCTTTGAACGCACCTTGCGCTCCTTGGTATTCCGAGGAGCATGCCTGTTTGAGTGTCATTA…	76.91	693	0	0.0	277.2	Excellent	PP001388	SH1943782.10FU	SH1405515.10FU	SH1018504.10FU	Cortinarius ominosus	925.2	99.82	1.0	FALSE	Cortinarius cinnamomeus | Cortinarius ominosus | Cortinarius semisanguineus	ID based on BLAST nearest sequence PP001388 (99.82 %) (specimen), other nearest taxa: Cortinarius cinnamomeus | Cortinarius ominosus | Cortinarius semisanguineus	FALSE
01086	YSU-EZ	16.08.19-02 | LE F-361664		0804_ITS_F_A08_01_2023_05_24_17_06_40.ab1	ITS	F	Cortinarius rubellus	>YSU-EZ-01086 CATTATCGAAATAAACATGATAGGTTGCTGCTGGTTCTCTAGGGGACATGTGCACACTTGTCATTTTTATATCTCCACCTGTGCACCTTTTGTAGACCAGAATATCTTTCTGAATGCTTGACATTTAGGTTATGAGGATTGGCTGAGCCATCTGCCTTTCCTTACATTTTCAGGTCTATGTTTCTTCATAATACCCCTTTGTATGTTATAGAATGTAATGAAATAGGCCTTGGTGCCTATAAACCTTATACAACTTTCAGCAACGGATCTCTTGGCTCTCGCATCGATGAAGAACGCAGCGAAATGCGATAAGTAATGTGAATTGCAGAATTCAGTGAATCATCGAATCTTTGAACGCACCTTGCGCTCCTTGGTATTCCGAGGA…	589	755	43.94834437086093	F_only	AATCATTATCGAAATAAACATGATAGGTTGCTGCTGGTTCTCTAGGGGACATGTGCACACTTGTCATTTTTATATCTCCACCTGTGCACCTTTTGTAGACCAGAATATCTTTCTGAATGCTTGACATTTAGGTTATGAGGATTGGCTGAGCCATCTGCCTTTCCTTACATTTTCAGGTCTATGTTTCTTCATAATACCCCTTTGTATGTTATAGAATGTAATGAAATAGGCCTTGGTGCCTATAAACCTTATACAACTTTCAGCAACGGATCTCTTGGCTCTCGCATCGATGAAGAACGCAGCGAAATGCGATAAGTAATGTGAATTGCAGAATTCAGTGAATCATCGAATCTTTGAACGCACCTTGCGCTCCTTGGTATTCCGAGGAGCATGCCTGTT…	83.95	691	0	0.0	276.4	Excellent	OQ366582	SH1943696.10FU	SH1404485.10FU	SH1018851.10FU	Cortinarius rubellus	1012.8	100.0	0.0	FALSE	Cortinarius rubellus	ID based on BLAST nearest sequence OQ366582 (100.00 %) (specimen)	TRUE
01088	YSU-EZ	17.08.18-07 | LE F-361665		0806_ITS_F_C08_03_2023_05_24_17_06_40.ab1	ITS	F	Cortinarius detonsus	>YSU-EZ-01088 TGAAATAAACCTGATGGGTTGTTGCTGGCTCTCTAGGGAGCATGTGCACGCCTTGTCATCTTTATATCTCCACCTGTGCACCTTTTGTAGACCTTTCAGGTCTATGTTGCTTCATTTTTCCCCAATGTATGTTAATAGAATGTTGTGCCTGTATAATATATACAACTTTCAGCAACGGATCTCTTGGCTCTCGCATCGATGAAGAACGCAGCGAAATGCGATAAGTAATGTGAATTGCAGAATTCAGTGAATCATCGAATCTTTGAACGCACCTTGCGCTCCTTGGTATTCCGAGGAGCATGCCTGTTTGAGTGTCATTAATATATATATCAAGCCTTCTCTTGTAGAAGGGTTTGGATGTGGGGGTTTGCTGGCCTCTTAAAAA…	540	664	34.786144578313255	F_only	GGATCATTATTGAAATAAACCTGATGGGTTGTTGCTGGCTCTCTAGGGAGCATGTGCACGCCTTGTCATCTTTATATCTCCACCTGTGCACCTTTTGTAGACCTTTCAGGTCTATGTTGCTTCATTTTTCCCCAATGTATGTTAATAGAATGTTGTGCCTGTATAATATATACAACTTTCAGCAACGGATCTCTTGGCTCTCGCATCGATGAAGAACGCAGCGAAATGCGATAAGTAATGTGAATTGCAGAATTCAGTGAATCATCGAATCTTTGAACGCACCTTGCGCTCCTTGGTATTCCGAGGAGCATGCCTGTTTGAGTGTCATTAATATATATATCAAGCCTTCTCTTGTAGAAGGGTTTGGATGTGGGGGTTTGCTGGCCTCTTAAAAAAGGG…	84.16	526	0	0.0	210.4	Good	MK795698	SH1888231.10FU	SH1365309.10FU	SH0986663.10FU	Cortinarius subsaniosus	817.0	97.29	14.0	TRUE	Cortinarius aureovelatus | Cortinarius gentilissimus | Cortinarius saniosus | Cortinarius subsaniosus	ID based on BLAST nearest sequence MK795698 (97.29 %) (TYPE specimen), other nearest taxa: Cortinarius aureovelatus | Cortinarius gentilissimus | Cortinarius saniosus | Cortinarius subsaniosus	FALSE
01089	YSU-EZ	17.08.19-8310 | LE F-361666		0807_ITS_F_D08_04_2023_05_24_17_06_40.ab1	ITS	F	Cortinarius	>YSU-EZ-01089 CATTATTGAAATAAACCTGATGGGTTGTTGCTGGTTCTCTAGGGAGCATGTGCACACCTTGTCATCTTTATATCTCCACCTGTGCACCTTTTGTAGACCTTTTTCAGGTCTATGTTGCTTCTTCATTTACCCCCATGTATGTTAATAGAATGTTGTGCCTGTATAATCTATACAACTTTCAGCAACGGATCTCTTGGCTCTCGCATCGATGAAGAACGCAGCGAAATGCGATAAGTAATGTGAATTGCAGAATTCAGTGAATCATCGAATCTTTGAACGCACCTTGCGCTCCTTGGTATTCCGAGGAGCATGCCTGTTTGAGTGTCATTAATATATATATCAACCTTCTCATTGTTGAGTGGATTGGATGTGGGGGGTTTGCTGG…	558	664	44.34789156626506	F_only	GGATCATTATTGAAATAAACCTGATGGGTTGTTGCTGGTTCTCTAGGGAGCATGTGCACACCTTGTCATCTTTATATCTCCACCTGTGCACCTTTTGTAGACCTTTTTCAGGTCTATGTTGCTTCTTCATTTACCCCCATGTATGTTAATAGAATGTTGTGCCTGTATAATCTATACAACTTTCAGCAACGGATCTCTTGGCTCTCGCATCGATGAAGAACGCAGCGAAATGCGATAAGTAATGTGAATTGCAGAATTCAGTGAATCATCGAATCTTTGAACGCACCTTGCGCTCCTTGGTATTCCGAGGAGCATGCCTGTTTGAGTGTCATTAATATATATATCAACCTTCTCATTGTTGAGTGGATTGGATGTGGGGGGTTTGCTGGCCTCTTTAAT…	91.06	602	0	0.0	240.8	Good	PQ436987	SH1888447.10FU	SH1365084.10FU	SH0986290.10FU	Cortinarius biformis	957.8	100.0	0.0	FALSE	Cortinarius armeniacus | Cortinarius biformis	ID based on BLAST nearest sequence PQ436987 (100.00 %) (specimen), other nearest taxa: Cortinarius armeniacus | Cortinarius biformis	FALSE
01090	YSU-EZ	17.08.19-02 | LE F-361667		0808_ITS_F_A09_01_2023_05_30_17_14_38.ab1	ITS	F	Cortinarius balaustinus	>YSU-EZ-01090 ATCATTATTGAAATAAACCTGATGGGTTGTTGCTGGTTCTCTAGGGAGCATGTGCACGCCTTGTCATTTTTATATCTCCACCTGTGCACCTTTTGTAGACCTTCCAGGTCTATGTTGCTCCATTTACCCCAATGTATGTTAATAGAATGTTGTGTTTATAAAATCTATACAACTTTCAGCAACGGATCTCTTGGCTCTCGCATCGATGAAGAACGCAGCGAAATGCGATAAGTAATGTGAATTGCAGAATTCAGTGAATCATCGAATCTTTGAACGCACCTTGCGCTCCTTGGTATTCCGAGGAGCATGCCTGTTTGAGTGTCATTAATATATATATCAACCTTCTCTTGTTGGAGTGGTTTGGATGTGGGGGTTTGCTGGCCTC…	529	654	44.86391437308868	F_only	CAAGGTTTCCGTAGGTGACCTGTCGTGCAAGGATCATTATTGAAATAAACCTGATGGGTTGTTGCTGGTTCTCTAGGGAGCATGTGCACGCCTTGTCATTTTTATATCTCCACCTGTGCACCTTTTGTAGACCTTCCAGGTCTATGTTGCTCCATTTACCCCAATGTATGTTAATAGAATGTTGTGTTTATAAAATCTATACAACTTTCAGCAACGGATCTCTTGGCTCTCGCATCGATGAAGAACGCAGCGAAATGCGATAAGTAATGTGAATTGCAGAATTCAGTGAATCATCGAATCTTTGAACGCACCTTGCGCTCCTTGGTATTCCGAGGAGCATGCCTGTTTGAGTGTCATTAATATATATATCAACCTTCTCTTGTTGGAGTGGTTTGGATG…	81.82	636	0	0.0	254.4	Excellent	KT591609	SH1887438.10FU	SH1364876.10FU	SH0986256.10FU	Cortinarius aptecohaerens	906.3	100.0	0.0	FALSE	Cortinarius aptecohaerens | Cortinarius athabascus	ID based on BLAST nearest sequence KT591609 (100.00 %) (specimen), other nearest taxa: Cortinarius aptecohaerens | Cortinarius athabascus	FALSE
01091	YSU-EZ	17.08.20-15 | LE F-361668		0809_ITS_F_B09_02_2023_05_30_17_14_38.ab1	ITS	F	Cortinarius cinnamomeus	>YSU-EZ-01091 CACCTTTTGTAGATCTGGATAATCTTTCTGAATGCCTGGCATTCAGGTTTGAGGATTGACTTTTTGTCTTTCCTTACATTTCCAGGCCTATGTTTTCTTCATATACCCCATCTATGTTATAGAATGTAATGAAAAAGGCCTTTGTGCCTACAAACCTTATACAACTTTCAGCAACGGATCTCTTGGCTCTCGCATCGATGAAGAACGCAGCGAAATGCGATAAGTAATGTGAATTGCAGAATTCAGTGAATCATCGAATCTTTGAACGCACCTTGCGCTCCTTGGTATTCCGAGGAGCATGCCTGTTTGAGTGTCATTAATATATCAACCTCCTCAGGTTTTTGACTTGTCGAGTGTTTGGATGTGGGGGTCTTTTGCTGGTCTC…	533	745	32.38791946308725	contig	TTCCGTAGGTGAACCTGCGAAGGATCATTATTGAAATAAACCTGATGGGTTGCTGCTGGCTCTCTAGGGAGCATGTGCACACTGTCATCTTTATATCTCCACCTGTGCACCTTTTGTAGATCTGGATAATCTTTCTGATGCCTGGCATTCAGGTTTGAGGATTGACTTTTTGTCTTTCCTTACATTTCCAGGCCTATGTTTTCTTCATATACCCCATCTAGTTATAGAATGTAATGAAAAAGGCCTTTGTGCCTACAAACCTTATACACTTTCAGCAACGGATCTCTTGGCTCTCGCATCGATGAAGAACGCAGCGAAATGCGATAAGTAATGTGAATTGCAGAATTCAGTGAATCATCGAATCTTTGAACGCACCTTGCGCTCCTTGGTATTCCGAGG…	67.95	584	0	0.0	233.6	Good	JN114080	SH1942272.10FU	SH1404525.10FU	SH1018504.10FU	Cortinarius cinnamomeus	890.9	99.81	1.0	TRUE	Cortinarius cinnamomeus | Cortinarius polaris	ID based on BLAST nearest sequence JN114080 (99.81 %) (TYPE specimen), other nearest taxa: Cortinarius cinnamomeus | Cortinarius polaris	TRUE
01091	YSU-EZ	17.08.20-15 | LE F-361668		0809_ITS_R_F01_06_2023_06_06_19_11_00.ab1	ITS	R	Cortinarius cinnamomeus	>YSU-EZ-01091 CACCTTTTGTAGATCTGGATAATCTTTCTGAATGCCTGGCATTCAGGTTTGAGGATTGACTTTTTGTCTTTCCTTACATTTCCAGGCCTATGTTTTCTTCATATACCCCATCTATGTTATAGAATGTAATGAAAAAGGCCTTTGTGCCTACAAACCTTATACAACTTTCAGCAACGGATCTCTTGGCTCTCGCATCGATGAAGAACGCAGCGAAATGCGATAAGTAATGTGAATTGCAGAATTCAGTGAATCATCGAATCTTTGAACGCACCTTGCGCTCCTTGGTATTCCGAGGAGCATGCCTGTTTGAGTGTCATTAATATATCAACCTCCTCAGGTTTTTGACTTGTCGAGTGTTTGGATGTGGGGGTCTTTTGCTGGTCTC…	533	772	21.746113989637305	contig	TTCCGTAGGTGAACCTGCGAAGGATCATTATTGAAATAAACCTGATGGGTTGCTGCTGGCTCTCTAGGGAGCATGTGCACACTGTCATCTTTATATCTCCACCTGTGCACCTTTTGTAGATCTGGATAATCTTTCTGATGCCTGGCATTCAGGTTTGAGGATTGACTTTTTGTCTTTCCTTACATTTCCAGGCCTATGTTTTCTTCATATACCCCATCTAGTTATAGAATGTAATGAAAAAGGCCTTTGTGCCTACAAACCTTATACACTTTCAGCAACGGATCTCTTGGCTCTCGCATCGATGAAGAACGCAGCGAAATGCGATAAGTAATGTGAATTGCAGAATTCAGTGAATCATCGAATCTTTGAACGCACCTTGCGCTCCTTGGTATTCCGAGG…	67.95	584	0	0.0	233.6	Good	JN114080	SH1942272.10FU	SH1404525.10FU	SH1018504.10FU	Cortinarius cinnamomeus	890.9	99.81	1.0	TRUE	Cortinarius cinnamomeus | Cortinarius polaris	ID based on BLAST nearest sequence JN114080 (99.81 %) (TYPE specimen), other nearest taxa: Cortinarius cinnamomeus | Cortinarius polaris	TRUE
01092	YSU-EZ	17.08.20-29 | LE F-361669		0821_ITS_F_B08_02_2024_02_09_16_52_39.ab1	ITS	F	Cortinarius	>YSU-EZ-01092 TTTCCGTAGGTGAACCTGCGGAAGGATCATTATTGAAATAAACCTGATGGGTTGTTGCTGGCTCTCTAGGGAGCATGTGCACACCTTGTCATCTTTATATCTCCACCTGTGCACCTTTTGTAGACCTTTCAGGTCTATGTTGCTTCATTTACCCCCAATGTATGTCAATAGAATGTTGTGCCTATAAAATCTATACAACTTTCAGCAACGGATCTCTTGGCTCTCGCATCGATGAAGAACGCAGCGAAATGCGATAAGTAATGTGAATTGCAGAATTCAGTGAATCATCGAATCTTTGAACGCACCTTGCGCTCCTTGGTATTCCGAGGAGCATGCCTGTTTGAGTGTCATTAATATATATATCAACCTTCTCTTGTTTGAGTGG…	621	643	56.972006220839816	F_only	AGTCGTAACAGGTTTCCGTAGGTGAACCTGCGGAAGGATCATTATTGAAATAAACCTGATGGGTTGTTGCTGGCTCTCTAGGGAGCATGTGCACACCTTGTCATCTTTATATCTCCACCTGTGCACCTTTTGTAGACCTTTCAGGTCTATGTTGCTTCATTTACCCCCAATGTATGTCAATAGAATGTTGTGCCTATAAAATCTATACAACTTTCAGCAACGGATCTCTTGGCTCTCGCATCGATGAAGAACGCAGCGAAATGCGATAAGTAATGTGAATTGCAGAATTCAGTGAATCATCGAATCTTTGAACGCACCTTGCGCTCCTTGGTATTCCGAGGAGCATGCCTGTTTGAGTGTCATTAATATATATATCAACCTTCTCTTGTTTGAGTGGTT…	96.28	632	0	0.0	252.8	Excellent	ON412819	SH1887477.10FU	SH1365191.10FU	SH0986663.10FU	Cortinarius traganus	1021.3	99.67	2.0	FALSE	Cortinarius lilacinus | Cortinarius traganus	ID based on BLAST nearest sequence ON412819 (99.67 %) (specimen), other nearest taxa: Cortinarius lilacinus | Cortinarius traganus	FALSE
01092	YSU-EZ	17.08.20-29 | LE F-361669		0821_ITS_F_E11_05_2023_08_18_17_43_26.ab1	ITS	F	Cortinarius traganus	>YSU-EZ-01092 TTTCCGTAGGTGAACCTGCGGAAGGATCATTATTGAAATAAACCTGATGGGTTGTTGCTGGCTCTCTAGGGAGCATGTGCACACCTTGTCATCTTTATATCTCCACCTGTGCACCTTTTGTAGACCTTTCAGGTCTATGTTGCTTCATTTACCCCCAATGTATGTCAATAGAATGTTGTGCCTATAAAATCTATACAACTTTCAGCAACGGATCTCTTGGCTCTCGCATCGATGAAGAACGCAGCGAAATGCGATAAGTAATGTGAATTGCAGAATTCAGTGAATCATCGAATCTTTGAACGCACCTTGCGCTCCTTGGTATTCCGAGGAGCATGCCTGTTTGAGTGTCATTAATATATATATCAACCTTCTCTTGTTTGAGTGG…	621	652	38.51687116564417	F_only	AGTCGTAACAGGTTTCCGTAGGTGAACCTGCGGAAGGATCATTATTGAAATAAACCTGATGGGTTGTTGCTGGCTCTCTAGGGAGCATGTGCACACCTTGTCATCTTTATATCTCCACCTGTGCACCTTTTGTAGACCTTTCAGGTCTATGTTGCTTCATTTACCCCCAATGTATGTCAATAGAATGTTGTGCCTATAAAATCTATACAACTTTCAGCAACGGATCTCTTGGCTCTCGCATCGATGAAGAACGCAGCGAAATGCGATAAGTAATGTGAATTGCAGAATTCAGTGAATCATCGAATCTTTGAACGCACCTTGCGCTCCTTGGTATTCCGAGGAGCATGCCTGTTTGAGTGTCATTAATATATATATCAACCTTCTCTTGTTTGAGTGGTT…	96.28	632	0	0.0	252.8	Excellent	ON412819	SH1887477.10FU	SH1365191.10FU	SH0986663.10FU	Cortinarius traganus	1021.3	99.67	2.0	FALSE	Cortinarius lilacinus | Cortinarius traganus	ID based on BLAST nearest sequence ON412819 (99.67 %) (specimen), other nearest taxa: Cortinarius lilacinus | Cortinarius traganus	FALSE
01093	YSU-EZ	17.09.15-01 | LE F-361670		0811_ITS_F_D09_04_2023_05_30_17_14_38.ab1	ITS	F	Cortinarius semisanguineus	>YSU-EZ-01093 CATTATTGAAATAAACCTGCATGGGTTGCTGCTGACTCTCTCGGGAGCATGTGCACACTTGTCATCTTTATATCTCCACCTGTGCACCTTTTGTAGATCTGGATATCTTTCTGAATGCCTGCATTCAGGTTTGAGGATTGACTTGTCTTTCCTTACATTTCCAGGCCTATGTTTCTTCATATACACCATGTATGTTATAGAATGTAATGAAAAGGGCCTTTGTGCCTACAAACTTATACAACTTTCAGCAACGGATCTCTTGGCTCTCGCATCGATGAAGAACGCAGCGAAATGCGATAAGTAATGTGAATTGCAGAATTCAGTGAATCATCGAATCTTTGAACGCACCTTGCGCTCCTTGGTATTCCGAGGAGCATGCCTGTTT…	493	736	41.65760869565217	F_only	ACAAGGTTTCCGTAGGTGAACCTGTCGGCGAGGATCATTATTGAAATAAACCTGCATGGGTTGCTGCTGACTCTCTCGGGAGCATGTGCACACTTGTCATCTTTATATCTCCACCTGTGCACCTTTTGTAGATCTGGATATCTTTCTGAATGCCTGCATTCAGGTTTGAGGATTGACTTGTCTTTCCTTACATTTCCAGGCCTATGTTTCTTCATATACACCATGTATGTTATAGAATGTAATGAAAAGGGCCTTTGTGCCTACAAACTTATACAACTTTCAGCAACGGATCTCTTGGCTCTCGCATCGATGAAGAACGCAGCGAAATGCGATAAGTAATGTGAATTGCAGAATTCAGTGAATCATCGAATCTTTGAACGCACCTTGCGCTCCTTGGTA…	67.9	716	0	0.0	286.4	Excellent	PP001388	SH1943782.10FU	SH1405515.10FU	SH1018504.10FU	Cortinarius ominosus	842.8	99.8	1.0	FALSE	Cortinarius cinnamomeus | Cortinarius ominosus | Cortinarius semisanguineus	ID based on BLAST nearest sequence PP001388 (99.80 %) (specimen), other nearest taxa: Cortinarius cinnamomeus | Cortinarius ominosus | Cortinarius semisanguineus	FALSE
01094	YSU-EZ	17.09.21-210 | LE F-361671		0812_ITS_F_E09_05_2023_05_30_17_14_38.ab1	ITS	F	Cortinarius semisanguineus	>YSU-EZ-01094 GATCATTATTGAAATAAACCTGATGGGTTGCTGCTGGCTCTCTAGGGAGCATGTGCACACTTGTCATCTTTATATCTCCACCTGTGCACCTTTTGTAGATCTGGATAATCTTTCTGAATGCCTGGCATTCAGGTTTGAGGATTGACTTTTTGTCTTTCCTTACATTTCCAGGCCTATGTTTTCTTCATATACCCCATTTATGTTATAGAATGTAATGAAAAAGGCCTTTGTGCCTACAAACCTTATACAACTTTCAGCAACGGATCTCTTGGCTCTCGCATCGATGAAGAACGCAGCGAAATGCGATAAGTAATGTGAATTGCAGAATTCAGTGAATCATCGAATCTTTGAACGCACCTTGCGCTCCTTGGTATTCCGAGGAGCA…	533	769	38.90897269180754	F_only	ACAGGTTTCCGTAGGTGACCTGTCGTGCAAGGATCATTATTGAAATAAACCTGATGGGTTGCTGCTGGCTCTCTAGGGAGCATGTGCACACTTGTCATCTTTATATCTCCACCTGTGCACCTTTTGTAGATCTGGATAATCTTTCTGAATGCCTGGCATTCAGGTTTGAGGATTGACTTTTTGTCTTTCCTTACATTTCCAGGCCTATGTTTTCTTCATATACCCCATTTATGTTATAGAATGTAATGAAAAAGGCCTTTGTGCCTACAAACCTTATACAACTTTCAGCAACGGATCTCTTGGCTCTCGCATCGATGAAGAACGCAGCGAAATGCGATAAGTAATGTGAATTGCAGAATTCAGTGAATCATCGAATCTTTGAACGCACCTTGCGCTCCT…	82.06	639	0	0.0	255.6	Excellent	JN114080	SH1942272.10FU	SH1404525.10FU	SH1018504.10FU	Cortinarius cinnamomeus	916.6	100.0	0.0	TRUE	Cortinarius cinnamomeus | Cortinarius croceus | Cortinarius polaris	ID based on BLAST nearest sequence JN114080 (100.00 %) (TYPE specimen), other nearest taxa: Cortinarius cinnamomeus | Cortinarius croceus | Cortinarius polaris	FALSE
01095	YSU-EZ	17.09.21-198 | LE F-361672		0813_ITS_F_F09_06_2023_05_30_17_14_38.ab1	ITS	F	Cortinarius semisanguineus	>YSU-EZ-01095 CATTATTGAAATAAACCTGATGGGTTGCTGCTGGCTCTCTAGGGAGCATGTGCACACTTGTCATCTTTATATCTCCACCTGTGCACCTTTTGTAGATCTGGATATCTTTCTGAATGCCTGGCATTCAGGTTTGAGGATTGACTTTTGTCTTTTCTTACATTTCCAGGCCTATGTTTTCTTCATATACACCATGTATGTTATAGAATGTAATAAAAATGGCCTTTGTGCCTACAAACTTATACAACTTTCAGCAACGGATCTCTTGGCTCTCGCATCGATGAAGAACGCAGCGAAATGCGATAAGTAATGTGAATTGCAGAATTCAGTGAATCATCGAATCTTTGAACGCACCTTGCGCTCCTTGGTATTCCGAGGAGCATGCCTG…	601	767	36.97001303780965	contig	CAAGGTTTCCGTAGGTGAACCTGCGGCAAGGATCATTATTGAAATAAACCTGATGGGTTGCTGCTGGCTCTCTAGGGAGCATGTGCACACTTGTCATCTTTATATCTCCACCTGTGCACCTTTTGTAGATCTGGATATCTTTCTGAATGCCTGGCATTCAGGTTTGAGGATTGACTTTTGTCTTTTCTTACATTTCCAGGCCTATGTTTTCTTCATATACACCATGTATGTTATAGAATGTAATAAAAATGGCCTTTGTGCCTACAAACTTATACAACTTTCAGCAACGGATCTCTTGGCTCTCGCATCGATGAAGAACGCAGCGAAATGCGATAAGTAATGTGAATTGCAGAATTCAGTGAATCATCGAATCTTTGAACGCACCTTGCGCTCCTTGGT…	88.27	668	0	0.0	267.2	Excellent	OQ366571	SH1943782.10FU	SH1405515.10FU	SH1018504.10FU	Cortinarius semisanguineus	1029.9	99.83	1.0	FALSE	Cortinarius pellstonianus | Cortinarius semisanguineus | Cortinarius sommerfeltii | Cortinarius subcroceofolius	ID based on BLAST nearest sequence OQ366571 (99.83 %) (specimen), other nearest taxa: Cortinarius pellstonianus | Cortinarius semisanguineus | Cortinarius sommerfeltii | Cortinarius subcroceofolius	TRUE
01095	YSU-EZ	17.09.21-198 | LE F-361672		0813_ITS_R_G01_07_2023_06_06_19_11_00.ab1	ITS	R	Cortinarius semisanguineus	>YSU-EZ-01095 CATTATTGAAATAAACCTGATGGGTTGCTGCTGGCTCTCTAGGGAGCATGTGCACACTTGTCATCTTTATATCTCCACCTGTGCACCTTTTGTAGATCTGGATATCTTTCTGAATGCCTGGCATTCAGGTTTGAGGATTGACTTTTGTCTTTTCTTACATTTCCAGGCCTATGTTTTCTTCATATACACCATGTATGTTATAGAATGTAATAAAAATGGCCTTTGTGCCTACAAACTTATACAACTTTCAGCAACGGATCTCTTGGCTCTCGCATCGATGAAGAACGCAGCGAAATGCGATAAGTAATGTGAATTGCAGAATTCAGTGAATCATCGAATCTTTGAACGCACCTTGCGCTCCTTGGTATTCCGAGGAGCATGCCTG…	601	743	41.10901749663526	contig	CAAGGTTTCCGTAGGTGAACCTGCGGCAAGGATCATTATTGAAATAAACCTGATGGGTTGCTGCTGGCTCTCTAGGGAGCATGTGCACACTTGTCATCTTTATATCTCCACCTGTGCACCTTTTGTAGATCTGGATATCTTTCTGAATGCCTGGCATTCAGGTTTGAGGATTGACTTTTGTCTTTTCTTACATTTCCAGGCCTATGTTTTCTTCATATACACCATGTATGTTATAGAATGTAATAAAAATGGCCTTTGTGCCTACAAACTTATACAACTTTCAGCAACGGATCTCTTGGCTCTCGCATCGATGAAGAACGCAGCGAAATGCGATAAGTAATGTGAATTGCAGAATTCAGTGAATCATCGAATCTTTGAACGCACCTTGCGCTCCTTGGT…	88.27	668	0	0.0	267.2	Excellent	OQ366571	SH1943782.10FU	SH1405515.10FU	SH1018504.10FU	Cortinarius semisanguineus	1029.9	99.83	1.0	FALSE	Cortinarius pellstonianus | Cortinarius semisanguineus | Cortinarius sommerfeltii | Cortinarius subcroceofolius	ID based on BLAST nearest sequence OQ366571 (99.83 %) (specimen), other nearest taxa: Cortinarius pellstonianus | Cortinarius semisanguineus | Cortinarius sommerfeltii | Cortinarius subcroceofolius	TRUE
01096	YSU-EZ	17.08.11-15 | LE F-361673		0814_ITS_F_G09_07_2023_05_30_17_14_38.ab1	ITS	F	Cortinarius camphoratus	>YSU-EZ-01096 CCTGCGGAAGGATCATTATTGAAATAAACCTGATGGGTTGTTGCTGGCTCTCTAGGGAGCATGTGCACACCTTGTCATCTTTATATCTCCACCTGTGCACCTTTTGTAGACCTTTCAGGTCTATGTTGCTTCATTTACCCCCAATGTATGTCAATAGAATGTTGTGCCTATAAAATCTATACAACTTTCAGCAACGGATCTCTTGGCTCTCGCATCGATGAAGAACGCAGCGAAATGCGATAAGTAATGTGAATTGCAGAATTCAGTGAATCATCGAATCTTTGAACGCACCTTGCGCTCCTTGGTATTCCGAGGAGCATGCCTGTTTGAGTGTCATTAATATATATATCAACCTTCTCTTGTTTGAGTGGTTTGGATGTGGGGG…	538	651	43.15821812596006	F_only	AAGTCGTAACAAGGTTTCCGTAGGTGAACCTGCGGAAGGATCATTATTGAAATAAACCTGATGGGTTGTTGCTGGCTCTCTAGGGAGCATGTGCACACCTTGTCATCTTTATATCTCCACCTGTGCACCTTTTGTAGACCTTTCAGGTCTATGTTGCTTCATTTACCCCCAATGTATGTCAATAGAATGTTGTGCCTATAAAATCTATACAACTTTCAGCAACGGATCTCTTGGCTCTCGCATCGATGAAGAACGCAGCGAAATGCGATAAGTAATGTGAATTGCAGAATTCAGTGAATCATCGAATCTTTGAACGCACCTTGCGCTCCTTGGTATTCCGAGGAGCATGCCTGTTTGAGTGTCATTAATATATATATCAACCTTCTCTTGTTTGAGTGG…	82.95	638	0	0.0	255.2	Excellent	PQ380824	SH1887477.10FU	SH1365191.10FU	SH0986663.10FU	Cortinarius traganus	911.5	99.44	3.0	FALSE	Cortinarius traganus	ID based on BLAST nearest sequence PQ380824 (99.44 %) (specimen)	FALSE
01097	YSU-EZ	17.08.18-04 | LE F-361674		0815_ITS_F_H09_08_2023_05_30_17_14_38.ab1	ITS	F	Cortinarius anisatus	>YSU-EZ-01097 GTAGGTGAACCTGTCGGTAAGGATCATTATTGAAAATAAACCTGATGGGTTGTTGCTGGCTCTCTAGGGAGCATGTGCACACCTTGTCATCTTTATATCTCCACCTGTGCACCTTTTGTAGACATCTTTTCCTAGATGTCTATGTTGATTCTTCATTTACCCCCAATGTATGTCAATAGAATGTTGTGATAAAAATCTATACAACTTTCAGCAACGGATCTCTTGGCTCTCGCATCGATGAAGAACGCAGCGAAATGCGATAAGTAATGTGAATTGCAGAATTCAGTGAATCATCGAATCTTTGAACGCACCTTGCGCTCCTTGGTATTCCGAGGAGCATGCCTGTTTGAGTGTCATTAATATTATATATCAAACCCTCTTTTTC…	570	668	44.11526946107784	F_only	CAAGGTTTCCGTAGGTGAACCTGTCGGTAAGGATCATTATTGAAAATAAACCTGATGGGTTGTTGCTGGCTCTCTAGGGAGCATGTGCACACCTTGTCATCTTTATATCTCCACCTGTGCACCTTTTGTAGACATCTTTTCCTAGATGTCTATGTTGATTCTTCATTTACCCCCAATGTATGTCAATAGAATGTTGTGATAAAAATCTATACAACTTTCAGCAACGGATCTCTTGGCTCTCGCATCGATGAAGAACGCAGCGAAATGCGATAAGTAATGTGAATTGCAGAATTCAGTGAATCATCGAATCTTTGAACGCACCTTGCGCTCCTTGGTATTCCGAGGAGCATGCCTGTTTGAGTGTCATTAATATTATATATCAAACCCTCTTTTTCTGGA…	86.4	649	0	0.0	259.6	Excellent	EU266678	SH1887641.10FU	SH1365516.10FU	SH0986604.10FU	Cortinarius clarobrunneus	964.7	99.47	3.0	FALSE	Cortinarius clarobrunneus	ID based on BLAST nearest sequence EU266678 (99.47 %) (specimen)	FALSE
01098	YSU-EZ	17.08.18-19 | LE F-361675		0816_ITS_F_A12_01_2023_06_06_16_14_38.ab1	ITS	F	Cortinarius privignus	>YSU-EZ-01098 TCATTATTGAAATAAACCTGATGGGTTGTTGCTGGTTCTCTAGGGAGCATGTGCACACCTTGTCATCTTTATATCTCCACCTGTGCACCTTTTGTAGACCTTTTTCAGGTCTATGTTGCTTCTTCATTTACCCCCATGTATGTTAATAGAATGTTGTGCCTGTATAATCTATACAACTTTCAGCAACGGATCTCTTGGCTCTCGCATCGATGAAGAACGCAGCGAAATGCGATAAGTAATGTGAATTGCAGAATTCAGTGAATCATCGAATCTTTGAACGCACCTTGCGCTCCTTGGTATTCCGAGGAGCATGCCTGTTTGAGTGTCATTAATATATATATCAACCTTCTCATTGTTGAGTGGATTGGATGTGGGGGGTTTGCTG…	501	648	42.8425925925926	F_only	GGATCATTATTGAAATAAACCTGATGGGTTGTTGCTGGTTCTCTAGGGAGCATGTGCACACCTTGTCATCTTTATATCTCCACCTGTGCACCTTTTGTAGACCTTTTTCAGGTCTATGTTGCTTCTTCATTTACCCCCATGTATGTTAATAGAATGTTGTGCCTGTATAATCTATACAACTTTCAGCAACGGATCTCTTGGCTCTCGCATCGATGAAGAACGCAGCGAAATGCGATAAGTAATGTGAATTGCAGAATTCAGTGAATCATCGAATCTTTGAACGCACCTTGCGCTCCTTGGTATTCCGAGGAGCATGCCTGTTTGAGTGTCATTAATATATATATCAACCTTCTCATTGTTGAGTGGATTGGATGTGGGGGGTTTGCTGGCCTCTTTAAT…	84.82	580	0	0.0	232.0	Good	PQ436987	SH1888447.10FU	SH1365084.10FU	SH0986290.10FU	Cortinarius biformis	847.9	99.4	3.0	FALSE	Cortinarius armeniacus | Cortinarius biformis	ID based on BLAST nearest sequence PQ436987 (99.40 %) (specimen), other nearest taxa: Cortinarius armeniacus | Cortinarius biformis	FALSE
01099	YSU-EZ	17.08.20-32 | LE F-361676		0817_ITS_F_B12_02_2023_06_06_16_14_38.ab1	ITS	F	Cortinarius solis-occasus	>YSU-EZ-01099 GATCATTATTGAAATAAACCTGATTGGTTGTTGCTGGCTCTCTAGGGAGCATGTGCACACCTTGTCATCTTTATATCTCCACCTGTGCACCTTTTGTAGACCTTTCCAGGTCTATGTTGCTTCATTTTACCTCAATGTATGTTAATAGAATGTTGTGCCTATAAAATATATACAACTTTCAGCAACGGATCTCTTGGCTCTCGCATCGATGAAGAACGCAGCGAAATGCGATAAGTAATGTGAATTGCAGAATTCAGTGAATCATCGAATCTTTGAACGCACCTTGCGCTCCTTGGTATTCCGAGGAGCATGCCTGTTTGAGTGTCATTAATATATATCAACCCTTCTCATTGTTGAAGTGGTTTGGATGTGGGGGTTTGCTGGC…	528	661	42.62783661119516	F_only	AACAAGGTTTCCGTAGGTGAACCTGTCGGCAAGGATCATTATTGAAATAAACCTGATTGGTTGTTGCTGGCTCTCTAGGGAGCATGTGCACACCTTGTCATCTTTATATCTCCACCTGTGCACCTTTTGTAGACCTTTCCAGGTCTATGTTGCTTCATTTTACCTCAATGTATGTTAATAGAATGTTGTGCCTATAAAATATATACAACTTTCAGCAACGGATCTCTTGGCTCTCGCATCGATGAAGAACGCAGCGAAATGCGATAAGTAATGTGAATTGCAGAATTCAGTGAATCATCGAATCTTTGAACGCACCTTGCGCTCCTTGGTATTCCGAGGAGCATGCCTGTTTGAGTGTCATTAATATATATCAACCCTTCTCATTGTTGAAGTGGTTTG…	80.79	643	0	0.0	257.2	Excellent	PQ652929	SH1888187.10FU	SH1365602.10FU	SH0986154.10FU	Cortinarius malachius	897.7	99.62	2.0	FALSE	Cortinarius malachius	ID based on BLAST nearest sequence PQ652929 (99.62 %) (specimen)	FALSE
01100	YSU-EZ	17.08.20-38 | LE F-361677		0818_ITS_F_C12_03_2023_06_06_16_14_38.ab1	ITS	F	Cortinarius pinophilus	>YSU-EZ-01100 ATTATTGAAATAAACCTGATGAGTTGCTGCTGGTTCTCTAGGGAGCATGTGCACACTTGTCACTTTTATATCTCCACCTGTGCACCTTTTGTAGACCTAGATATCTCTCCAAGTGCTTTTAGTTACTTGGGTTTGAGGACTGATTTTGATATCTCTCCTTACATTTCTGGGACTATGTTTTCTTCATATACCCCAATGTATGTTATAGAATGTAATAAATGGGCCTTTGTGCCTATAAATCTATACAACTTTCAGCAACGGATCTCTTGGCTCTCGCATCGATGAAGAACGCAGCGAAATGCGATAAGTAATGTGAATTGCAGAATTCAGTGAATCATCGAATCTTTGAACGCACCTTGCGCTCCTTGGTATTCCGAGGAGCATG…	498	794	31.730478589420656	contig	GAATCATTATTGAAATAAACCTGATGAGTTGCTGCTGGTTCTCTAGGGAGCATGTGCACACTTGTCACTTTTATATCTCCACCTGTGCACCTTTTGTAGACCTAGATATCTCTCCAAGTGCTTTTAGTTACTTGGGTTTGAGGACTGATTTTGATATCTCTCCTTACATTTCTGGGACTATGTTTTCTTCATATACCCCAATGTATGTTATAGAATGTAATAAATGGGCCTTTGTGCCTATAAATCTATACAACTTTCAGCAACGGATCTCTTGGCTCTCGCATCGATGAAGAACGCAGCGAAATGCGATAAGTAATGTGAATTGCAGAATTCAGTGAATCATCGAATCTTTGAACGCACCTTGCGCTCCTTGGTATTCCGAGGAGCATGCCTGTTTGA…	77.85	611	0	0.0	244.4	Good	PP464351	SH1945181.10FU	SH1404524.10FU	SH1017252.10FU	Thaxterogaster pinophilus	846.2	99.6	2.0	FALSE	Thaxterogaster alboaggregatus | Thaxterogaster dulciorum | Thaxterogaster pinophilus	ID based on BLAST nearest sequence PP464351 (99.60 %) (specimen), other nearest taxa: Thaxterogaster alboaggregatus | Thaxterogaster dulciorum | Thaxterogaster pinophilus	TRUE
01100	YSU-EZ	17.08.20-38 | LE F-361677		0818_ITS_R_A07_01_2023_11_20_16_23_34.ab1	ITS	R	Cortinarius pinophilus	>YSU-EZ-01100 ATTATTGAAATAAACCTGATGAGTTGCTGCTGGTTCTCTAGGGAGCATGTGCACACTTGTCACTTTTATATCTCCACCTGTGCACCTTTTGTAGACCTAGATATCTCTCCAAGTGCTTTTAGTTACTTGGGTTTGAGGACTGATTTTGATATCTCTCCTTACATTTCTGGGACTATGTTTTCTTCATATACCCCAATGTATGTTATAGAATGTAATAAATGGGCCTTTGTGCCTATAAATCTATACAACTTTCAGCAACGGATCTCTTGGCTCTCGCATCGATGAAGAACGCAGCGAAATGCGATAAGTAATGTGAATTGCAGAATTCAGTGAATCATCGAATCTTTGAACGCACCTTGCGCTCCTTGGTATTCCGAGGAGCATG…	498	745	27.151677852349	contig	GAATCATTATTGAAATAAACCTGATGAGTTGCTGCTGGTTCTCTAGGGAGCATGTGCACACTTGTCACTTTTATATCTCCACCTGTGCACCTTTTGTAGACCTAGATATCTCTCCAAGTGCTTTTAGTTACTTGGGTTTGAGGACTGATTTTGATATCTCTCCTTACATTTCTGGGACTATGTTTTCTTCATATACCCCAATGTATGTTATAGAATGTAATAAATGGGCCTTTGTGCCTATAAATCTATACAACTTTCAGCAACGGATCTCTTGGCTCTCGCATCGATGAAGAACGCAGCGAAATGCGATAAGTAATGTGAATTGCAGAATTCAGTGAATCATCGAATCTTTGAACGCACCTTGCGCTCCTTGGTATTCCGAGGAGCATGCCTGTTTGA…	77.85	611	0	0.0	244.4	Good	PP464351	SH1945181.10FU	SH1404524.10FU	SH1017252.10FU	Thaxterogaster pinophilus	846.2	99.6	2.0	FALSE	Thaxterogaster alboaggregatus | Thaxterogaster dulciorum | Thaxterogaster pinophilus	ID based on BLAST nearest sequence PP464351 (99.60 %) (specimen), other nearest taxa: Thaxterogaster alboaggregatus | Thaxterogaster dulciorum | Thaxterogaster pinophilus	TRUE
01101	YSU-EZ	17.08.18-21 | LE F-361678		0819_ITS_F_D12_04_2023_06_06_16_14_38.ab1	ITS	F	Cortinarius luteoornatus	>YSU-EZ-01101 GGTAAAGGATAAGTCGTACAAGGTTTCCGTAGGTGAACCTGCGGAAGGATCATTATTGAAATAAACCTGATGGGTTGTTGCTGGCTCTCCAGGGAGCATGTGCACACCTTGTCATCTTTACATTTCCACCTGTGCACCTTTTGTAGACCCTCCCAGGTCTATGTTGCTTCATTTACCCCTGATGTATGTCAATAGAATGTAGTGCTTATGAAATATATACAACTTTCAGCAACGGATCTCTTGGCTCTCGCATCGATGAAGAACGCAGCGAAATGCGATAAGTAATGTGAATTGCAGAATTCAGTGAATCATCGAATCTTTGAACGCACCTTGCGCTCCTTGGTATTCCGAGGAGCATGCCTGTTTGAGTGTCATTAATATATAT…	582	652	43.581288343558285	F_only	AGGTTTCCGTAGGTGAACCTGCGGAAGGATCATTATTGAAATAAACCTGATGGGTTGTTGCTGGCTCTCCAGGGAGCATGTGCACACCTTGTCATCTTTACATTTCCACCTGTGCACCTTTTGTAGACCCTCCCAGGTCTATGTTGCTTCATTTACCCCTGATGTATGTCAATAGAATGTAGTGCTTATGAAATATATACAACTTTCAGCAACGGATCTCTTGGCTCTCGCATCGATGAAGAACGCAGCGAAATGCGATAAGTAATGTGAATTGCAGAATTCAGTGAATCATCGAATCTTTGAACGCACCTTGCGCTCCTTGGTATTCCGAGGAGCATGCCTGTTTGAGTGTCATTAATATATATATCAACCCCCCTCTTGTTGAGCGGGTTTGGATGT…	84.94	631	0	0.0	252.4	Excellent	MN751360	SH1887813.10FU	SH1365310.10FU	SH0986148.10FU	Cortinarius armillatus	980.1	99.83	1.0	FALSE	Cortinarius armillatus | Cortinarius cacaocolor | Cortinarius luteoornatus | Cortinarius paragaudis | Cortinarius rossicioenochelis	ID based on BLAST nearest sequence MN751360 (99.83 %) (specimen), other nearest taxa: Cortinarius armillatus | Cortinarius cacaocolor | Cortinarius luteoornatus | Cortinarius paragaudis | Cortinarius rossicioenochelis	FALSE
01102	YSU-EZ	17.08.19-01 | LE F-361679		0820_ITS_R_B07_02_2023_11_20_16_23_34.ab1	ITS	R	Cortinarius armillatus	>YSU-EZ-01102 CCTACCTGATTTGAGGTCACATTAAATGATAAGTTTGTCCAAGGACTGTTAGATAGCTGAACTGCCTCACATTCAACAGCGTAGATAGTTATCACACCAATGAATGGACAGGTTGTTCCACTAATGCATTTCAGAGGAGCTGGCACCTTTTAAGCAGCCAGCAAAACCCTCCACATCCAAACCACTCAACAAGAGTGGGTTGATATATATTAATGACACTCAAACAGGCATGCTCCTCGGAATACCAAGGAGCGCAAGGTGCGTTCAAAGATTCGATGATTCACTGAATTCTGCAATTCACATTACTTATCGCATTTCGCTGCGTTCTTCATCGATGCGAGAGCCAAGAGATCCGTTGCTGAAAGTTGTATAGATTTTATAGACA…	564	645	41.708527131782944	R_only	TCAGCGGGTAGTCCTACCTGATTTGAGGTCACATTAAATGATAAGTTTGTCCAAGGACTGTTAGATAGCTGAACTGCCTCACATTCAACAGCGTAGATAGTTATCACACCAATGAATGGACAGGTTGTTCCACTAATGCATTTCAGAGGAGCTGGCACCTTTTAAGCAGCCAGCAAAACCCTCCACATCCAAACCACTCAACAAGAGTGGGTTGATATATATTAATGACACTCAAACAGGCATGCTCCTCGGAATACCAAGGAGCGCAAGGTGCGTTCAAAGATTCGATGATTCACTGAATTCTGCAATTCACATTACTTATCGCATTTCGCTGCGTTCTTCATCGATGCGAGAGCCAAGAGATCCGTTGCTGAAAGTTGTATAGATTTTATAGACACA…	80.57	629	0	0.0	251.6	Excellent	JN942823	SH1886898.10FU	SH1365429.10FU	SH0986459.10FU	Cortinarius armillatus	956.1	99.47	3.0	FALSE	Cortinarius armillatus	ID based on BLAST nearest sequence JN942823 (99.47 %) (specimen)	TRUE
01102	YSU-EZ	17.08.19-01 | LE F-361679		0820_ITS_R_F10_06_2023_08_17_17_16_57.ab1	ITS	R	Cortinarius armillatus	>YSU-EZ-01102 CCTACCTGATTTGAGGTCACATTAAATGATAAGTTTGTCCAAGGACTGTTAGATAGCTGAACTGCCTCACATTCAACAGCGTAGATAGTTATCACACCAATGAATGGACAGGTTGTTCCACTAATGCATTTCAGAGGAGCTGGCACCTTTTAAGCAGCCAGCAAAACCCTCCACATCCAAACCACTCAACAAGAGTGGGTTGATATATATTAATGACACTCAAACAGGCATGCTCCTCGGAATACCAAGGAGCGCAAGGTGCGTTCAAAGATTCGATGATTCACTGAATTCTGCAATTCACATTACTTATCGCATTTCGCTGCGTTCTTCATCGATGCGAGAGCCAAGAGATCCGTTGCTGAAAGTTGTATAGATTTTATAGACA…	564	651	32.45161290322581	R_only	TCAGCGGGTAGTCCTACCTGATTTGAGGTCACATTAAATGATAAGTTTGTCCAAGGACTGTTAGATAGCTGAACTGCCTCACATTCAACAGCGTAGATAGTTATCACACCAATGAATGGACAGGTTGTTCCACTAATGCATTTCAGAGGAGCTGGCACCTTTTAAGCAGCCAGCAAAACCCTCCACATCCAAACCACTCAACAAGAGTGGGTTGATATATATTAATGACACTCAAACAGGCATGCTCCTCGGAATACCAAGGAGCGCAAGGTGCGTTCAAAGATTCGATGATTCACTGAATTCTGCAATTCACATTACTTATCGCATTTCGCTGCGTTCTTCATCGATGCGAGAGCCAAGAGATCCGTTGCTGAAAGTTGTATAGATTTTATAGACACA…	80.57	629	0	0.0	251.6	Excellent	JN942823	SH1886898.10FU	SH1365429.10FU	SH0986459.10FU	Cortinarius armillatus	956.1	99.47	3.0	FALSE	Cortinarius armillatus	ID based on BLAST nearest sequence JN942823 (99.47 %) (specimen)	TRUE
01103	YSU-EZ	17.08.20-39 | LE F-361680		0895_ITS_F_E02_05_2023_07_27_17_29_29.ab1	ITS	F		>YSU-EZ-01103 CATTATTGAAAATAAACCTGATGGGTTGTTGCTGGCTCTCTAGGGAGCATGTGCACACCTTGTCATCTTTATATCTCCACCTGTGCACCTTTTGTAGACATCTTTTCCTAGGTGTCTATGTTGATTCTTCATTTACCCCCAATGTATGTCAATAGAATGTTGTGATAAAAATCTATACAACTTTCAGCAACGGATCTCTTGGCTCTCGCATCGATGAAGAACGCAGCGAAATGCGATAAGTAATGTGAATTGCAGAATTCAGTGAATCATCGAATCTTTGAACGCACCTTGCGCTCCTTGGTATTCCGAGGAGCATGCCTGTTTGAGTGTCATTAATATTATATATCAAACCCTCTTTTTCTGGAGTGGTTTGGATGTGGGGGGT…	499	677	40.01772525849335	F_only	CAAGGTTTCCGATAGGTGAACCTGTCGTGCAAGGATCATTATTGAAAATAAACCTGATGGGTTGTTGCTGGCTCTCTAGGGAGCATGTGCACACCTTGTCATCTTTATATCTCCACCTGTGCACCTTTTGTAGACATCTTTTCCTAGGTGTCTATGTTGATTCTTCATTTACCCCCAATGTATGTCAATAGAATGTTGTGATAAAAATCTATACAACTTTCAGCAACGGATCTCTTGGCTCTCGCATCGATGAAGAACGCAGCGAAATGCGATAAGTAATGTGAATTGCAGAATTCAGTGAATCATCGAATCTTTGAACGCACCTTGCGCTCCTTGGTATTCCGAGGAGCATGCCTGTTTGAGTGTCATTAATATTATATATCAAACCCTCTTTTTCTG…	74.89	656	0	0.0	262.4	Excellent	MN751119	SH1887641.10FU	SH1365516.10FU	SH0986604.10FU	Cortinarius clarobrunneus	858.2	100.0	0.0	FALSE	Cortinarius clarobrunneus	ID based on BLAST nearest sequence MN751119 (100.00 %) (specimen)
01104	YSU-EZ	17.08.20-29 | LE F-361681		0810_ITS_F_C09_03_2023_05_30_17_14_38.ab1	ITS	F	Cortinarius malicorius	>YSU-EZ-01104 GATCATTATTGAAATAAACCTGATGGGTTGCTGCTGGCTCTCTCGGGAGCATGTGCACACTTGTCATCTTTATATCTCCACCTGTGCACCTTTTGTAGATCTGGATATCTTTCTGAATGCCTGGCATTCAGGTTTGAGAATTGACTTTTTGTCTTTCCTTACATTTCCAGGCCTATGTTTTCTTCATATACACCATTATGTTATAGAATGTAATGAAAGGCCTTTGTGCCTACAAACTTTATACAACTTTCAGCAACGGATCTCTTGGCTCTCGCATCGATGAAGAACGCAGCGAAATGCGATAAGTAATGTGAATTGCAGAATTCAGTGAATCATCGAATCTTTGAACGCACCTTGCGCTCCTTGGTATTCCGAGGAGCATGCC…	603	747	40.65461847389558	F_only	GGTTTCCGTAGGTGAACCTGTCGTGCAAGGATCATTATTGAAATAAACCTGATGGGTTGCTGCTGGCTCTCTCGGGAGCATGTGCACACTTGTCATCTTTATATCTCCACCTGTGCACCTTTTGTAGATCTGGATATCTTTCTGAATGCCTGGCATTCAGGTTTGAGAATTGACTTTTTGTCTTTCCTTACATTTCCAGGCCTATGTTTTCTTCATATACACCATTATGTTATAGAATGTAATGAAAGGCCTTTGTGCCTACAAACTTTATACAACTTTCAGCAACGGATCTCTTGGCTCTCGCATCGATGAAGAACGCAGCGAAATGCGATAAGTAATGTGAATTGCAGAATTCAGTGAATCATCGAATCTTTGAACGCACCTTGCGCTCCTTGGTAT…	82.31	722	0	0.0	288.8	Excellent	U56038	SH1943694.10FU	SH1404525.10FU	SH1018504.10FU	Cortinarius croceus	1031.6	99.83	1.0	FALSE	Cortinarius aurantiobasis | Cortinarius chrysolitus | Cortinarius croceus	ID based on BLAST nearest sequence U56038 (99.83 %) (specimen), other nearest taxa: Cortinarius aurantiobasis | Cortinarius chrysolitus | Cortinarius croceus	FALSE
01105	YSU-EZ	17.08.11-10 | LE F-361682		0822_ITS_F_B02_02_2023_06_10_16_10_31.ab1	ITS	F	Cortinarius roseoarmillatus	>YSU-EZ-01105 GATCATTATTGAAATAAACCTGATGGGTTGTTGCTGGCTCTCTAGGGAGCATGTGCACACCTTGTCATCTTTATATTTCCACCTGTGCACCTTTTGTAGACCCTCCCAGGTCTATGTTTGCTTCATTTACCCCTGATGTATGTTAATAGAATGTTGTGCCTATAAAATATATACAACTTTCAGCAACGGATCTCTTGGCTCTCGCATCGATGAAGAACGCAGCGAAATGCGATAAGTAATGTGAATTGCAGAATTCAGTGAATCATCGAATCTTTGAACGCACCTTGCGCTCCTTGGTATTCCGAGGAGCATGCCTGTTTGAGTGTCATTAATATATATATATCAACCCCCTCTTGTTGAGCGGTTTGGATGTGGAGGTTTTTGC…	558	666	42.51351351351352	F_only	AAGTCGTAACTAGGTTTCCGTAGGTGAACCTGTCGTGCAAGGATCATTATTGAAATAAACCTGATGGGTTGTTGCTGGCTCTCTAGGGAGCATGTGCACACCTTGTCATCTTTATATTTCCACCTGTGCACCTTTTGTAGACCCTCCCAGGTCTATGTTTGCTTCATTTACCCCTGATGTATGTTAATAGAATGTTGTGCCTATAAAATATATACAACTTTCAGCAACGGATCTCTTGGCTCTCGCATCGATGAAGAACGCAGCGAAATGCGATAAGTAATGTGAATTGCAGAATTCAGTGAATCATCGAATCTTTGAACGCACCTTGCGCTCCTTGGTATTCCGAGGAGCATGCCTGTTTGAGTGTCATTAATATATATATATCAACCCCCTCTTGTT…	84.21	652	0	0.0	260.8	Excellent	JN942829	SH1886808.10FU	SH1365608.10FU	SH0986708.10FU	Cortinarius pinigaudis	947.5	99.82	1.0	FALSE	Cortinarius paragaudis | Cortinarius pinigaudis	ID based on BLAST nearest sequence JN942829 (99.82 %) (specimen), other nearest taxa: Cortinarius paragaudis | Cortinarius pinigaudis	FALSE
01106	YSU-EZ	17.08.11-14 | LE F-361683		0823_ITS_F_C02_03_2023_06_10_16_10_31.ab1	ITS	F	Cortinarius canabarba	>YSU-EZ-01106 GGATCATTATTGAAATAAACCTGATGGGTTGTTGCTGGTTCTCTAGGGAGCATGTGCACACCTTGTCATCTTTATATCTCCACCTGTGCATCTTTTGTAGACCTTACAGGTCTATGTTGCCTATTCATTTACACCAATGTATGTTAATAGAATGTTGTGACTATAAAATCTATACAACTTTCAGCAACGGATCTCTTGGCTCTCGCATCGATGAAGAACGCAGCGAAATGCGATAAGTAATGTGAATTGCAGAATTCAGTGAATCATCGAATCTTTGAACGCACCTTGCGCTCCTTGGTATTCCGAGGAGCATGCCTGTTTGAGTGTCATTAATATTTATATATCAACCCTCCTTTGTTGAGTGGTTTGGATGTGAGGGTTTGCT…	529	646	41.54643962848297	F_only	ATAAGTCGTAACAAGGTTTCCGTAGGTGAACCTGCGGAAGGATCATTATTGAAATAAACCTGATGGGTTGTTGCTGGTTCTCTAGGGAGCATGTGCACACCTTGTCATCTTTATATCTCCACCTGTGCATCTTTTGTAGACCTTACAGGTCTATGTTGCCTATTCATTTACACCAATGTATGTTAATAGAATGTTGTGACTATAAAATCTATACAACTTTCAGCAACGGATCTCTTGGCTCTCGCATCGATGAAGAACGCAGCGAAATGCGATAAGTAATGTGAATTGCAGAATTCAGTGAATCATCGAATCTTTGAACGCACCTTGCGCTCCTTGGTATTCCGAGGAGCATGCCTGTTTGAGTGTCATTAATATTTATATATCAACCCTCCTTTGTTG…	81.57	638	0	0.0	255.2	Excellent	PQ652915	SH1886724.10FU	SH1365673.10FU	SH0986279.10FU	Cortinarius venustus	904.6	99.81	1.0	FALSE	Cortinarius calopus | Cortinarius venustus	ID based on BLAST nearest sequence PQ652915 (99.81 %) (specimen), other nearest taxa: Cortinarius calopus | Cortinarius venustus	FALSE
01107	YSU-EZ	17.09.15-01 | LE F-361684		0824_ITS_F_D02_04_2023_06_10_16_10_31.ab1	ITS	F	Cortinarius traganus	>YSU-EZ-01107 TTCCGTAGGTGAACCTGCGGAAGGATCATTATTGAAATAAACCTGATGGGTTGTTGCTGGCTCTCTAGGGAGCATGTGCACACCTTGTCATCTTTATATCTCCACCTGTGCACCTTTTGTAGACCTTTCAGGTCTATGTTGCTTCATTTACCCCCAATGTATGTCAATAGAATGTTGTGCCTATAAAATCTATACAACTTTCAGCAACGGATCTCTTGGCTCTCGCATCGATGAAGAACGCAGCGAAATGCGATAAGTAATGTGAATTGCAGAATTCAGTGAATCATCGAATCTTTGAACGCACCTTGCGCTCCTTGGTATTCCGAGGAGCATGCCTGTTTGAGTGTCATTAATATATATATCAACCTTCTCTTGTTTGAGTGGT…	568	643	45.09331259720062	F_only	TCGTACAGGTTTCCGTAGGTGAACCTGCGGAAGGATCATTATTGAAATAAACCTGATGGGTTGTTGCTGGCTCTCTAGGGAGCATGTGCACACCTTGTCATCTTTATATCTCCACCTGTGCACCTTTTGTAGACCTTTCAGGTCTATGTTGCTTCATTTACCCCCAATGTATGTCAATAGAATGTTGTGCCTATAAAATCTATACAACTTTCAGCAACGGATCTCTTGGCTCTCGCATCGATGAAGAACGCAGCGAAATGCGATAAGTAATGTGAATTGCAGAATTCAGTGAATCATCGAATCTTTGAACGCACCTTGCGCTCCTTGGTATTCCGAGGAGCATGCCTGTTTGAGTGTCATTAATATATATATCAACCTTCTCTTGTTTGAGTGGTTTGG…	88.79	629	0	0.0	251.6	Excellent	PQ380824	SH1887477.10FU	SH1365191.10FU	SH0986663.10FU	Cortinarius traganus	971.6	99.82	1.0	FALSE	Cortinarius traganus	ID based on BLAST nearest sequence PQ380824 (99.82 %) (specimen)	TRUE
01108	YSU-EZ	17.09.15-30 | LE F-361685		0825_ITS_F_E02_05_2023_06_10_16_10_31.ab1	ITS	F	Cortinarius suberi	>YSU-EZ-01108 GGTTTCCGTAGGTGAACCTGCGGAAGGATCATTATTGAAATAAACCTGATGGGTTGCTGCTGGCTCTCTAGGGAGCATGTGCACACCTTGTCATCTTTATATCTCCACCTGTGCACCTTTTGTAGACCCTCTCCAGGTCTATGTTGCTTCATTTTACCCCAATGTATGTTAAAAGAATGTTGTGCTTATAAAATCAATACAACTTTCAGCAACGGATCTCTTGGCTCTCGCATCGATGAAGAACGCAGCGAAATGCGATAAGTAATGTGAATTGCAGAATTCAGTGAATCATCGAATCTTTGAACGCACCTTGCGCTCCTTGGTATTCCGAGGAGCATGCCTGTTTGAGTGTCATTAATATATATATCAACCATTCTCATTGTTG…	559	651	45.97235023041475	F_only	GATAAAGTCGTACAGGTTTCCGTAGGTGAACCTGCGGAAGGATCATTATTGAAATAAACCTGATGGGTTGCTGCTGGCTCTCTAGGGAGCATGTGCACACCTTGTCATCTTTATATCTCCACCTGTGCACCTTTTGTAGACCCTCTCCAGGTCTATGTTGCTTCATTTTACCCCAATGTATGTTAAAAGAATGTTGTGCTTATAAAATCAATACAACTTTCAGCAACGGATCTCTTGGCTCTCGCATCGATGAAGAACGCAGCGAAATGCGATAAGTAATGTGAATTGCAGAATTCAGTGAATCATCGAATCTTTGAACGCACCTTGCGCTCCTTGGTATTCCGAGGAGCATGCCTGTTTGAGTGTCATTAATATATATATCAACCATTCTCATTGTTG…	85.78	641	0	0.0	256.4	Excellent	MN751664	SH1887319.10FU	SH1364860.10FU	SH0986178.10FU	Cortinarius suberi	961.3	100.0	0.0	FALSE	Cortinarius malachius | Cortinarius suberi	ID based on BLAST nearest sequence MN751664 (100.00 %) (specimen), other nearest taxa: Cortinarius malachius | Cortinarius suberi	TRUE
01109	YSU-EZ	17.09.15-41 | LE F-361686		0826_ITS_F_F02_06_2023_06_10_16_10_31.ab1	ITS	F	Cortinarius	>YSU-EZ-01109 CCGTAGGTGAACCTGCGGAAGGATCATTATTGAAATAAACCTGATGGGTTGTTGCTGGTTCTCTAGGGAGCATGTGCACGCCTTGTCATCTTTATATCTCCACCTGTGCACCTTTTGTAGACCTTCCGGGTCTATGTTGCTTCATTTACCCCAATGTATGTTAATAGAATGTTGTGATTATAAAAAATATACAACTTTCAGCAACGGATCTCTTGGCTCTCGCATCGATGAAGAACGCAGCGAAATGCGATAAGTAATGTGAATTGCAGAATTCAGTGAATCATCGAATCTTTGAACGCACCTTGCGCTCCTTGGTATTCCGAGGAGCATGCCTGTTTGAGTGTCATTAATATATATATCAACCTTCACTTGTTGAATGGTTTGG…	541	645	41.69302325581396	F_only	TCGTAACAAGGTTTCCGTAGGTGAACCTGCGGAAGGATCATTATTGAAATAAACCTGATGGGTTGTTGCTGGTTCTCTAGGGAGCATGTGCACGCCTTGTCATCTTTATATCTCCACCTGTGCACCTTTTGTAGACCTTCCGGGTCTATGTTGCTTCATTTACCCCAATGTATGTTAATAGAATGTTGTGATTATAAAAAATATACAACTTTCAGCAACGGATCTCTTGGCTCTCGCATCGATGAAGAACGCAGCGAAATGCGATAAGTAATGTGAATTGCAGAATTCAGTGAATCATCGAATCTTTGAACGCACCTTGCGCTCCTTGGTATTCCGAGGAGCATGCCTGTTTGAGTGTCATTAATATATATATCAACCTTCACTTGTTGAATGGTTTGG…	84.45	630	0	0.0	252.0	Excellent	PQ334069	SH1888130.10FU	SH1365092.10FU	SH0986784.10FU	Cortinarius saturninus	925.2	99.82	1.0	FALSE	Cortinarius saturninus	ID based on BLAST nearest sequence PQ334069 (99.82 %) (specimen)	FALSE
01110	YSU-EZ	17.08.18-10 | LE F-361687		0827_ITS_F_G02_07_2023_06_10_16_10_31.ab1	ITS	F	Cortinarius stillatitius	>YSU-EZ-01110 TCATTATTGAAATAAACCTGATGAGTTGTTGCTGGTTCTCTAGAGAGCATTGTGCACGCTTGTCATCTTTATGTCTCCACCTGTGCACATTTTGTAGACCTGGATCACTCTCTGAAATGCTAACCAGCATTTTAGGTTGGAGGAATTTGACTTTGTTGTCTTTCCTTGCATTTCTAGGTCTATGTTTTTTCATATAATCTTATTGTGATATAATGGGCCCTATATAATATAAACTTATACAACTTTCAGCAACGGATCTCTTGGCTCTCGCATCGATGAAGAACGCAGCGAAATGCGATAAGTAATGTGAATTGCAGAATTCAGTGAATCATCGAATCTTTGAACGCACCTTGCGCTCCTTGGTATTCCGAGGAGCATGCCTGTT…	528	741	38.958164642375166	F_only	CTAGGTTTCCGTAGGTGAACCTGTCGGCAAGGATCATTATTGAAATAAACCTGATGAGTTGTTGCTGGTTCTCTAGAGAGCATTGTGCACGCTTGTCATCTTTATGTCTCCACCTGTGCACATTTTGTAGACCTGGATCACTCTCTGAAATGCTAACCAGCATTTTAGGTTGGAGGAATTTGACTTTGTTGTCTTTCCTTGCATTTCTAGGTCTATGTTTTTTCATATAATCTTATTGTGATATAATGGGCCCTATATAATATAAACTTATACAACTTTCAGCAACGGATCTCTTGGCTCTCGCATCGATGAAGAACGCAGCGAAATGCGATAAGTAATGTGAATTGCAGAATTCAGTGAATCATCGAATCTTTGAACGCACCTTGCGCTCCTTGGTAT…	72.4	719	0	0.0	287.6	Excellent	PP464316	SH1944074.10FU	SH1404702.10FU	SH1017686.10FU	Cortinarius collinitus	908.0	100.0	0.0	FALSE	Cortinarius collinitus | Cortinarius stillatitius	ID based on BLAST nearest sequence PP464316 (100.00 %) (specimen), other nearest taxa: Cortinarius collinitus | Cortinarius stillatitius	FALSE
01111	YSU-EZ	17.05.15-151 | LE F-361688		0828_ITS_F_H02_08_2023_06_10_16_10_31.ab1	ITS	F	Cortinarius	>YSU-EZ-01111 GGTTTCCGTAGGTGACCTGCGGAAGGATCATTATTGAAATAAACCTGATGGGTTGTTGCTGGTTCTCTAGGGAGCATGTGCACACCTTGTCATCTTTATATCTCCACCTGTGCACCTTTTGTAGACCTTTCAGGTCTATGTTGCTTCATTTACCCCAATGTATGTTAATAGAATGTTGTGCCTATATAATATATACAACTTTCAGCAACGGATCTCTTGGCTCTCGCATCGATGAAGAACGCAGCGAAATGCGATAAGTAATGTGAATTGCAGAATTCAGTGAATCATCGAATCTTTGAACGCACCTTGCGCTCCTTGGTATTCCGAGGAGCATGCCTGTTTGAGTGTCATTAATATATCAACCTTCTCTTTTTGAGTGGTTTGG…	520	639	41.30203442879499	F_only	TCGTACAAGGTTTCCGTAGGTGACCTGCGGAAGGATCATTATTGAAATAAACCTGATGGGTTGTTGCTGGTTCTCTAGGGAGCATGTGCACACCTTGTCATCTTTATATCTCCACCTGTGCACCTTTTGTAGACCTTTCAGGTCTATGTTGCTTCATTTACCCCAATGTATGTTAATAGAATGTTGTGCCTATATAATATATACAACTTTCAGCAACGGATCTCTTGGCTCTCGCATCGATGAAGAACGCAGCGAAATGCGATAAGTAATGTGAATTGCAGAATTCAGTGAATCATCGAATCTTTGAACGCACCTTGCGCTCCTTGGTATTCCGAGGAGCATGCCTGTTTGAGTGTCATTAATATATCAACCTTCTCTTTTTGAGTGGTTTGGATATGG…	94.37	536	0	0.0	214.4	Good	PP763011	SH1887410.10FU	SH1364827.10FU	SH0986663.10FU	Cortinarius impolitus	890.9	99.81	1.0	FALSE	Cortinarius desertorum | Cortinarius diasemospermus | Cortinarius impolitus | Cortinarius inconspicuus | Cortinarius pilatii	ID based on BLAST nearest sequence PP763011 (99.81 %) (specimen), other nearest taxa: Cortinarius desertorum | Cortinarius diasemospermus | Cortinarius impolitus | Cortinarius inconspicuus | Cortinarius pilatii	FALSE
01112	YSU-EZ	17.08.18-20 | LE F-361689		0829_ITS_F_A03_01_2023_06_10_16_10_31.ab1	ITS	F	Cortinarius leucophanes	>YSU-EZ-01112 AGGTTTCCGTAGGTGAACCTGCGGAAGGATCATTATTGAAATAAACCTGATGGGTTGTTGCTGGCTCTCTAGGGAGCATGTGCACGCCTTGTCATCTTTATATCTCCACCTGTGCACCTTTTGTAGGCCTTCCAGGTCTATGTTGCTTTTTCATTTACCCCAATGTATGTTAATAGAATGTTGTGACTATAAAATCTATACAACTTTCAGCAACGGATCTCTTGGCTCTCGCATCGATGAAGAACGCAGCGAAATGCGATAAGTAATGTGAATTGCAGAATTCAGTGAATCATCGAATCTTTGAACGCACCTTGCGCTCCTTGGTATTCCGAGGAGCATGCCTGTTTGAGTGTCATTAATATATATCAACCTTCTCATTTCTGAG…	588	650	46.25846153846154	F_only	CGTACAGGTTTCCGTAGGTGAACCTGCGGAAGGATCATTATTGAAATAAACCTGATGGGTTGTTGCTGGCTCTCTAGGGAGCATGTGCACGCCTTGTCATCTTTATATCTCCACCTGTGCACCTTTTGTAGGCCTTCCAGGTCTATGTTGCTTTTTCATTTACCCCAATGTATGTTAATAGAATGTTGTGACTATAAAATCTATACAACTTTCAGCAACGGATCTCTTGGCTCTCGCATCGATGAAGAACGCAGCGAAATGCGATAAGTAATGTGAATTGCAGAATTCAGTGAATCATCGAATCTTTGAACGCACCTTGCGCTCCTTGGTATTCCGAGGAGCATGCCTGTTTGAGTGTCATTAATATATATCAACCTTCTCATTTCTGAGTGGTTTGGA…	91.9	629	0	0.0	251.6	Excellent	ON261482	SH1886953.10FU	SH1364898.10FU	SH0986448.10FU	Cortinarius quarciticus	1011.0	100.0	0.0	FALSE	Cortinarius malachius | Cortinarius quarciticus | Cortinarius substriatus	ID based on BLAST nearest sequence ON261482 (100.00 %) (specimen), other nearest taxa: Cortinarius malachius | Cortinarius quarciticus | Cortinarius substriatus	FALSE
01113	YSU-EZ	17.08.18-15 | LE F-361690		0830_ITS_F_B03_02_2023_06_10_16_10_31.ab1	ITS	F	Cortinarius pinigaudis	>YSU-EZ-01113 GGATCATTATTGAAATAAACCTGATGGGTTGTTGCTGGCTCTCTAGGGAGCATGTGCACACCTTGTCATCTTTATATTTCCACCTGTGCACCTTTTGTAGACCCTCCCAGGTCTATGTTTGCTTCATTTACCCCCGATGTATGTTAATAGAATGTTGTGCCTATAAAATATATACAACTTTCAGCAACGGATCTCTTGGCTCTCGCATCGATGAAGAACGCAGCGAAATGCGATAAGTAATGTGAATTGCAGAATTCAGTGAATCATCGAATCTTTGAACGCACCTTGCGCTCCTTGGTATTCCGAGGAGCATGCCTGTTTGAGTGTCATTAATATATATATATCAACCCCCTCTT	356	657	38.68188736681888	F_only	ACAAGGTTTCCGTAGGTGAACCTGCGGAAGGATCATTATTGAAATAAACCTGATGGGTTGTTGCTGGCTCTCTAGGGAGCATGTGCACACCTTGTCATCTTTATATTTCCACCTGTGCACCTTTTGTAGACCCTCCCAGGTCTATGTTTGCTTCATTTACCCCCGATGTATGTTAATAGAATGTTGTGCCTATAAAATATATACAACTTTCAGCAACGGATCTCTTGGCTCTCGCATCGATGAAGAACGCAGCGAAATGCGATAAGTAATGTGAATTGCAGAATTCAGTGAATCATCGAATCTTTGAACGCACCTTGCGCTCCTTGGTATTCCGAGGAGCATGCCTGTTTGAGTGTCATTAATATATATATATCAACCCCCTCTTGTTGAGCGGTTTGG…	54.91	639	0	0.0	255.6	Excellent	MN751421	SH1886808.10FU	SH1365608.10FU	SH0986708.10FU	Cortinarius paragaudis	607.6	99.72	1.0	FALSE	Cortinarius paragaudis | Cortinarius pinigaudis	ID based on BLAST nearest sequence MN751421 (99.72 %) (specimen), other nearest taxa: Cortinarius paragaudis | Cortinarius pinigaudis	FALSE
01114	YSU-EZ	17.08.19-8312 | LE F-361691		0831_ITS_F_C03_03_2023_06_10_16_10_31.ab1	ITS	F	Cortinarius luteoornatus	>YSU-EZ-01114 GATCATTATTGAAATAAACCTGATGGGTTGTTGCTGGCTCTCCAGGGAGCATGTGCACACCTTGTCATCTTTACATTTCCACCTGTGCACCTTTTGTAGACCCTCCCAGGTCTATGTTGCTTCATTTACCCCTGATGTATGTCAATAGAATGTAGTGCTTATGAAATATATACAACTTTCAGCAACGGATCTCTTGGCTCTCGCATCGATGAAGAACGCAGCGAAATGCGATAAGTAATGTGAATTGCAGAATTCAGTGAATCATCGAATCTTTGAACGCACCTTGCGCTCCTTGGTATTCCGAGGAGCATGCCTGTTTGAGTGTCATTAATATATATATCAACCCCCCTCTTGTTGAGCGGGTTTGGATGTGGAGGTTTTTGCT…	552	668	40.52095808383233	F_only	TGCCGATAGTGCTGAACCTGTCGTCCAAGGATCATTATTGAAATAAACCTGATGGGTTGTTGCTGGCTCTCCAGGGAGCATGTGCACACCTTGTCATCTTTACATTTCCACCTGTGCACCTTTTGTAGACCCTCCCAGGTCTATGTTGCTTCATTTACCCCTGATGTATGTCAATAGAATGTAGTGCTTATGAAATATATACAACTTTCAGCAACGGATCTCTTGGCTCTCGCATCGATGAAGAACGCAGCGAAATGCGATAAGTAATGTGAATTGCAGAATTCAGTGAATCATCGAATCTTTGAACGCACCTTGCGCTCCTTGGTATTCCGAGGAGCATGCCTGTTTGAGTGTCATTAATATATATATCAACCCCCCTCTTGTTGAGCGGGTTTGGAT…	85.76	633	0	0.0	253.2	Excellent	MW474958	SH1887813.10FU	SH1365310.10FU	SH0986148.10FU	Cortinarius armillatus	949.2	100.0	0.0	FALSE	Cortinarius armillatus | Cortinarius cacaocolor | Cortinarius luteoornatus | Cortinarius paragaudis	ID based on BLAST nearest sequence MW474958 (100.00 %) (specimen), other nearest taxa: Cortinarius armillatus | Cortinarius cacaocolor | Cortinarius luteoornatus | Cortinarius paragaudis	FALSE
01115	YSU-EZ	17.08.18-05 | LE F-361692		0832_ITS_F_D03_04_2023_06_10_16_10_31.ab1	ITS	F	Cortinarius coleoptera	>YSU-EZ-01115 TTCCGTAGGTGAACCTGCGGAAGGATCATTATTGAAAATAAACCTGATAGGGTTGTTGCTGGCTCTCCAGGGAGCATGTGCACGCCTTGTCATCTTTATATCTCCACCTGTGCACATTTTGTAGATGCCTTTTTTTTCCAAAAGGGTGTCTATGTTTTGATAAAACCCCAATAATGTATGTCAATAGAATGTTGTGATAAATAAAATCTATACAACTTTCAGCAACGGATCTCTTGGCTCTCGCATCGATGAAGAACGCAGCGAAATGCGATAAGTAATGTGAATTGCAGAATTCAGTGAATCATCGAATCTTTGAACGCACCTTGCGCTCCTTGGTATTCCGAGGAGCATGCCTGTTTGAGTGTCATTAATATTATATATCAAA…	518	675	44.63703703703704	F_only	AAGTCGTACAGGTTTCCGTAGGTGAACCTGCGGAAGGATCATTATTGAAAATAAACCTGATAGGGTTGTTGCTGGCTCTCCAGGGAGCATGTGCACGCCTTGTCATCTTTATATCTCCACCTGTGCACATTTTGTAGATGCCTTTTTTTTCCAAAAGGGTGTCTATGTTTTGATAAAACCCCAATAATGTATGTCAATAGAATGTTGTGATAAATAAAATCTATACAACTTTCAGCAACGGATCTCTTGGCTCTCGCATCGATGAAGAACGCAGCGAAATGCGATAAGTAATGTGAATTGCAGAATTCAGTGAATCATCGAATCTTTGAACGCACCTTGCGCTCCTTGGTATTCCGAGGAGCATGCCTGTTTGAGTGTCATTAATATTATATATCAAAC…	77.15	661	0	0.0	264.4	Excellent	JQ888163	SH1886975.10FU	SH1364988.10FU	SH0986294.10FU	Cortinarius umbrinolens	890.9	100.0	0.0	FALSE	Cortinarius cicindela | Cortinarius coleoptera | Cortinarius umbrinolens	ID based on BLAST nearest sequence JQ888163 (100.00 %) (specimen), other nearest taxa: Cortinarius cicindela | Cortinarius coleoptera | Cortinarius umbrinolens	FALSE
01117	YSU-EZ	06.08.19-BAS36 | LE F-361693		0834_ITS_F_D10_04_2024_03_15_11_56_59.ab1	ITS	F	Cortinarius malachius	>YSU-EZ-01117 TTATTGAAATAAACCTGACGGGTTGTTGCTGGTTCCCTAGGGAGCATGTGCACACCTTGTCATCTTTATATCTCCACCTGTGCACCTTTTGTAGGCCTTTCAGGTCTATGTTGCTTCATTTACCCCAATGTATGTTAATAGAATGTTGTGACTATAATATCTATACAACTTTCAGCAACGGATCTCTTGGCTCTCGCATCGATGAAGAACGCAGCGAAATGCGATAAGTAATGTGAATTGCAGAATTCAGTGAATCATCGAATCTTTGAACGCACCTTGCGCTCCTTGGTATTCCGAGGAGCATGCCTGTTTGAGTGTCATTAATATATATATCAAACCCTCTCTTGTTGAGTGGTTTGGATGTGGGGGTTTGCTGGCCTCTTGA…	588	644	52.87111801242236	F_only	ATCATTATTGAAATAAACCTGACGGGTTGTTGCTGGTTCCCTAGGGAGCATGTGCACACCTTGTCATCTTTATATCTCCACCTGTGCACCTTTTGTAGGCCTTTCAGGTCTATGTTGCTTCATTTACCCCAATGTATGTTAATAGAATGTTGTGACTATAATATCTATACAACTTTCAGCAACGGATCTCTTGGCTCTCGCATCGATGAAGAACGCAGCGAAATGCGATAAGTAATGTGAATTGCAGAATTCAGTGAATCATCGAATCTTTGAACGCACCTTGCGCTCCTTGGTATTCCGAGGAGCATGCCTGTTTGAGTGTCATTAATATATATATCAAACCCTCTCTTGTTGAGTGGTTTGGATGTGGGGGTTTGCTGGCCTCTTGAAGGGTTCAGC…	97.36	593	0	0.0	237.2	Good	PQ641261	SH1888476.10FU	SH1364892.10FU	SH0986152.10FU	Cortinarius distortus	978.4	99.83	1.0	FALSE	Cortinarius bidaudii | Cortinarius distortus | Cortinarius laniger | Cortinarius solis-occasus	ID based on BLAST nearest sequence PQ641261 (99.83 %) (specimen), other nearest taxa: Cortinarius bidaudii | Cortinarius distortus | Cortinarius laniger | Cortinarius solis-occasus	FALSE
01121	YSU-EZ	14.08.12-12 | LE F-361696		0838_ITS_F_A04_01_2023_06_10_16_10_31.ab1	ITS	F	Cortinarius evernius	>YSU-EZ-01121 GAGGTCACATTAAATGATAAATTTTGTCCGGAGGACTGTTAGGAAGCTGAACTGCCTCACGTTCAATAGCGTAGATAGTTTATCACACCAATGAACAGGTCGTTCTGCTAATGCATTTCAGGGGAGCTGAACCTCTCAAAAAGAGGCCAGCAAAGCAAACCCCCACATCCAAACCACTCAACAAGAGAAGAGGGTTGATATATATATTAATGACACTCAAACAGGCATGCTCCTCGGAATACCAAGGAGCGCAAGGTGCGTTCAAAGATTCGATGATTCACTGAATTCTGCAATTCACATTACTTATCGCATTTCGCTGCGTTCTTCATCGATGCGAGAGCCAAGAGATCCGTTGCTGAAAGTTGTATAGATTTTTCAAAGGCAC…	537	661	45.617246596066565	contig	AAAGTCGTACAAGGTTTCCGTAGGTGAACCTGCGGAAGGATCATTATCGAAATAAATCTGATGGGTTGTTGCTGGTTCTCTAGGGAGCATGTGCACGCCTTGTCATCTTTATATCTCCACCTGTGCACTTTTTGTAGACCCTTCAAGGTCTATGTTGCTTCATTTACCCCCAAACAAATAATAGAATGTTGTGCCTTTGAAAAATCTATACAACTTTCAGCAACGGATCTCTTGGCTCTCGCATCGATGAAGAACGCAGCGAAATGCGATAAGTAATGTGAATTGCAGAATTCAGTGAATCATCGAATCTTTGAACGCACCTTGCGCTCCTTGGTATTCCGAGGAGCATGCCTGTTTGAGTGTCATTAATATATATATCAACCCTCTTCTCTTGTTGAG…	47.87	591	0	0.0	236.4	Good	KP013192	SH1888108.10FU	SH1364889.10FU	SH0986397.10FU	Cortinarius conicosordescens	878.8	98.33	9.0	TRUE	Cortinarius conicosordescens | Cortinarius disjungendulus | Cortinarius disjungendus | Cortinarius solivagus	ID based on BLAST nearest sequence KP013192 (98.33 %) (TYPE specimen), other nearest taxa: Cortinarius conicosordescens | Cortinarius disjungendulus | Cortinarius disjungendus | Cortinarius solivagus	FALSE
01121	YSU-EZ	14.08.12-12 | LE F-361696		0838_ITS_R_C07_03_2023_11_20_16_23_34.ab1	ITS	R	Cortinarius evernius	>YSU-EZ-01121 GAGGTCACATTAAATGATAAATTTTGTCCGGAGGACTGTTAGGAAGCTGAACTGCCTCACGTTCAATAGCGTAGATAGTTTATCACACCAATGAACAGGTCGTTCTGCTAATGCATTTCAGGGGAGCTGAACCTCTCAAAAAGAGGCCAGCAAAGCAAACCCCCACATCCAAACCACTCAACAAGAGAAGAGGGTTGATATATATATTAATGACACTCAAACAGGCATGCTCCTCGGAATACCAAGGAGCGCAAGGTGCGTTCAAAGATTCGATGATTCACTGAATTCTGCAATTCACATTACTTATCGCATTTCGCTGCGTTCTTCATCGATGCGAGAGCCAAGAGATCCGTTGCTGAAAGTTGTATAGATTTTTCAAAGGCAC…	537	659	51.7556904400607	contig	AAAGTCGTACAAGGTTTCCGTAGGTGAACCTGCGGAAGGATCATTATCGAAATAAATCTGATGGGTTGTTGCTGGTTCTCTAGGGAGCATGTGCACGCCTTGTCATCTTTATATCTCCACCTGTGCACTTTTTGTAGACCCTTCAAGGTCTATGTTGCTTCATTTACCCCCAAACAAATAATAGAATGTTGTGCCTTTGAAAAATCTATACAACTTTCAGCAACGGATCTCTTGGCTCTCGCATCGATGAAGAACGCAGCGAAATGCGATAAGTAATGTGAATTGCAGAATTCAGTGAATCATCGAATCTTTGAACGCACCTTGCGCTCCTTGGTATTCCGAGGAGCATGCCTGTTTGAGTGTCATTAATATATATATCAACCCTCTTCTCTTGTTGAG…	47.87	591	0	0.0	236.4	Good	KP013192	SH1888108.10FU	SH1364889.10FU	SH0986397.10FU	Cortinarius conicosordescens	878.8	98.33	9.0	TRUE	Cortinarius conicosordescens | Cortinarius disjungendulus | Cortinarius disjungendus | Cortinarius solivagus	ID based on BLAST nearest sequence KP013192 (98.33 %) (TYPE specimen), other nearest taxa: Cortinarius conicosordescens | Cortinarius disjungendulus | Cortinarius disjungendus | Cortinarius solivagus	FALSE
01121	YSU-EZ	14.08.12-12 | LE F-361696		0838_ITS_R_G10_07_2023_08_17_17_16_57.ab1	ITS	R	Cortinarius evernius	>YSU-EZ-01121 GAGGTCACATTAAATGATAAATTTTGTCCGGAGGACTGTTAGGAAGCTGAACTGCCTCACGTTCAATAGCGTAGATAGTTTATCACACCAATGAACAGGTCGTTCTGCTAATGCATTTCAGGGGAGCTGAACCTCTCAAAAAGAGGCCAGCAAAGCAAACCCCCACATCCAAACCACTCAACAAGAGAAGAGGGTTGATATATATATTAATGACACTCAAACAGGCATGCTCCTCGGAATACCAAGGAGCGCAAGGTGCGTTCAAAGATTCGATGATTCACTGAATTCTGCAATTCACATTACTTATCGCATTTCGCTGCGTTCTTCATCGATGCGAGAGCCAAGAGATCCGTTGCTGAAAGTTGTATAGATTTTTCAAAGGCAC…	537	690	34.38985507246377	contig	AAAGTCGTACAAGGTTTCCGTAGGTGAACCTGCGGAAGGATCATTATCGAAATAAATCTGATGGGTTGTTGCTGGTTCTCTAGGGAGCATGTGCACGCCTTGTCATCTTTATATCTCCACCTGTGCACTTTTTGTAGACCCTTCAAGGTCTATGTTGCTTCATTTACCCCCAAACAAATAATAGAATGTTGTGCCTTTGAAAAATCTATACAACTTTCAGCAACGGATCTCTTGGCTCTCGCATCGATGAAGAACGCAGCGAAATGCGATAAGTAATGTGAATTGCAGAATTCAGTGAATCATCGAATCTTTGAACGCACCTTGCGCTCCTTGGTATTCCGAGGAGCATGCCTGTTTGAGTGTCATTAATATATATATCAACCCTCTTCTCTTGTTGAG…	47.87	591	0	0.0	236.4	Good	KP013192	SH1888108.10FU	SH1364889.10FU	SH0986397.10FU	Cortinarius conicosordescens	878.8	98.33	9.0	TRUE	Cortinarius conicosordescens | Cortinarius disjungendulus | Cortinarius disjungendus | Cortinarius solivagus	ID based on BLAST nearest sequence KP013192 (98.33 %) (TYPE specimen), other nearest taxa: Cortinarius conicosordescens | Cortinarius disjungendulus | Cortinarius disjungendus | Cortinarius solivagus	FALSE
01122	YSU-EZ	14.08.29-02a | LE F-361697		0839_ITS_F_B04_02_2023_06_10_16_10_31.ab1	ITS	F	Cortinarius laetissimus	>YSU-EZ-01122 CATTATTGAAATAAACCTGATGGGTTGTTGCTGGTTCTCTAGGGAGCATGTGCACACCTTGTCATCTTTATATCTCCACCTGTGCACCTTTTGTAGACCTTTTTCAGGTCTATGTTGCTTCTTCATTTACCCCCATGTATGTTAATAGAATGTTGTGCCTGTATAATCTATACAACTTTCAGCAACGGATCTCTTGGCTCTCGCATCGATGAAGAACGCAGCGAAATGCGATAAGTAATGTGAATTGCAGAATTCAGTGAATCATCGAATCTTTGAACGCACCTTGCGCTCCTTGGTATTCCGAGGAGCATGCCTGTTTGAGTGTCATTAATATATATATCAACCTTCTCATTGTTGAGTGGATTGGATGTGGGGGGTTTGCTGA…	528	664	39.42921686746988	F_only	GGATCATTATTGAAATAAACCTGATGGGTTGTTGCTGGTTCTCTAGGGAGCATGTGCACACCTTGTCATCTTTATATCTCCACCTGTGCACCTTTTGTAGACCTTTTTCAGGTCTATGTTGCTTCTTCATTTACCCCCATGTATGTTAATAGAATGTTGTGCCTGTATAATCTATACAACTTTCAGCAACGGATCTCTTGGCTCTCGCATCGATGAAGAACGCAGCGAAATGCGATAAGTAATGTGAATTGCAGAATTCAGTGAATCATCGAATCTTTGAACGCACCTTGCGCTCCTTGGTATTCCGAGGAGCATGCCTGTTTGAGTGTCATTAATATATATATCAACCTTCTCATTGTTGAGTGGATTGGATGTGGGGGGTTTGCTGACCTCTTTAAT…	85.76	605	0	0.0	242.0	Good	PQ436987	SH1888447.10FU	SH1365084.10FU	SH0986290.10FU	Cortinarius biformis	897.7	99.62	2.0	FALSE	Cortinarius armeniacus | Cortinarius biformis	ID based on BLAST nearest sequence PQ436987 (99.62 %) (specimen), other nearest taxa: Cortinarius armeniacus | Cortinarius biformis	FALSE
01123	YSU-EZ	06.08.14-BAS3 | LE F-361698		0840_ITS_F_C04_03_2023_06_10_16_10_31.ab1	ITS	F	Cortinarius venustus	>YSU-EZ-01123 TAAATGATAAATTGTCCAAGGACTGTTAGAAAGCTGAACTGGCCCTTGAATTCAATAGTGTAGATAGTTATCACACCAATGAACAGGTTATTCTGCTAATGCATTTCAAGGGAGCTGAATCCTTTCAAGGAATCCAGCAAACCCTCACATCCAAACCACTCAACAAAGGAGGGTTGATATATAATATTAATGACACTCAAACAGGCATGCTCCTCGGAATACCAAGGAGCGCAAGGTGCGTTCAAAGATTCGATGATTCACTGAATTCTGCAATTCACATTACTTATCGCATTTCGCTGCGTTCTTCATCGATGCGAGAGCCAAGAGATCCGTTGCTGAAAGTTGTATATATTTTATAGTCACAACATTCTATTAACATACATTG…	518	659	33.007587253414265	contig	CAAGGATCATTATTGAAATAAACCTGATGGGTTGTTGCTGGTTCTCTAGGGAGCATGTGCACACCTTGTCATCTTTATATCTCCACCTGTGCACCTTTTGTAGACCTTACAGGTCTATGTTGCCTATTCATTTACACCAATGTATGTTAATAGAATGTTGTGACTATAAAATATATACAACTTTCAGCAACGGATCTCTTGGCTCTCGCATCGATGAAGAACGCAGCGAAATGCGATAAGTAATGTGAATTGCAGAATTCAGTGAATCATCGAATCTTTGAACGCACCTTGCGCTCCTTGGTATTCCGAGGAGCATGCCTGTTTGAGTGTCATTAATATTTATATATCACCCCTCCTTGGTTGAGTGGTTTGAATGTAAGGGTTTGCTGGATTCCTTGA…	48.29	548	0	0.0	219.2	Good	PQ652915	SH1886724.10FU	SH1365673.10FU	SH0986279.10FU	Cortinarius venustus	882.3	99.61	2.0	FALSE	Cortinarius calopus | Cortinarius venustus	ID based on BLAST nearest sequence PQ652915 (99.61 %) (specimen), other nearest taxa: Cortinarius calopus | Cortinarius venustus	TRUE
01123	YSU-EZ	06.08.14-BAS3 | LE F-361698		0840_ITS_R_D07_04_2023_11_20_16_23_34.ab1	ITS	R	Cortinarius venustus	>YSU-EZ-01123 TAAATGATAAATTGTCCAAGGACTGTTAGAAAGCTGAACTGGCCCTTGAATTCAATAGTGTAGATAGTTATCACACCAATGAACAGGTTATTCTGCTAATGCATTTCAAGGGAGCTGAATCCTTTCAAGGAATCCAGCAAACCCTCACATCCAAACCACTCAACAAAGGAGGGTTGATATATAATATTAATGACACTCAAACAGGCATGCTCCTCGGAATACCAAGGAGCGCAAGGTGCGTTCAAAGATTCGATGATTCACTGAATTCTGCAATTCACATTACTTATCGCATTTCGCTGCGTTCTTCATCGATGCGAGAGCCAAGAGATCCGTTGCTGAAAGTTGTATATATTTTATAGTCACAACATTCTATTAACATACATTG…	518	652	27.98006134969325	contig	CAAGGATCATTATTGAAATAAACCTGATGGGTTGTTGCTGGTTCTCTAGGGAGCATGTGCACACCTTGTCATCTTTATATCTCCACCTGTGCACCTTTTGTAGACCTTACAGGTCTATGTTGCCTATTCATTTACACCAATGTATGTTAATAGAATGTTGTGACTATAAAATATATACAACTTTCAGCAACGGATCTCTTGGCTCTCGCATCGATGAAGAACGCAGCGAAATGCGATAAGTAATGTGAATTGCAGAATTCAGTGAATCATCGAATCTTTGAACGCACCTTGCGCTCCTTGGTATTCCGAGGAGCATGCCTGTTTGAGTGTCATTAATATTTATATATCACCCCTCCTTGGTTGAGTGGTTTGAATGTAAGGGTTTGCTGGATTCCTTGA…	48.29	548	0	0.0	219.2	Good	PQ652915	SH1886724.10FU	SH1365673.10FU	SH0986279.10FU	Cortinarius venustus	882.3	99.61	2.0	FALSE	Cortinarius calopus | Cortinarius venustus	ID based on BLAST nearest sequence PQ652915 (99.61 %) (specimen), other nearest taxa: Cortinarius calopus | Cortinarius venustus	TRUE
01123	YSU-EZ	06.08.14-BAS3 | LE F-361698		0840_ITS_R_H10_08_2023_08_17_17_16_57.ab1	ITS	R	Cortinarius venustus	>YSU-EZ-01123 TAAATGATAAATTGTCCAAGGACTGTTAGAAAGCTGAACTGGCCCTTGAATTCAATAGTGTAGATAGTTATCACACCAATGAACAGGTTATTCTGCTAATGCATTTCAAGGGAGCTGAATCCTTTCAAGGAATCCAGCAAACCCTCACATCCAAACCACTCAACAAAGGAGGGTTGATATATAATATTAATGACACTCAAACAGGCATGCTCCTCGGAATACCAAGGAGCGCAAGGTGCGTTCAAAGATTCGATGATTCACTGAATTCTGCAATTCACATTACTTATCGCATTTCGCTGCGTTCTTCATCGATGCGAGAGCCAAGAGATCCGTTGCTGAAAGTTGTATATATTTTATAGTCACAACATTCTATTAACATACATTG…	518	686	23.0932944606414	contig	CAAGGATCATTATTGAAATAAACCTGATGGGTTGTTGCTGGTTCTCTAGGGAGCATGTGCACACCTTGTCATCTTTATATCTCCACCTGTGCACCTTTTGTAGACCTTACAGGTCTATGTTGCCTATTCATTTACACCAATGTATGTTAATAGAATGTTGTGACTATAAAATATATACAACTTTCAGCAACGGATCTCTTGGCTCTCGCATCGATGAAGAACGCAGCGAAATGCGATAAGTAATGTGAATTGCAGAATTCAGTGAATCATCGAATCTTTGAACGCACCTTGCGCTCCTTGGTATTCCGAGGAGCATGCCTGTTTGAGTGTCATTAATATTTATATATCACCCCTCCTTGGTTGAGTGGTTTGAATGTAAGGGTTTGCTGGATTCCTTGA…	48.29	548	0	0.0	219.2	Good	PQ652915	SH1886724.10FU	SH1365673.10FU	SH0986279.10FU	Cortinarius venustus	882.3	99.61	2.0	FALSE	Cortinarius calopus | Cortinarius venustus	ID based on BLAST nearest sequence PQ652915 (99.61 %) (specimen), other nearest taxa: Cortinarius calopus | Cortinarius venustus	TRUE
01124	YSU-EZ	05.07.24-37BI | LE F-361699		0841_ITS_F_D04_04_2023_06_10_16_10_31.ab1	ITS	F	Cortinarius armillatus	>YSU-EZ-01124 CATTATTGAAATAAACCTGATGGGTTGTTGCTGGCTCTCTAGGGAGCATGTGCACACCTTGTCATCTTTATATTTCCACCTGTGCACCTTTTGTAGACCCTCCCAGGTCTATGTTTGCTTCATTTACCCCTGATGTATGTTAATAGAATGTTGTGCCTATAAAATATATACAACTTTCAGCAACGGATCTCTTGGCTCTCGCATCGATGAAGAACGCAGCGAAATGCGATAAGTAATGTGAATTGCAGAATTCAGTGAATCATCGAATCTTTGAACGCACCTTGCGCTCCTTGGTATTCCGAGGAGCATGCCTGTTTGAGTGTCATTAATATATATATATCAACCCCCTCTTGTTGAGCGGTTTGGATGTGGAGGTTTTTGCTGG…	479	672	40.27976190476191	F_only	GGATCATTATTGAAATAAACCTGATGGGTTGTTGCTGGCTCTCTAGGGAGCATGTGCACACCTTGTCATCTTTATATTTCCACCTGTGCACCTTTTGTAGACCCTCCCAGGTCTATGTTTGCTTCATTTACCCCTGATGTATGTTAATAGAATGTTGTGCCTATAAAATATATACAACTTTCAGCAACGGATCTCTTGGCTCTCGCATCGATGAAGAACGCAGCGAAATGCGATAAGTAATGTGAATTGCAGAATTCAGTGAATCATCGAATCTTTGAACGCACCTTGCGCTCCTTGGTATTCCGAGGAGCATGCCTGTTTGAGTGTCATTAATATATATATATCAACCCCCTCTTGTTGAGCGGTTTGGATGTGGAGGTTTTTGCTGGCCGCCTAGAA…	76.96	612	0	0.0	244.8	Good	MN751421	SH1886808.10FU	SH1365608.10FU	SH0986708.10FU	Cortinarius paragaudis	823.9	100.0	0.0	FALSE	Cortinarius paragaudis | Cortinarius pinigaudis	ID based on BLAST nearest sequence MN751421 (100.00 %) (specimen), other nearest taxa: Cortinarius paragaudis | Cortinarius pinigaudis	FALSE
01126	YSU-EZ	05.07.23-21BI | LE F-361701		0843_ITS_F_F04_06_2023_06_10_16_10_31.ab1	ITS	F	Cortinarius infucatus	>YSU-EZ-01126 GATCATTATTGAAATACCTGATGAAGTTGTTGCTGGTTCTCTAGGGAGCATGTGCACACTTTGTCATGTTTTTATATCTTCACCTGTGCATCTTTTGTAGACTTGGATTGATTCCAGGCCTATGTATATCTTATCTACTCCAGTATAGAATGTATAATAAGACAACGGCCTTTTGTGCCTTTATTTTTATACAACTTTCAGCAATGGATCTCTAGGCTCTTGCATCGATGAAGAACGCAGCGAAATGCGATAAGTAATGTGAATTGCAGAATTCAGTGAATCATCAAATCTTTGAACGCACCTTGCGCTCCTTGGTATTCCGAGGAGCATGCCTGTTTGAGTGTCATTTATATATCATCAGCACTCATTGAGTGTTGGATTTGTG…	530	652	40.91717791411043	F_only	AAGGATCATTATTGAAATACCTGATGAAGTTGTTGCTGGTTCTCTAGGGAGCATGTGCACACTTTGTCATGTTTTTATATCTTCACCTGTGCATCTTTTGTAGACTTGGATTGATTCCAGGCCTATGTATATCTTATCTACTCCAGTATAGAATGTATAATAAGACAACGGCCTTTTGTGCCTTTATTTTTATACAACTTTCAGCAATGGATCTCTAGGCTCTTGCATCGATGAAGAACGCAGCGAAATGCGATAAGTAATGTGAATTGCAGAATTCAGTGAATCATCAAATCTTTGAACGCACCTTGCGCTCCTTGGTATTCCGAGGAGCATGCCTGTTTGAGTGTCATTTATATATCATCAGCACTCATTGAGTGTTGGATTTGTGGGGGTTTGGTG…	86.93	599	0	0.0	239.6	Good	PQ652962	SH1785929.10FU	SH1295611.10FU	SH0930710.10FU	Cortinarius citrinofulvescens	911.5	100.0	0.0	FALSE	Aureonarius callisteus | Aureonarius infucatus | Aureonarius limonius | Cortinarius citrinofulvescens | Cortinarius infucatus	ID based on BLAST nearest sequence PQ652962 (100.00 %) (specimen), other nearest taxa: Aureonarius callisteus | Aureonarius infucatus | Aureonarius limonius | Cortinarius citrinofulvescens | Cortinarius infucatus	FALSE
01127	YSU-EZ	05.09.09-134KOL | LE F-361702		0844_ITS_F_G04_07_2023_06_10_16_10_31.ab1	ITS	F	Cortinarius pholideus	>YSU-EZ-01127 GTGAACCTGCGGAAGGATCATTATTGAAATAAACCTGATGGGTTGTTGCTGGCTCTCCAGGGAGCATGTGCATGCCTTGTCATCTTTATATCTCCACCTGTGCACCTTTTGTAGACCTTCCCAGGTCTATGTTGCTTCATCTACCCCAATGTATGTCAATAGAATGTATGTGCCTATGAAATTTATACAACTTTCAGCAACGGATCTCTTGGCTCTCGCATCGATGAAGAACGCAGCGAAATGCGATAAGTAATGTGAATTGCAGAATTCAGTGAATCATCGAATCTTTGAACGCACCTTGCGCTCCTTGGTATTCCGAGGAGCATGCCTGTTTGAGTGTCATTAATATATATATCAAACCCTCTTTGTTGAGTGGCTTGGATGT…	550	654	42.181957186544345	F_only	AGTCGTAACAGGTTTCCGTAGGTGAACCTGCGGAAGGATCATTATTGAAATAAACCTGATGGGTTGTTGCTGGCTCTCCAGGGAGCATGTGCATGCCTTGTCATCTTTATATCTCCACCTGTGCACCTTTTGTAGACCTTCCCAGGTCTATGTTGCTTCATCTACCCCAATGTATGTCAATAGAATGTATGTGCCTATGAAATTTATACAACTTTCAGCAACGGATCTCTTGGCTCTCGCATCGATGAAGAACGCAGCGAAATGCGATAAGTAATGTGAATTGCAGAATTCAGTGAATCATCGAATCTTTGAACGCACCTTGCGCTCCTTGGTATTCCGAGGAGCATGCCTGTTTGAGTGTCATTAATATATATATCAAACCCTCTTTGTTGAGTGGCT…	84.4	641	0	0.0	256.4	Excellent	MN751434	SH1886797.10FU	SH1365133.10FU	SH0986661.10FU	Cortinarius pholideus	935.5	99.64	2.0	FALSE	Cortinarius pholideus	ID based on BLAST nearest sequence MN751434 (99.64 %) (specimen)	TRUE
01128	YSU-EZ	05.09.07-70KOL | LE F-361703		0845_ITS_F_A05_01_2023_06_18_13_57_53.ab1	ITS	F	Cortinarius clarobrunneus	>YSU-EZ-01128 CGCGCATAGTCTATCACTAGGTGTCCGATAGTGTGAACCTTGTCGTGCAAGGATCATTATTGAAAATAAACCTGATGGGTTGTTGCTGGCTCTCTAGGGAGCATGTGCACACCTTGTCATCTTTATATCTCCACCTGTGCACCTTTTGTAGACATCTTTTCCTAGATGTCTATGTTGATTCTTCATTTACCCCCAATGTATGTCAATAGAATGTTGTGATAAAAATCTATACAACTTTCAGCAACGGATCTCTTGGCTCTCGCATCGATGAAGAACGCAGCGAAATGCGATAAGTAATGTGAATTGCAGAATTCAGTGAATCATCGAATCTTTGAACGCACCTTGCGCTCCTTGGTATTCCGAGGAGCATGCCTGTTTGAGTGTC…	623	683	40.24011713030747	F_only	GGATCATTATTGAAAATAAACCTGATGGGTTGTTGCTGGCTCTCTAGGGAGCATGTGCACACCTTGTCATCTTTATATCTCCACCTGTGCACCTTTTGTAGACATCTTTTCCTAGATGTCTATGTTGATTCTTCATTTACCCCCAATGTATGTCAATAGAATGTTGTGATAAAAATCTATACAACTTTCAGCAACGGATCTCTTGGCTCTCGCATCGATGAAGAACGCAGCGAAATGCGATAAGTAATGTGAATTGCAGAATTCAGTGAATCATCGAATCTTTGAACGCACCTTGCGCTCCTTGGTATTCCGAGGAGCATGCCTGTTTGAGTGTCATTAATATTATATATCAAACCCTCTTTTTCTGGAGTGGTTTGGATGTGGGGGGTTGCTGGCCTC…	85.19	612	0	0.0	244.8	Good	EU266675	SH1887641.10FU	SH1365516.10FU	SH0986604.10FU	Cortinarius clarobrunneus	1004.2	98.84	7.0	FALSE	Cortinarius clarobrunneus	ID based on BLAST nearest sequence EU266675 (98.84 %) (specimen)	TRUE
01128	YSU-EZ	05.09.07-70KOL | LE F-361703		0845_ITS_F_D05_04_2023_11_23_15_14_04.ab1	ITS	F	Cortinarius clarobrunneus	>YSU-EZ-01128 CGCGCATAGTCTATCACTAGGTGTCCGATAGTGTGAACCTTGTCGTGCAAGGATCATTATTGAAAATAAACCTGATGGGTTGTTGCTGGCTCTCTAGGGAGCATGTGCACACCTTGTCATCTTTATATCTCCACCTGTGCACCTTTTGTAGACATCTTTTCCTAGATGTCTATGTTGATTCTTCATTTACCCCCAATGTATGTCAATAGAATGTTGTGATAAAAATCTATACAACTTTCAGCAACGGATCTCTTGGCTCTCGCATCGATGAAGAACGCAGCGAAATGCGATAAGTAATGTGAATTGCAGAATTCAGTGAATCATCGAATCTTTGAACGCACCTTGCGCTCCTTGGTATTCCGAGGAGCATGCCTGTTTGAGTGTC…	623	663	52.093514328808446	F_only	GGATCATTATTGAAAATAAACCTGATGGGTTGTTGCTGGCTCTCTAGGGAGCATGTGCACACCTTGTCATCTTTATATCTCCACCTGTGCACCTTTTGTAGACATCTTTTCCTAGATGTCTATGTTGATTCTTCATTTACCCCCAATGTATGTCAATAGAATGTTGTGATAAAAATCTATACAACTTTCAGCAACGGATCTCTTGGCTCTCGCATCGATGAAGAACGCAGCGAAATGCGATAAGTAATGTGAATTGCAGAATTCAGTGAATCATCGAATCTTTGAACGCACCTTGCGCTCCTTGGTATTCCGAGGAGCATGCCTGTTTGAGTGTCATTAATATTATATATCAAACCCTCTTTTTCTGGAGTGGTTTGGATGTGGGGGGTTGCTGGCCTC…	85.19	612	0	0.0	244.8	Good	EU266675	SH1887641.10FU	SH1365516.10FU	SH0986604.10FU	Cortinarius clarobrunneus	1004.2	98.84	7.0	FALSE	Cortinarius clarobrunneus	ID based on BLAST nearest sequence EU266675 (98.84 %) (specimen)	TRUE
01129	YSU-EZ	05.09.09-130KOL | LE F-361704		0846_ITS_F_B05_02_2023_06_18_13_57_53.ab1	ITS	F	Cortinarius malachius	>YSU-EZ-01129 TCATTATTGAAATAAACCTGACGGGTTGTTGCTGGTTCCCTAGGGAGCATGTGCACACCTTGTCATCTTTATATCTCCACCTGTGCACCTTTTGTAGGCCTTTCAGGTCTATGTTGCTTCATTTACCCCAATGTATGTTAATAGAATGTTGTGACTATAATATCTATACAACTTTCAGCAACGGATCTCTTGGCTCTCGCATCGATGAAGAACGCAGCGAAATGCGATAAGTAATGTGAATTGCAGAATTCAGTGAATCATCGAATCTTTGAACGCACCTTGCGCTCCTTGGTATTCCGAGGAGCATGCCTGTTTGAGTGTCATTAATATATATATCAAACCCTCTCTTGTCGAGTGGTTTGGATGTGGGGGTTTGCTGGCCTCT…	592	662	39.52416918429003	F_only	GGATCATTATTGAAATAAACCTGACGGGTTGTTGCTGGTTCCCTAGGGAGCATGTGCACACCTTGTCATCTTTATATCTCCACCTGTGCACCTTTTGTAGGCCTTTCAGGTCTATGTTGCTTCATTTACCCCAATGTATGTTAATAGAATGTTGTGACTATAATATCTATACAACTTTCAGCAACGGATCTCTTGGCTCTCGCATCGATGAAGAACGCAGCGAAATGCGATAAGTAATGTGAATTGCAGAATTCAGTGAATCATCGAATCTTTGAACGCACCTTGCGCTCCTTGGTATTCCGAGGAGCATGCCTGTTTGAGTGTCATTAATATATATATCAAACCCTCTCTTGTCGAGTGGTTTGGATGTGGGGGTTTGCTGGCCTCTTGAAGGGTTCA…	97.53	594	0	0.0	237.6	Good	PQ641261	SH1888476.10FU	SH1364892.10FU	SH0986152.10FU	Cortinarius distortus	983.6	99.83	1.0	FALSE	Cortinarius distortus | Cortinarius laniger | Cortinarius solis-occasus	ID based on BLAST nearest sequence PQ641261 (99.83 %) (specimen), other nearest taxa: Cortinarius distortus | Cortinarius laniger | Cortinarius solis-occasus	FALSE
01129	YSU-EZ	05.09.09-130KOL | LE F-361704		0846_ITS_F_E05_05_2023_11_23_15_14_04.ab1	ITS	F	Cortinarius malachius	>YSU-EZ-01129 TCATTATTGAAATAAACCTGACGGGTTGTTGCTGGTTCCCTAGGGAGCATGTGCACACCTTGTCATCTTTATATCTCCACCTGTGCACCTTTTGTAGGCCTTTCAGGTCTATGTTGCTTCATTTACCCCAATGTATGTTAATAGAATGTTGTGACTATAATATCTATACAACTTTCAGCAACGGATCTCTTGGCTCTCGCATCGATGAAGAACGCAGCGAAATGCGATAAGTAATGTGAATTGCAGAATTCAGTGAATCATCGAATCTTTGAACGCACCTTGCGCTCCTTGGTATTCCGAGGAGCATGCCTGTTTGAGTGTCATTAATATATATATCAAACCCTCTCTTGTCGAGTGGTTTGGATGTGGGGGTTTGCTGGCCTCT…	592	646	54.11145510835913	F_only	GGATCATTATTGAAATAAACCTGACGGGTTGTTGCTGGTTCCCTAGGGAGCATGTGCACACCTTGTCATCTTTATATCTCCACCTGTGCACCTTTTGTAGGCCTTTCAGGTCTATGTTGCTTCATTTACCCCAATGTATGTTAATAGAATGTTGTGACTATAATATCTATACAACTTTCAGCAACGGATCTCTTGGCTCTCGCATCGATGAAGAACGCAGCGAAATGCGATAAGTAATGTGAATTGCAGAATTCAGTGAATCATCGAATCTTTGAACGCACCTTGCGCTCCTTGGTATTCCGAGGAGCATGCCTGTTTGAGTGTCATTAATATATATATCAAACCCTCTCTTGTCGAGTGGTTTGGATGTGGGGGTTTGCTGGCCTCTTGAAGGGTTCA…	97.53	594	0	0.0	237.6	Good	PQ641261	SH1888476.10FU	SH1364892.10FU	SH0986152.10FU	Cortinarius distortus	983.6	99.83	1.0	FALSE	Cortinarius distortus | Cortinarius laniger | Cortinarius solis-occasus	ID based on BLAST nearest sequence PQ641261 (99.83 %) (specimen), other nearest taxa: Cortinarius distortus | Cortinarius laniger | Cortinarius solis-occasus	FALSE
01131	YSU-EZ	05.09.07-47KOL | LE F-361705		0848_ITS_F_D05_04_2023_06_18_13_57_53.ab1	ITS	F	Cortinarius	>YSU-EZ-01131 CATTATTGAAATAAATCTGATGAGTTGCTGCTGGCTTGCTTTAGAGCATGTGCACACTTGTCATCTTTATATCTCCACCTTTGTGCACATTTTGTAGGCCTGAATATCTTTCTGAGTTGTTAGCGACTCAGGTTTGAGGATTGATTTTAAATAATCTTTCTTTACATTTGCAGGCCTATGTTTCTTTATATATACCCCATTGTATGTTCTAGAATGTAATAAAATGGGCCTTTGTGCCTATAAACATTAATACAACTTTCAGCAACGGATCTCTTGGCTCTCGCATCGATGAAGAACGCAGCGAAATGCGATAAGTAATGTGAATTGCAGAATTCAGTGAATCATCGAATCTTTGAACGCACCTTGCGCTCCTTGGTATTCCTTG…	693	793	32.65447667087011	F_only	GGATCATTATTGAAATAAATCTGATGAGTTGCTGCTGGCTTGCTTTAGAGCATGTGCACACTTGTCATCTTTATATCTCCACCTTTGTGCACATTTTGTAGGCCTGAATATCTTTCTGAGTTGTTAGCGACTCAGGTTTGAGGATTGATTTTAAATAATCTTTCTTTACATTTGCAGGCCTATGTTTCTTTATATATACCCCATTGTATGTTCTAGAATGTAATAAAATGGGCCTTTGTGCCTATAAACATTAATACAACTTTCAGCAACGGATCTCTTGGCTCTCGCATCGATGAAGAACGCAGCGAAATGCGATAAGTAATGTGAATTGCAGAATTCAGTGAATCATCGAATCTTTGAACGCACCTTGCGCTCCTTGGTATTCCTTGGAGCATGCCT…	97.75	696	0	0.0	278.4	Excellent	OQ366583	SH1943310.10FU	SH1403469.10FU	SH1017656.10FU	Thaxterogaster comarostaphylidis	1132.9	98.97	7.0	FALSE	Thaxterogaster comarostaphylidis | Thaxterogaster leucophanes | Thaxterogaster oregonensis	ID based on BLAST nearest sequence OQ366583 (98.97 %) (specimen), other nearest taxa: Thaxterogaster comarostaphylidis | Thaxterogaster leucophanes | Thaxterogaster oregonensis	FALSE
01131	YSU-EZ	05.09.07-47KOL | LE F-361705		0848_ITS_F_F05_06_2023_11_23_15_14_04.ab1	ITS	F	Cortinarius	>YSU-EZ-01131 CATTATTGAAATAAATCTGATGAGTTGCTGCTGGCTTGCTTTAGAGCATGTGCACACTTGTCATCTTTATATCTCCACCTTTGTGCACATTTTGTAGGCCTGAATATCTTTCTGAGTTGTTAGCGACTCAGGTTTGAGGATTGATTTTAAATAATCTTTCTTTACATTTGCAGGCCTATGTTTCTTTATATATACCCCATTGTATGTTCTAGAATGTAATAAAATGGGCCTTTGTGCCTATAAACATTAATACAACTTTCAGCAACGGATCTCTTGGCTCTCGCATCGATGAAGAACGCAGCGAAATGCGATAAGTAATGTGAATTGCAGAATTCAGTGAATCATCGAATCTTTGAACGCACCTTGCGCTCCTTGGTATTCCTTG…	693	753	45.71580345285525	F_only	GGATCATTATTGAAATAAATCTGATGAGTTGCTGCTGGCTTGCTTTAGAGCATGTGCACACTTGTCATCTTTATATCTCCACCTTTGTGCACATTTTGTAGGCCTGAATATCTTTCTGAGTTGTTAGCGACTCAGGTTTGAGGATTGATTTTAAATAATCTTTCTTTACATTTGCAGGCCTATGTTTCTTTATATATACCCCATTGTATGTTCTAGAATGTAATAAAATGGGCCTTTGTGCCTATAAACATTAATACAACTTTCAGCAACGGATCTCTTGGCTCTCGCATCGATGAAGAACGCAGCGAAATGCGATAAGTAATGTGAATTGCAGAATTCAGTGAATCATCGAATCTTTGAACGCACCTTGCGCTCCTTGGTATTCCTTGGAGCATGCCT…	97.75	696	0	0.0	278.4	Excellent	OQ366583	SH1943310.10FU	SH1403469.10FU	SH1017656.10FU	Thaxterogaster comarostaphylidis	1132.9	98.97	7.0	FALSE	Thaxterogaster comarostaphylidis | Thaxterogaster leucophanes | Thaxterogaster oregonensis	ID based on BLAST nearest sequence OQ366583 (98.97 %) (specimen), other nearest taxa: Thaxterogaster comarostaphylidis | Thaxterogaster leucophanes | Thaxterogaster oregonensis	FALSE
01133	YSU-EZ	14.07.26-03 | LE F-361706		0850_ITS_F_E08_05_2024_02_09_16_52_39.ab1	ITS	F	Cortinarius argutus	>YSU-EZ-01133 TCCGTAGGTGAACCTGCGGAAGGATCATTATTGAAATAAACCTGATGAGTTGCTGCTGGTTCTCTAGGGAGCATGTGCACACTTGTCATCTTTATATCTCCACCTGTGCACCTTTTGTAGACCTGGATATCTCTCTGAATGCTAGTCATTCAGGATTGAGGATTGATATTATGTCTCTCCTTACATTTCCAGGCCTATGTTTCTTCATATACCCCAATGTATGTCATAGAATGTAATCAATGGCCTTTGTGCCTATAAACCTATACAACTTTCAGCAACGGATCTCTTGGCTCTCGCATCGATGAAGAACGCAGCGAAATGCGATAAGTAATGTGAATTGCAGAATTCAGTGAATCATCGAATCTTTGAACGCACCTTGCGCTCC…	699	723	56.0	F_only	TCGTACAGGTTTCCGTAGGTGAACCTGCGGAAGGATCATTATTGAAATAAACCTGATGAGTTGCTGCTGGTTCTCTAGGGAGCATGTGCACACTTGTCATCTTTATATCTCCACCTGTGCACCTTTTGTAGACCTGGATATCTCTCTGAATGCTAGTCATTCAGGATTGAGGATTGATATTATGTCTCTCCTTACATTTCCAGGCCTATGTTTCTTCATATACCCCAATGTATGTCATAGAATGTAATCAATGGCCTTTGTGCCTATAAACCTATACAACTTTCAGCAACGGATCTCTTGGCTCTCGCATCGATGAAGAACGCAGCGAAATGCGATAAGTAATGTGAATTGCAGAATTCAGTGAATCATCGAATCTTTGAACGCACCTTGCGCTCCTTG…	96.82	709	0	0.0	283.6	Excellent	KF732345	SH1944295.10FU	SH1404881.10FU	SH1017302.10FU	Cortinarius maculatipes	1146.7	100.0	0.0	TRUE	Cortinarius maculatipes | Cortinarius sphagnetorum | Phlegmacium acidophilum | Phlegmacium balteatum | Phlegmacium brunneolividum | Phlegmacium clarobaltoides | Phlegmacium flavescentipes | Phlegmacium patrickense | Phlegmacium subcrassoides | Phlegmacium subopimum | Phlegmacium vacciniophilum	ID based on BLAST nearest sequence KF732345 (100.00 %) (TYPE specimen), other nearest taxa: Cortinarius maculatipes | Cortinarius sphagnetorum | Phlegmacium acidophilum | Phlegmacium balteatum | Phlegmacium brunneolividum | Phlegmacium clarobaltoides | Phlegmacium flavescentipes | Phlegmacium patrickense | Phlegmacium subcrassoides | Phlegmacium subopimum | Phlegmacium vacciniophilum	FALSE
01134	YSU-EZ	07.08.10-07 | LE F-361707		0851_ITS_F_G11_07_2023_08_18_17_43_26.ab1	ITS	F	Cortinarius	>YSU-EZ-01134 ATGAAAGATTTGTCCAAGTCAATGGACCATTAGAAGCTGAACCTGCCTCACGTCAATAGCGTAGATAGTTATCACACCAATGAACGGTCAACAAATTGTTCCGCTAATATATTTTAGGGGAGCTGATCTCAAAGAGAGACCAGCAAAAATAATACCCCCCACATCCAACACTCAACAAGCAAAGCTGAAGAGGTTGATATATATTAATGACACTCAAACAGGCATGCTCCTCGGAATACCAAGGAGCGCAAGGTGCGTTCAAAGATTCGATGATTCACTGAATTCTGCAATTCACATTACTTATCGCATTTCGCTGCGTTCTTCATCGATGCGAGAACCAAGAGATCCGTTGCTGAAAGTTGTATAAATTTATAGGCACAAAGAC…	607	806	29.4863523573201	contig	ATCACTAGGTTTGCCGATAGGCTGAACCTGTCGTGCAAGGATCATTATTGAAATAAACGATGGGTTGTTGCTGGTTCTCTAGGGAGCATGTGCACACTTGTCATCTTTATATCTCCACCTGTGCACCTTTTGTAGATCTGGATAGCTTTCTAAATGCCTAGCATTTGGGTTTGAAGATTGACTTTTCTGTCTTTCTTTACATTTTCAGGTCTATGTTTCTCCATATACCCCAATGTATGTTATAGAATGTAAAATGGGTCTTTGTGCCTATAAATTTATACAACTTTCAGCAACGGATCTCTTGGTTCTCGCATCGATGAAGAACGCAGCGAAATGATAAGTAATGTGAATTGCAGAATTCAGTGAATCATCGAATCTTTGAACGCACCTTGCGCTCTG…	44.93	578	0	0.0	231.2	Good	PQ652705	SH1944936.10FU	SH1404335.10FU	SH1017928.10FU	Cortinarius ochrophyllus	1038.5	99.84	1.0	FALSE	Cortinarius badiovinaceus | Cortinarius bulliardioides | Cortinarius fillionii | Cortinarius fulvobulliardii | Cortinarius ochrophyllus	ID based on BLAST nearest sequence PQ652705 (99.84 %) (specimen), other nearest taxa: Cortinarius badiovinaceus | Cortinarius bulliardioides | Cortinarius fillionii | Cortinarius fulvobulliardii | Cortinarius ochrophyllus	FALSE
01134	YSU-EZ	07.08.10-07 | LE F-361707		0851_ITS_R_E06_05_2024_02_05_17_35_03.ab1	ITS	R	Cortinarius	>YSU-EZ-01134 ATGAAAGATTTGTCCAAGTCAATGGACCATTAGAAGCTGAACCTGCCTCACGTCAATAGCGTAGATAGTTATCACACCAATGAACGGTCAACAAATTGTTCCGCTAATATATTTTAGGGGAGCTGATCTCAAAGAGAGACCAGCAAAAATAATACCCCCCACATCCAACACTCAACAAGCAAAGCTGAAGAGGTTGATATATATTAATGACACTCAAACAGGCATGCTCCTCGGAATACCAAGGAGCGCAAGGTGCGTTCAAAGATTCGATGATTCACTGAATTCTGCAATTCACATTACTTATCGCATTTCGCTGCGTTCTTCATCGATGCGAGAACCAAGAGATCCGTTGCTGAAAGTTGTATAAATTTATAGGCACAAAGAC…	607	744	27.881720430107528	contig	ATCACTAGGTTTGCCGATAGGCTGAACCTGTCGTGCAAGGATCATTATTGAAATAAACGATGGGTTGTTGCTGGTTCTCTAGGGAGCATGTGCACACTTGTCATCTTTATATCTCCACCTGTGCACCTTTTGTAGATCTGGATAGCTTTCTAAATGCCTAGCATTTGGGTTTGAAGATTGACTTTTCTGTCTTTCTTTACATTTTCAGGTCTATGTTTCTCCATATACCCCAATGTATGTTATAGAATGTAAAATGGGTCTTTGTGCCTATAAATTTATACAACTTTCAGCAACGGATCTCTTGGTTCTCGCATCGATGAAGAACGCAGCGAAATGATAAGTAATGTGAATTGCAGAATTCAGTGAATCATCGAATCTTTGAACGCACCTTGCGCTCTG…	44.93	578	0	0.0	231.2	Good	PQ652705	SH1944936.10FU	SH1404335.10FU	SH1017928.10FU	Cortinarius ochrophyllus	1038.5	99.84	1.0	FALSE	Cortinarius badiovinaceus | Cortinarius bulliardioides | Cortinarius fillionii | Cortinarius fulvobulliardii | Cortinarius ochrophyllus	ID based on BLAST nearest sequence PQ652705 (99.84 %) (specimen), other nearest taxa: Cortinarius badiovinaceus | Cortinarius bulliardioides | Cortinarius fillionii | Cortinarius fulvobulliardii | Cortinarius ochrophyllus	FALSE
01135	YSU-EZ	07.08.13-26 | LE F-361708		0852_ITS_F_H05_08_2023_06_18_13_57_53.ab1	ITS	F	Cortinarius laniger	>YSU-EZ-01135 CATTATTGAAATAAACCTGACGGGTTGTTGCTGGTTCCCTAGGGAGCATGTGCACACTTTGTCATCTTTATATCTCCACCTGTGCACCTTTTGTAGGCCTTTCAGGTCTATGTTGCTTCATTTACCCCAATGTATGTTAATAGAATGTTGTGACTATAATATCTATACAACTTTCAGCAACGGATCTCTTGGCTCTCGCATCGATGAAGAACGCAGCGAAATGCGATAAGTAATGTGAATTGCAGAATTCAGTGAATCATCGAATCTTTGAACGCACCTTGCGCTCCTTGGTATTCCGAGGAGCATGCCTGTTTGAGTGTCATTAATATATATATCAAACCCTCTCTTGTCGAGTGGTTTGGATGTGGGGGTTTGCTGGCCTCTT…	511	683	31.815519765739385	F_only	GAATCATTATTGAAATAAACCTGACGGGTTGTTGCTGGTTCCCTAGGGAGCATGTGCACACTTTGTCATCTTTATATCTCCACCTGTGCACCTTTTGTAGGCCTTTCAGGTCTATGTTGCTTCATTTACCCCAATGTATGTTAATAGAATGTTGTGACTATAATATCTATACAACTTTCAGCAACGGATCTCTTGGCTCTCGCATCGATGAAGAACGCAGCGAAATGCGATAAGTAATGTGAATTGCAGAATTCAGTGAATCATCGAATCTTTGAACGCACCTTGCGCTCCTTGGTATTCCGAGGAGCATGCCTGTTTGAGTGTCATTAATATATATATCAAACCCTCTCTTGTCGAGTGGTTTGGATGTGGGGGTTTGCTGGCCTCTTGAAGGGTTCA…	82.88	606	0	0.0	242.4	Good	PQ653303	SH1888476.10FU	SH1364892.10FU	SH0986152.10FU	Cortinarius laniger	873.7	99.8	1.0	FALSE	Cortinarius bidaudii | Cortinarius distortus | Cortinarius laniger	ID based on BLAST nearest sequence PQ653303 (99.80 %) (specimen), other nearest taxa: Cortinarius bidaudii | Cortinarius distortus | Cortinarius laniger	TRUE
01135	YSU-EZ	07.08.13-26 | LE F-361708		0852_ITS_F_H11_08_2023_08_18_17_43_26.ab1	ITS	F	Cortinarius laniger	>YSU-EZ-01135 CATTATTGAAATAAACCTGACGGGTTGTTGCTGGTTCCCTAGGGAGCATGTGCACACTTTGTCATCTTTATATCTCCACCTGTGCACCTTTTGTAGGCCTTTCAGGTCTATGTTGCTTCATTTACCCCAATGTATGTTAATAGAATGTTGTGACTATAATATCTATACAACTTTCAGCAACGGATCTCTTGGCTCTCGCATCGATGAAGAACGCAGCGAAATGCGATAAGTAATGTGAATTGCAGAATTCAGTGAATCATCGAATCTTTGAACGCACCTTGCGCTCCTTGGTATTCCGAGGAGCATGCCTGTTTGAGTGTCATTAATATATATATCAAACCCTCTCTTGTCGAGTGGTTTGGATGTGGGGGTTTGCTGGCCTCTT…	511	670	34.634328358208954	F_only	GAATCATTATTGAAATAAACCTGACGGGTTGTTGCTGGTTCCCTAGGGAGCATGTGCACACTTTGTCATCTTTATATCTCCACCTGTGCACCTTTTGTAGGCCTTTCAGGTCTATGTTGCTTCATTTACCCCAATGTATGTTAATAGAATGTTGTGACTATAATATCTATACAACTTTCAGCAACGGATCTCTTGGCTCTCGCATCGATGAAGAACGCAGCGAAATGCGATAAGTAATGTGAATTGCAGAATTCAGTGAATCATCGAATCTTTGAACGCACCTTGCGCTCCTTGGTATTCCGAGGAGCATGCCTGTTTGAGTGTCATTAATATATATATCAAACCCTCTCTTGTCGAGTGGTTTGGATGTGGGGGTTTGCTGGCCTCTTGAAGGGTTCA…	82.88	606	0	0.0	242.4	Good	PQ653303	SH1888476.10FU	SH1364892.10FU	SH0986152.10FU	Cortinarius laniger	873.7	99.8	1.0	FALSE	Cortinarius bidaudii | Cortinarius distortus | Cortinarius laniger	ID based on BLAST nearest sequence PQ653303 (99.80 %) (specimen), other nearest taxa: Cortinarius bidaudii | Cortinarius distortus | Cortinarius laniger	TRUE
01136	YSU-EZ	07.08.14-07 | LE F-361709		0853_ITS_F_A12_01_2023_08_18_17_43_26.ab1	ITS	F	Cortinarius variegatus	>YSU-EZ-01136 TTATTGAAATAAACCTGATGAGTTGCTGCTGGTTCTCCAGGGAGCATGTGCACACTTGTCATCTTTATATCTCCACCTGTGCACCTTTTGTAGACCTGGATATCTCTCTGAATGCTAGTCGTTCAGGATTGAGGATTGATGTTATGTCTCTCCTTACATTTCCAGGCCTATGTTTCTTCATATACCCCAATGTATGTCATCGAATGTAATCAATGGCCTTTGTGCCTATAAACCTATACAACTTTCAGCAACGGATCTCTTGGCTCTCGCATCGATGAAGAACGCAGCGAAATGCGATAAGTAATGTGAATTGCAGAATTCAGTGAATCATCGAATCTTTGAACGCACCTTGCGCTCCTTGGTATTCCGAGGAGCATGCCTGTTT…	551	746	34.111260053619304	F_only	AATCATTATTGAAATAAACCTGATGAGTTGCTGCTGGTTCTCCAGGGAGCATGTGCACACTTGTCATCTTTATATCTCCACCTGTGCACCTTTTGTAGACCTGGATATCTCTCTGAATGCTAGTCGTTCAGGATTGAGGATTGATGTTATGTCTCTCCTTACATTTCCAGGCCTATGTTTCTTCATATACCCCAATGTATGTCATCGAATGTAATCAATGGCCTTTGTGCCTATAAACCTATACAACTTTCAGCAACGGATCTCTTGGCTCTCGCATCGATGAAGAACGCAGCGAAATGCGATAAGTAATGTGAATTGCAGAATTCAGTGAATCATCGAATCTTTGAACGCACCTTGCGCTCCTTGGTATTCCGAGGAGCATGCCTGTTTGAGTGTCAT…	80.03	678	0	0.0	271.2	Excellent	PQ652945	SH1943328.10FU	SH1404881.10FU	SH1017302.10FU	Phlegmacium balteatum	911.5	98.73	7.0	FALSE	Phlegmacium balteatotomentosum | Phlegmacium balteatum | Phlegmacium pseudonaevosum | Phlegmacium subopimum	ID based on BLAST nearest sequence PQ652945 (98.73 %) (specimen), other nearest taxa: Phlegmacium balteatotomentosum | Phlegmacium balteatum | Phlegmacium pseudonaevosum | Phlegmacium subopimum	FALSE
01137	YSU-EZ		contam	0854_ITS_F_B06_02_2023_06_20_15_42_08.ab1	ITS	F	Cortinarius pholideus	>YSU-EZ-01137 CATTAGTGAATTGTTAGGAGGTTGTTGCTGGCTCCTATGGGGGCATGTGCACACCTTTTACCTTTCTTTCCACCTGTGCACGCTTTGTAGGAAGGTTTCCTATGATTTTACATACTCATTAACATTATATTGGTTGGTTGGCTTTTAATATAAATACAACTTTCAACAATGGATCTCTTGGTTCTCGCATCGATGAAGAACGCAGCGAAATGCGATAAGTAATGTGAATTGCAGATCTCAGTGAATCATCGAATCTTTGAACGCACCTTGCGCCCTTTGGTATTCCAAAGGGCATGCCTGTTTGAGTGTCATTTAATTCTCAAAGCTCTGCTTTGGACTTGAAGATTGCTGGCTTACACCAGAGTCGGCTTCTTTGAAATGCATT…	511	593	26.767284991568296	F_only	CTAGGTTTGCCGTAGGTGAACCTGTCGTGCGGGATCATTAGTGAATTGTTAGGAGGTTGTTGCTGGCTCCTATGGGGGCATGTGCACACCTTTTACCTTTCTTTCCACCTGTGCACGCTTTGTAGGAAGGTTTCCTATGATTTTACATACTCATTAACATTATATTGGTTGGTTGGCTTTTAATATAAATACAACTTTCAACAATGGATCTCTTGGTTCTCGCATCGATGAAGAACGCAGCGAAATGCGATAAGTAATGTGAATTGCAGATCTCAGTGAATCATCGAATCTTTGAACGCACCTTGCGCCCTTTGGTATTCCAAAGGGCATGCCTGTTTGAGTGTCATTTAATTCTCAAAGCTCTGCTTTGGACTTGAAGATTGCTGGCTTACACCAGAG…	84.65	593	0	0.0	237.2	Good												FALSE
01137	YSU-EZ		contam	0854_ITS_F_B12_02_2023_08_18_17_43_26.ab1	ITS	F	Cortinarius pholideus	>YSU-EZ-01137 CATTAGTGAATTGTTAGGAGGTTGTTGCTGGCTCCTATGGGGGCATGTGCACACCTTTTACCTTTCTTTCCACCTGTGCACGCTTTGTAGGAAGGTTTCCTATGATTTTACATACTCATTAACATTATATTGGTTGGTTGGCTTTTAATATAAATACAACTTTCAACAATGGATCTCTTGGTTCTCGCATCGATGAAGAACGCAGCGAAATGCGATAAGTAATGTGAATTGCAGATCTCAGTGAATCATCGAATCTTTGAACGCACCTTGCGCCCTTTGGTATTCCAAAGGGCATGCCTGTTTGAGTGTCATTTAATTCTCAAAGCTCTGCTTTGGACTTGAAGATTGCTGGCTTACACCAGAGTCGGCTTCTTTGAAATGCATT…	511	626	38.41373801916933	F_only	CTAGGTTTGCCGTAGGTGAACCTGTCGTGCGGGATCATTAGTGAATTGTTAGGAGGTTGTTGCTGGCTCCTATGGGGGCATGTGCACACCTTTTACCTTTCTTTCCACCTGTGCACGCTTTGTAGGAAGGTTTCCTATGATTTTACATACTCATTAACATTATATTGGTTGGTTGGCTTTTAATATAAATACAACTTTCAACAATGGATCTCTTGGTTCTCGCATCGATGAAGAACGCAGCGAAATGCGATAAGTAATGTGAATTGCAGATCTCAGTGAATCATCGAATCTTTGAACGCACCTTGCGCCCTTTGGTATTCCAAAGGGCATGCCTGTTTGAGTGTCATTTAATTCTCAAAGCTCTGCTTTGGACTTGAAGATTGCTGGCTTACACCAGAG…	84.65	593	0	0.0	237.2	Good												FALSE
01138	YSU-EZ	05.08.09-48MA | LE F-361711		0855_ITS_F_C12_03_2023_08_18_17_43_26.ab1	ITS	F	Cortinarius delibutus	>YSU-EZ-01138 CATTATTGAAATAAACCTGATGAGTTGCTGCTGGTTCTCTAGGGAACATGTGCACACTTGTCGTTTTTATATCTCCACTTGTGCACCTTTTGTAGACTTGGATAGTTTTCTGAATGCCTTTGTAGCATGTCAGGTTTGAGGATTGACTTTATTGTCTATCTTTACATTGTCCAGGTCTATGTTTCTTCAATATACCCCAATCTATTGTATTAGAATGTAGTAATAGGCCTTTGTGCCTATAAACTTATACAACTTTCAGCAACGGATCTCTTGGCTCTCGCATCGATGAAGAACGCAGCGAAATGCGATAAGTAATGTGAATTGCAGAATTCAGTGAATCATCGAATCTTTGAACGCACCTTGCGCTCCTTGGTATTCCGAGGAG…	450	819	29.17948717948718	contig	TAGGGAACATGTCACACTGTCGTTTTATATCTCCATTGTGCACTTTGTGACTGGATAGTTTTGAATCCTTTGTAGCATGTCAGTTTGAGGATGCTTTATTGTTATTTTACATTGTCCAGGTCTATGTTTTTCAATATACCCCAATCTATTGTATTAGAATGTAGTAATAGGCCTTTGTGCCTATAACTTATACAACTTTCAGCAACGGATCTCTTGGCTCTCGCATCGATGAAGAACGCAGCGAAATGCGATAAGTAATGTGAATTGCAGAATTCAGTGAATCATGAATCTTTGAACGCACCTTGCGCTCCTTGGTATTCCGAGGAGCATGCCTGTTTGAGTGTCATTAATATATCAACTTCTTCAGCTTTTTTGCTTGTTGAGGTTGGATGTGGGGGG…	62.44	560	0	0.0	224.0	Good	MW911735	SH1942910.10FU	SH1405010.10FU	SH1017833.10FU	Cortinarius illibatus	774.1	100.0	0.0	FALSE	Cortinarius cremeoglobosus | Cortinarius delibutus | Cortinarius illibatus	ID based on BLAST nearest sequence MW911735 (100.00 %) (specimen), other nearest taxa: Cortinarius cremeoglobosus | Cortinarius delibutus | Cortinarius illibatus	FALSE
01138	YSU-EZ	05.08.09-48MA | LE F-361711		0855_ITS_F_C12_03_2023_08_18_17_43_26.ab1	ITS	F	Cortinarius delibutus	>YSU-EZ-01138 CATTATTGAAATAAACCTGATGAGTTGCTGCTGGTTCTCTAGGGAACATGTGCACACTTGTCGTTTTTATATCTCCACTTGTGCACCTTTTGTAGACTTGGATAGTTTTCTGAATGCCTTTGTAGCATGTCAGGTTTGAGGATTGACTTTATTGTCTATCTTTACATTGTCCAGGTCTATGTTTCTTCAATATACCCCAATCTATTGTATTAGAATGTAGTAATAGGCCTTTGTGCCTATAAACTTATACAACTTTCAGCAACGGATCTCTTGGCTCTCGCATCGATGAAGAACGCAGCGAAATGCGATAAGTAATGTGAATTGCAGAATTCAGTGAATCATCGAATCTTTGAACGCACCTTGCGCTCCTTGGTATTCCGAGGAG…	450	819	29.17948717948718	contig	TAGGGAACATGTCACACTGTCGTTTTATATCTCCATTGTGCACTTTGTGACTGGATAGTTTTGAATCCTTTGTAGCATGTCAGTTTGAGGATGCTTTATTGTTATTTTACATTGTCCAGGTCTATGTTTTTCAATATACCCCAATCTATTGTATTAGAATGTAGTAATAGGCCTTTGTGCCTATAACTTATACAACTTTCAGCAACGGATCTCTTGGCTCTCGCATCGATGAAGAACGCAGCGAAATGCGATAAGTAATGTGAATTGCAGAATTCAGTGAATCATGAATCTTTGAACGCACCTTGCGCTCCTTGGTATTCCGAGGAGCATGCCTGTTTGAGTGTCATTAATATATCAACTTCTTCAGCTTTTTTGCTTGTTGAGGTTGGATGTGGGGGG…	62.44	560	0	0.0	224.0	Good	MW911735	SH1942910.10FU	SH1405010.10FU	SH1017833.10FU	Cortinarius illibatus	1048.8	100.0	0.0	FALSE	Cortinarius cremeoglobosus | Cortinarius delibutus | Cortinarius illibatus	ID based on BLAST nearest sequence MW911735 (100.00 %) (specimen), other nearest taxa: Cortinarius cremeoglobosus | Cortinarius delibutus | Cortinarius illibatus	FALSE
01138	YSU-EZ	05.08.09-48MA | LE F-361711		0855_ITS_R_F06_06_2024_02_05_17_35_03.ab1	ITS	R	Cortinarius delibutus	>YSU-EZ-01138 GGCCGGAAGGGATAAGGTCTATCACAAGGCCGTGCAGGAAGTGTTGAAACCTGGTTGTCCGAGGATCATTATTGAAATAAACCTGATGAGTTGCTGCTGGTTCTCTAGGGAACATGTGCACACTTGTCGTTTTTATATCTCCACTTGTGCACCTTTTGTAGACTTGGATAGTTTTCTGAATGCCTTTGTAGCATGTCAGGTTTGAGGATTGACTTTATTGTCTATCTTTACATTGTCCAGGTCTATGTTTCTTCAATATACCCCAATCTATTGTATTAGAATGTAGTAATAGGCCTTTGTGCCTATAAACTTATACAACTTTCAGCAACGGATCTCTTGGCTCTCGCATCGATGAAGAACGCAGCGAAATGCGATAAGTAATGTG…	676	714	21.752100840336134	contig	TAGGGAACATGTCACACTGTCGTTTTATATCTCCATTGTGCACTTTGTGACTGGATAGTTTTGAATCCTTTGTAGCATGTCAGTTTGAGGATGCTTTATTGTTATTTTACATTGTCCAGGTCTATGTTTTTCAATATACCCCAATCTATTGTATTAGAATGTAGTAATAGGCCTTTGTGCCTATAACTTATACAACTTTCAGCAACGGATCTCTTGGCTCTCGCATCGATGAAGAACGCAGCGAAATGCGATAAGTAATGTGAATTGCAGAATTCAGTGAATCATGAATCTTTGAACGCACCTTGCGCTCCTTGGTATTCCGAGGAGCATGCCTGTTTGAGTGTCATTAATATATCAACTTCTTCAGCTTTTTTGCTTGTTGAGGTTGGATGTGGGGGG…	62.44	560	0	0.0	224.0	Good	MW911735	SH1942910.10FU	SH1405010.10FU	SH1017833.10FU	Cortinarius illibatus	774.1	100.0	0.0	FALSE	Cortinarius cremeoglobosus | Cortinarius delibutus | Cortinarius illibatus	ID based on BLAST nearest sequence MW911735 (100.00 %) (specimen), other nearest taxa: Cortinarius cremeoglobosus | Cortinarius delibutus | Cortinarius illibatus	FALSE
01138	YSU-EZ	05.08.09-48MA | LE F-361711		0855_ITS_R_F06_06_2024_02_05_17_35_03.ab1	ITS	R	Cortinarius delibutus	>YSU-EZ-01138 GGCCGGAAGGGATAAGGTCTATCACAAGGCCGTGCAGGAAGTGTTGAAACCTGGTTGTCCGAGGATCATTATTGAAATAAACCTGATGAGTTGCTGCTGGTTCTCTAGGGAACATGTGCACACTTGTCGTTTTTATATCTCCACTTGTGCACCTTTTGTAGACTTGGATAGTTTTCTGAATGCCTTTGTAGCATGTCAGGTTTGAGGATTGACTTTATTGTCTATCTTTACATTGTCCAGGTCTATGTTTCTTCAATATACCCCAATCTATTGTATTAGAATGTAGTAATAGGCCTTTGTGCCTATAAACTTATACAACTTTCAGCAACGGATCTCTTGGCTCTCGCATCGATGAAGAACGCAGCGAAATGCGATAAGTAATGTG…	676	714	21.752100840336134	contig	TAGGGAACATGTCACACTGTCGTTTTATATCTCCATTGTGCACTTTGTGACTGGATAGTTTTGAATCCTTTGTAGCATGTCAGTTTGAGGATGCTTTATTGTTATTTTACATTGTCCAGGTCTATGTTTTTCAATATACCCCAATCTATTGTATTAGAATGTAGTAATAGGCCTTTGTGCCTATAACTTATACAACTTTCAGCAACGGATCTCTTGGCTCTCGCATCGATGAAGAACGCAGCGAAATGCGATAAGTAATGTGAATTGCAGAATTCAGTGAATCATGAATCTTTGAACGCACCTTGCGCTCCTTGGTATTCCGAGGAGCATGCCTGTTTGAGTGTCATTAATATATCAACTTCTTCAGCTTTTTTGCTTGTTGAGGTTGGATGTGGGGGG…	62.44	560	0	0.0	224.0	Good	MW911735	SH1942910.10FU	SH1405010.10FU	SH1017833.10FU	Cortinarius illibatus	1048.8	100.0	0.0	FALSE	Cortinarius cremeoglobosus | Cortinarius delibutus | Cortinarius illibatus	ID based on BLAST nearest sequence MW911735 (100.00 %) (specimen), other nearest taxa: Cortinarius cremeoglobosus | Cortinarius delibutus | Cortinarius illibatus	FALSE
01139	YSU-EZ	08.08.06-05 | LE F-361712		0856_ITS_F_F08_06_2024_02_09_16_52_39.ab1	ITS	F	Cortinarius delibutus	>YSU-EZ-01139 GTTTCCGTAGGTGAACCTGCGGAAGGATCATTATTGAAATAAACCTGATGAGTTGCTGCTGGTTCTCTAGGGAGCATGTGCACACTTGTCATCTTTATATCTCCACCTGTGCACCTTTTGTAGACCTGGATATCTCTCTGAATGCTAGTCATTCAGGATTGAGGATTGATATTATGTCTCTCCTTACATTTCCAGGCCTATGTTTCTTCATATACCCCAATGTATGTCATAGAATGTAATCAATGGCCTTTGTGCCTATAAACCTATACAACTTTCAGCAACGGATCTCTTGGCTCTCGCATCGATGAAGAACGCAGCGAAATGCGATAAGTAATGTGAATTGCAGAATTCAGTGAATCATCGAATCTTTGAACGCACCTTGCGC…	701	729	55.63923182441701	F_only	TAAAGGTCGGTAACAAGGTTTCCGTAGGTGAACCTGCGGAAGGATCATTATTGAAATAAACCTGATGAGTTGCTGCTGGTTCTCTAGGGAGCATGTGCACACTTGTCATCTTTATATCTCCACCTGTGCACCTTTTGTAGACCTGGATATCTCTCTGAATGCTAGTCATTCAGGATTGAGGATTGATATTATGTCTCTCCTTACATTTCCAGGCCTATGTTTCTTCATATACCCCAATGTATGTCATAGAATGTAATCAATGGCCTTTGTGCCTATAAACCTATACAACTTTCAGCAACGGATCTCTTGGCTCTCGCATCGATGAAGAACGCAGCGAAATGCGATAAGTAATGTGAATTGCAGAATTCAGTGAATCATCGAATCTTTGAACGCACCTTG…	96.03	717	0	0.0	286.8	Excellent	KF732345	SH1944295.10FU	SH1404881.10FU	SH1017302.10FU	Cortinarius maculatipes	1151.8	100.0	0.0	TRUE	Cortinarius maculatipes | Cortinarius sphagnetorum | Phlegmacium acidophilum | Phlegmacium balteatocumatile | Phlegmacium balteatum | Phlegmacium brunneolividum | Phlegmacium flavescentipes | Phlegmacium patrickense | Phlegmacium subcrassoides | Phlegmacium subopimum | Phlegmacium vacciniophilum	ID based on BLAST nearest sequence KF732345 (100.00 %) (TYPE specimen), other nearest taxa: Cortinarius maculatipes | Cortinarius sphagnetorum | Phlegmacium acidophilum | Phlegmacium balteatocumatile | Phlegmacium balteatum | Phlegmacium brunneolividum | Phlegmacium flavescentipes | Phlegmacium patrickense | Phlegmacium subcrassoides | Phlegmacium subopimum | Phlegmacium vacciniophilum	FALSE
01140	YSU-EZ	16.08.12-02 | LE F-361713		0857_ITS_F_E06_05_2023_06_20_15_42_08.ab1	ITS	F	Cortinarius decipiens	>YSU-EZ-01140 AATGATGAGTTTTGTCCTAGGGACTGTTAGAAAGCCGAACTGCCCTTCACATTCAATAGCGTAGATAGATTATCACACCAATGAACAGGGTTGTTCTGCTAATGCATTTCAGGAGAGCTAAAACCTTTTTAAGAGGCCAGCAAACCCCCACATCCAAACCACTCAACAAGAGAAGGTTGATATATTAATGACACTCAAACAGGCATGCTCCTCGGAATACCAAGGAGCGCAAGGTGCGTTCAAAGATTCGATGATTCACTGAATTCTGCAATTCACATTACTTATCGCATTTCGCTGCGTTCTTCATCGATGCGAGAGCCAAGAGATCCGTTGCTGAAAGTTGTATATATTATATAGGCACAACATTCTATTAACATACATTGGG…	458	658	38.17781155015197	contig	TCACAGGTTTCCGTAGGTGACCTGCGGAAGGATCATTATTGAAATAAACGGATGGGTTGTTGCTGGTTCTCTAGGGAGCATGTGCCCCCCTTGTCATCTTTATATCTCCACCTGTGCACCTTTTGTAGACCTTTCAGGTCTATGTTGCTTCATTTACCCCAATGTATGTTAATAGAATGTTGTGCCTATATAATATATACAACTTTCAGCAACGGATCTCTTGGCTCTCGCATCGATGAAGAACGCAGCGAAATGCGATAAGTAATGTGAATTGCAGAATTCAGTGAATCATCGAATCTTTGAACGCACCTTGCGCTCCTTGGTATTCCGAGGAGCATGCCTGTTTGAGTGTCATTAATATATCAACCTTCTCTTGTTGAGTGGTTTGGATGTGGGGGT…	45.58	565	0	0.0	226.0	Good	PQ653412	SH1887410.10FU	SH1364827.10FU	SH0986663.10FU	Cortinarius flexipes	782.7	99.78	1.0	FALSE	Cortinarius flexipes | Cortinarius paleaceus	ID based on BLAST nearest sequence PQ653412 (99.78 %) (specimen), other nearest taxa: Cortinarius flexipes | Cortinarius paleaceus	FALSE
01140	YSU-EZ	16.08.12-02 | LE F-361713		0857_ITS_R_E07_05_2023_11_20_16_23_34.ab1	ITS	R	Cortinarius decipiens	>YSU-EZ-01140 AATGATGAGTTTTGTCCTAGGGACTGTTAGAAAGCCGAACTGCCCTTCACATTCAATAGCGTAGATAGATTATCACACCAATGAACAGGGTTGTTCTGCTAATGCATTTCAGGAGAGCTAAAACCTTTTTAAGAGGCCAGCAAACCCCCACATCCAAACCACTCAACAAGAGAAGGTTGATATATTAATGACACTCAAACAGGCATGCTCCTCGGAATACCAAGGAGCGCAAGGTGCGTTCAAAGATTCGATGATTCACTGAATTCTGCAATTCACATTACTTATCGCATTTCGCTGCGTTCTTCATCGATGCGAGAGCCAAGAGATCCGTTGCTGAAAGTTGTATATATTATATAGGCACAACATTCTATTAACATACATTGGG…	458	330	23.85151515151515	contig	TCACAGGTTTCCGTAGGTGACCTGCGGAAGGATCATTATTGAAATAAACGGATGGGTTGTTGCTGGTTCTCTAGGGAGCATGTGCCCCCCTTGTCATCTTTATATCTCCACCTGTGCACCTTTTGTAGACCTTTCAGGTCTATGTTGCTTCATTTACCCCAATGTATGTTAATAGAATGTTGTGCCTATATAATATATACAACTTTCAGCAACGGATCTCTTGGCTCTCGCATCGATGAAGAACGCAGCGAAATGCGATAAGTAATGTGAATTGCAGAATTCAGTGAATCATCGAATCTTTGAACGCACCTTGCGCTCCTTGGTATTCCGAGGAGCATGCCTGTTTGAGTGTCATTAATATATCAACCTTCTCTTGTTGAGTGGTTTGGATGTGGGGGT…	45.58	565	0	0.0	226.0	Good	PQ653412	SH1887410.10FU	SH1364827.10FU	SH0986663.10FU	Cortinarius flexipes	782.7	99.78	1.0	FALSE	Cortinarius flexipes | Cortinarius paleaceus	ID based on BLAST nearest sequence PQ653412 (99.78 %) (specimen), other nearest taxa: Cortinarius flexipes | Cortinarius paleaceus	FALSE
01140	YSU-EZ	16.08.12-02 | LE F-361713		0857_ITS_R_E12_05_2023_08_18_17_43_26.ab1	ITS	R	Cortinarius decipiens	>YSU-EZ-01140 AATGATGAGTTTTGTCCTAGGGACTGTTAGAAAGCCGAACTGCCCTTCACATTCAATAGCGTAGATAGATTATCACACCAATGAACAGGGTTGTTCTGCTAATGCATTTCAGGAGAGCTAAAACCTTTTTAAGAGGCCAGCAAACCCCCACATCCAAACCACTCAACAAGAGAAGGTTGATATATTAATGACACTCAAACAGGCATGCTCCTCGGAATACCAAGGAGCGCAAGGTGCGTTCAAAGATTCGATGATTCACTGAATTCTGCAATTCACATTACTTATCGCATTTCGCTGCGTTCTTCATCGATGCGAGAGCCAAGAGATCCGTTGCTGAAAGTTGTATATATTATATAGGCACAACATTCTATTAACATACATTGGG…	458	660	35.53181818181818	contig	TCACAGGTTTCCGTAGGTGACCTGCGGAAGGATCATTATTGAAATAAACGGATGGGTTGTTGCTGGTTCTCTAGGGAGCATGTGCCCCCCTTGTCATCTTTATATCTCCACCTGTGCACCTTTTGTAGACCTTTCAGGTCTATGTTGCTTCATTTACCCCAATGTATGTTAATAGAATGTTGTGCCTATATAATATATACAACTTTCAGCAACGGATCTCTTGGCTCTCGCATCGATGAAGAACGCAGCGAAATGCGATAAGTAATGTGAATTGCAGAATTCAGTGAATCATCGAATCTTTGAACGCACCTTGCGCTCCTTGGTATTCCGAGGAGCATGCCTGTTTGAGTGTCATTAATATATCAACCTTCTCTTGTTGAGTGGTTTGGATGTGGGGGT…	45.58	565	0	0.0	226.0	Good	PQ653412	SH1887410.10FU	SH1364827.10FU	SH0986663.10FU	Cortinarius flexipes	782.7	99.78	1.0	FALSE	Cortinarius flexipes | Cortinarius paleaceus	ID based on BLAST nearest sequence PQ653412 (99.78 %) (specimen), other nearest taxa: Cortinarius flexipes | Cortinarius paleaceus	FALSE
01141	YSU-EZ	16.08.12-19 | LE F-361714		0858_ITS_F_F06_06_2023_06_20_15_42_08.ab1	ITS	F	Cortinarius laniger	>YSU-EZ-01141 CCAGGCAACAGCCAGGTTAATGACTTCCTCTCCGATATTAATGAATATCGCTCAAGTTAAGACGGGGTAGTCCTACAGGATTAGAGGTCACATTAAATGATAATTGTCCATGGACAGTTAGAAAAGCTGAACTTTACCCTCACATTCAATAGCGTAGATAGTTATCACACCAATGAACAGGTTGTTGTTCTGCTAATGCATTTCAGAGGAGCTGAACCCTTCAAGAGGCCAGCAAACCCCCACATCCAAACCACTCGACAAGAGAGGGTTTGATATATATATTAATGACACTCAAACAGGCATGCTCCTCGGAATACCAAGGAGCGCAAGGTGCGTTCAAAGATTCGATGATTCACTGAATTCTGCAATTCACATTACTTATCGC…	678	660	32.946969696969695	contig	ATCATTATTGAAATAAACCATCAAAGGAGTGCGTGCTGGTTCCCTAGGGAGCATGTGCACACCTTGTCATCATTATATCTCCACCTGTGCACCTTTTGTAGGCCTTTCAGGTCTATGTTGCTTCATTTACCCCAATGTATGTTAATAGAATGTTGTGACTATAATATCTATACAACTTTCAGCAACGGATCTCTTGGCTCTCGCATCGATGAAGAACGCAGCGAAATGCGATAAGTAATGTGAATTGCAGAATTCAGTGAATCATCGAATCTTTGAACGCACCTTGCGCTCCTTGGTATTCCGAGGAGCATGCCTGTTTGAGTGTCATTAATATATATATCAAACCCTCTCTTGTCGAGTGGTTTGGATGTGGGGGTTTGCTGGCCTCTTGAAGGGTTC…	46.95	537	0	0.0	214.8	Good	PQ641261	SH1888476.10FU	SH1364892.10FU	SH0986152.10FU	Cortinarius distortus	1014.5	97.64	15.0	FALSE	Cortinarius distortus | Cortinarius laniger | Cortinarius solis-occasus	ID based on BLAST nearest sequence PQ641261 (97.64 %) (specimen), other nearest taxa: Cortinarius distortus | Cortinarius laniger | Cortinarius solis-occasus	FALSE
01141	YSU-EZ	16.08.12-19 | LE F-361714		0858_ITS_R_F07_06_2023_11_20_16_23_34.ab1	ITS	R	Cortinarius laniger	>YSU-EZ-01141 CCAGGCAACAGCCAGGTTAATGACTTCCTCTCCGATATTAATGAATATCGCTCAAGTTAAGACGGGGTAGTCCTACAGGATTAGAGGTCACATTAAATGATAATTGTCCATGGACAGTTAGAAAAGCTGAACTTTACCCTCACATTCAATAGCGTAGATAGTTATCACACCAATGAACAGGTTGTTGTTCTGCTAATGCATTTCAGAGGAGCTGAACCCTTCAAGAGGCCAGCAAACCCCCACATCCAAACCACTCGACAAGAGAGGGTTTGATATATATATTAATGACACTCAAACAGGCATGCTCCTCGGAATACCAAGGAGCGCAAGGTGCGTTCAAAGATTCGATGATTCACTGAATTCTGCAATTCACATTACTTATCGC…	678	645	51.694573643410855	contig	ATCATTATTGAAATAAACCATCAAAGGAGTGCGTGCTGGTTCCCTAGGGAGCATGTGCACACCTTGTCATCATTATATCTCCACCTGTGCACCTTTTGTAGGCCTTTCAGGTCTATGTTGCTTCATTTACCCCAATGTATGTTAATAGAATGTTGTGACTATAATATCTATACAACTTTCAGCAACGGATCTCTTGGCTCTCGCATCGATGAAGAACGCAGCGAAATGCGATAAGTAATGTGAATTGCAGAATTCAGTGAATCATCGAATCTTTGAACGCACCTTGCGCTCCTTGGTATTCCGAGGAGCATGCCTGTTTGAGTGTCATTAATATATATATCAAACCCTCTCTTGTCGAGTGGTTTGGATGTGGGGGTTTGCTGGCCTCTTGAAGGGTTC…	46.95	537	0	0.0	214.8	Good	PQ641261	SH1888476.10FU	SH1364892.10FU	SH0986152.10FU	Cortinarius distortus	1014.5	97.64	15.0	FALSE	Cortinarius distortus | Cortinarius laniger | Cortinarius solis-occasus	ID based on BLAST nearest sequence PQ641261 (97.64 %) (specimen), other nearest taxa: Cortinarius distortus | Cortinarius laniger | Cortinarius solis-occasus	FALSE
01141	YSU-EZ	16.08.12-19 | LE F-361714		0858_ITS_R_F12_06_2023_08_18_17_43_26.ab1	ITS	R	Cortinarius laniger	>YSU-EZ-01141 CCAGGCAACAGCCAGGTTAATGACTTCCTCTCCGATATTAATGAATATCGCTCAAGTTAAGACGGGGTAGTCCTACAGGATTAGAGGTCACATTAAATGATAATTGTCCATGGACAGTTAGAAAAGCTGAACTTTACCCTCACATTCAATAGCGTAGATAGTTATCACACCAATGAACAGGTTGTTGTTCTGCTAATGCATTTCAGAGGAGCTGAACCCTTCAAGAGGCCAGCAAACCCCCACATCCAAACCACTCGACAAGAGAGGGTTTGATATATATATTAATGACACTCAAACAGGCATGCTCCTCGGAATACCAAGGAGCGCAAGGTGCGTTCAAAGATTCGATGATTCACTGAATTCTGCAATTCACATTACTTATCGC…	678	682	33.70967741935484	contig	ATCATTATTGAAATAAACCATCAAAGGAGTGCGTGCTGGTTCCCTAGGGAGCATGTGCACACCTTGTCATCATTATATCTCCACCTGTGCACCTTTTGTAGGCCTTTCAGGTCTATGTTGCTTCATTTACCCCAATGTATGTTAATAGAATGTTGTGACTATAATATCTATACAACTTTCAGCAACGGATCTCTTGGCTCTCGCATCGATGAAGAACGCAGCGAAATGCGATAAGTAATGTGAATTGCAGAATTCAGTGAATCATCGAATCTTTGAACGCACCTTGCGCTCCTTGGTATTCCGAGGAGCATGCCTGTTTGAGTGTCATTAATATATATATCAAACCCTCTCTTGTCGAGTGGTTTGGATGTGGGGGTTTGCTGGCCTCTTGAAGGGTTC…	46.95	537	0	0.0	214.8	Good	PQ641261	SH1888476.10FU	SH1364892.10FU	SH0986152.10FU	Cortinarius distortus	1014.5	97.64	15.0	FALSE	Cortinarius distortus | Cortinarius laniger | Cortinarius solis-occasus	ID based on BLAST nearest sequence PQ641261 (97.64 %) (specimen), other nearest taxa: Cortinarius distortus | Cortinarius laniger | Cortinarius solis-occasus	FALSE
01142	YSU-EZ	16.08.12-50 | LE F-361715		0859_ITS_F_A07_01_2023_07_04_22_44_12.ab1	ITS	F	Cortinarius alboviolaceus	>YSU-EZ-01142 TTGTTGTAAAACGACGGCCAGTCTTGGTCTTGTTAGAGGAAGTAAATGTCGTAACAAGGTTTCCGTAGGTGAACCTGCGGAAGGATCATTATTGAAATAAACCTGATGGGTTGTTGCTGGTTCTCTAGGGAGCATGTGCACGCCTTGTCATCTTTATATCTCCACCTGTGCACCTTTTGTAGACCTTCTAGGTCTATGTTGCTTTTTCATTTACTCCAATGTATGTTAATAGAATGTTGTGACTATAAAATCTATACAACTTTCAGCAACGGATCTCTTGGCTCTCGCATCGATGAAGAACGCAGCGAAATGCGATAAATAATGTGAATTGCAGAATTCAGTGAATCATCGAATCTTTGAACGCACCTTGCGCTCCTTGGTATTC…	605	651	37.50384024577573	contig	GTCGTACAAGGTTTCCGTAGGTGAACCTGCGGAAGGATCATTATTGAAATAAACCTGATGGGTTGTTGCTGGTTCTCTAGGGAGCATGTGCACGCCTTGTCATCTTTATATCTCCACCTGTGCACCTTTTGTAGACCTTCTAGGTCTATGTTGCTTTTTCATTTACTCCAATGTATGTTAATAGAATGTTGTGACTATAAAATCTATACAACTTTCAGCAACGGATCTCTTGGCTCTCGCATCGATGAAGAACGCAGCGAAATGCGATAAATAATGTGAATTGCAGAATTCAGTGAATCATCGAATCTTTGAACGCACCTTGCGCTCCTTGGTATTCCGAGGAGCATGCCTGTTTGAGTGTCATTAATATATATCAACCTTCTCATTTCTGAGTGGTTT…	81.79	578	0	0.0	231.2	Good	AY669657	SH1888412.10FU	SH1364906.10FU	SH0986448.10FU	Cortinarius alboviolaceus	975.0	99.65	2.0	FALSE	Cortinarius acutispissipes | Cortinarius alboviolaceus	ID based on BLAST nearest sequence AY669657 (99.65 %) (specimen), other nearest taxa: Cortinarius acutispissipes | Cortinarius alboviolaceus	TRUE
01142	YSU-EZ	16.08.12-50 | LE F-361715		0859_ITS_R_A09_01_2023_11_21_15_14_19.ab1	ITS	R	Cortinarius alboviolaceus	>YSU-EZ-01142 TTGTTGTAAAACGACGGCCAGTCTTGGTCTTGTTAGAGGAAGTAAATGTCGTAACAAGGTTTCCGTAGGTGAACCTGCGGAAGGATCATTATTGAAATAAACCTGATGGGTTGTTGCTGGTTCTCTAGGGAGCATGTGCACGCCTTGTCATCTTTATATCTCCACCTGTGCACCTTTTGTAGACCTTCTAGGTCTATGTTGCTTTTTCATTTACTCCAATGTATGTTAATAGAATGTTGTGACTATAAAATCTATACAACTTTCAGCAACGGATCTCTTGGCTCTCGCATCGATGAAGAACGCAGCGAAATGCGATAAATAATGTGAATTGCAGAATTCAGTGAATCATCGAATCTTTGAACGCACCTTGCGCTCCTTGGTATTC…	605	645	52.16744186046512	contig	GTCGTACAAGGTTTCCGTAGGTGAACCTGCGGAAGGATCATTATTGAAATAAACCTGATGGGTTGTTGCTGGTTCTCTAGGGAGCATGTGCACGCCTTGTCATCTTTATATCTCCACCTGTGCACCTTTTGTAGACCTTCTAGGTCTATGTTGCTTTTTCATTTACTCCAATGTATGTTAATAGAATGTTGTGACTATAAAATCTATACAACTTTCAGCAACGGATCTCTTGGCTCTCGCATCGATGAAGAACGCAGCGAAATGCGATAAATAATGTGAATTGCAGAATTCAGTGAATCATCGAATCTTTGAACGCACCTTGCGCTCCTTGGTATTCCGAGGAGCATGCCTGTTTGAGTGTCATTAATATATATCAACCTTCTCATTTCTGAGTGGTTT…	81.79	578	0	0.0	231.2	Good	AY669657	SH1888412.10FU	SH1364906.10FU	SH0986448.10FU	Cortinarius alboviolaceus	975.0	99.65	2.0	FALSE	Cortinarius acutispissipes | Cortinarius alboviolaceus	ID based on BLAST nearest sequence AY669657 (99.65 %) (specimen), other nearest taxa: Cortinarius acutispissipes | Cortinarius alboviolaceus	TRUE
01144	YSU-EZ	05.08.14-14KA | LE F-361717		0861_ITS_F_C07_03_2023_07_04_22_44_12.ab1	ITS	F	Cortinarius	>YSU-EZ-01144 GATCATTATTGAAATAAACCTGATGGGTTGCTGCTGGCTCTCTAGGGAGCATGTGCACACTTGTCATCTTTATATCTCCACCTGTGCACCTTTTGTAGTTCTGGATATCTTTCTGAATGCCTGGCATTCAGGTTTGAGGATTGACTTTTGTCTTTCTTTACATTTCCAGGCCTATGTTTTCTTCATATACACCATTTATGTTATAGAATGTAATGAGAAGGGCCTTTGTGCCTACAAACTTTATACAACTTTCAGCAACGGATCTCTTGGCTCTCGCATCGATGAAGAACGCAGCGAAATGCGATAAGTAATGTGAATTGCAGAATTCAGTGAATCATCGAATCTTTGAACGCACCTTGCGCTCCTTGGTATTCCGAGGAGCATG…	604	676	37.41420118343196	contig	CAAGGTTTGCCGTAGTGCTGAACCTGTCGTGCAAGGATCATTATTGAAATAAACCTGATGGGTTGCTGCTGGCTCTCTAGGGAGCATGTGCACACTTGTCATCTTTATATCTCCACCTGTGCACCTTTTGTAGTTCTGGATATCTTTCTGAATGCCTGGCATTCAGGTTTGAGGATTGACTTTTGTCTTTCTTTACATTTCCAGGCCTATGTTTTCTTCATATACACCATTTATGTTATAGAATGTAATGAGAAGGGCCTTTGTGCCTACAAACTTTATACAACTTTCAGCAACGGATCTCTTGGCTCTCGCATCGATGAAGAACGCAGCGAAATGCGATAAGTAATGTGAATTGCAGAATTCAGTGAATCATCGAATCTTTGAACGCACCTTGCGCTC…	86.88	620	0	0.0	248.0	Good	KP114465	SH1943957.10FU	SH1404339.10FU	SH1018504.10FU	Cortinarius malicorius	1038.5	100.0	0.0	TRUE	Cortinarius croceus | Cortinarius malicorius | Cortinarius polaris | Cortinarius tillamookensis	ID based on BLAST nearest sequence KP114465 (100.00 %) (TYPE specimen), other nearest taxa: Cortinarius croceus | Cortinarius malicorius | Cortinarius polaris | Cortinarius tillamookensis	FALSE
01144	YSU-EZ	05.08.14-14KA | LE F-361717		0861_ITS_R_C09_03_2023_11_21_15_14_19.ab1	ITS	R	Cortinarius	>YSU-EZ-01144 GATCATTATTGAAATAAACCTGATGGGTTGCTGCTGGCTCTCTAGGGAGCATGTGCACACTTGTCATCTTTATATCTCCACCTGTGCACCTTTTGTAGTTCTGGATATCTTTCTGAATGCCTGGCATTCAGGTTTGAGGATTGACTTTTGTCTTTCTTTACATTTCCAGGCCTATGTTTTCTTCATATACACCATTTATGTTATAGAATGTAATGAGAAGGGCCTTTGTGCCTACAAACTTTATACAACTTTCAGCAACGGATCTCTTGGCTCTCGCATCGATGAAGAACGCAGCGAAATGCGATAAGTAATGTGAATTGCAGAATTCAGTGAATCATCGAATCTTTGAACGCACCTTGCGCTCCTTGGTATTCCGAGGAGCATG…	604	752	49.27659574468085	contig	CAAGGTTTGCCGTAGTGCTGAACCTGTCGTGCAAGGATCATTATTGAAATAAACCTGATGGGTTGCTGCTGGCTCTCTAGGGAGCATGTGCACACTTGTCATCTTTATATCTCCACCTGTGCACCTTTTGTAGTTCTGGATATCTTTCTGAATGCCTGGCATTCAGGTTTGAGGATTGACTTTTGTCTTTCTTTACATTTCCAGGCCTATGTTTTCTTCATATACACCATTTATGTTATAGAATGTAATGAGAAGGGCCTTTGTGCCTACAAACTTTATACAACTTTCAGCAACGGATCTCTTGGCTCTCGCATCGATGAAGAACGCAGCGAAATGCGATAAGTAATGTGAATTGCAGAATTCAGTGAATCATCGAATCTTTGAACGCACCTTGCGCTC…	86.88	620	0	0.0	248.0	Good	KP114465	SH1943957.10FU	SH1404339.10FU	SH1018504.10FU	Cortinarius malicorius	1038.5	100.0	0.0	TRUE	Cortinarius croceus | Cortinarius malicorius | Cortinarius polaris | Cortinarius tillamookensis	ID based on BLAST nearest sequence KP114465 (100.00 %) (TYPE specimen), other nearest taxa: Cortinarius croceus | Cortinarius malicorius | Cortinarius polaris | Cortinarius tillamookensis	FALSE
01146	YSU-EZ	19080401-006 | LE F-361718		0863_ITS_F_E07_05_2023_07_04_22_44_12.ab1	ITS	F	Cortinarius armillatus	>YSU-EZ-01146 CATTATTGAAATAAACCTGATGGGTTGTTGCTGGCTCTCTAGGGAGCATGTGCACACCTTGTCATCTTTATATTTCCACCTGTGCACCTTTTGTAGACCCTCCCAGGTCTATGTTTGCTTCATTTACCCCCGATGTATGTTAATAGAATGTTGTGCCTATAAAATATATACAACTTTCAGCAACGGATCTCTTGGCTCTCGCATCGATGAAGAACGCAGCGAAATGCGATAAGTAATGTGAATTGCAGAATTCAGTGAATCATCGAATCTTTGAACGCACCTTGCGCTCCTTGGTATTCCGAGGAGCATGCCTGTTTGAGTGTCATTAAATATATATTATCAACCCCCCTCTTGTTGAGCGGTTTGGATGTGGAGGTTTTTGCTG…	519	703	31.35704125177809	contig	GGATCATTATTGAAATAAACCTGATGGGTTGTTGCTGGCTCTCTAGGGAGCATGTGCACACCTTGTCATCTTTATATTTCCACCTGTGCACCTTTTGTAGACCCTCCCAGGTCTATGTTTGCTTCATTTACCCCCGATGTATGTTAATAGAATGTTGTGCCTATAAAATATATACAACTTTCAGCAACGGATCTCTTGGCTCTCGCATCGATGAAGAACGCAGCGAAATGCGATAAGTAATGTGAATTGCAGAATTCAGTGAATCATCGAATCTTTGAACGCACCTTGCGCTCCTTGGTAGTCCGAGGAGCATGCCTGTTTGAGTGTCATTAAGATATATATATCAACCCCCTCTTGTTGAACCGGTTGGATGGGGAAGGTTTTGCTTGCCGCCCAAAA…	83.73	539	0	0.0	215.6	Good	JN942829	SH1886808.10FU	SH1365608.10FU	SH0986708.10FU	Cortinarius pinigaudis	875.4	99.23	4.0	FALSE	Cortinarius paragaudis | Cortinarius pinigaudis	ID based on BLAST nearest sequence JN942829 (99.23 %) (specimen), other nearest taxa: Cortinarius paragaudis | Cortinarius pinigaudis	FALSE
01146	YSU-EZ	19080401-006 | LE F-361718		0863_ITS_R_D09_04_2023_11_21_15_14_19.ab1	ITS	R	Cortinarius armillatus	>YSU-EZ-01146 CATTATTGAAATAAACCTGATGGGTTGTTGCTGGCTCTCTAGGGAGCATGTGCACACCTTGTCATCTTTATATTTCCACCTGTGCACCTTTTGTAGACCCTCCCAGGTCTATGTTTGCTTCATTTACCCCCGATGTATGTTAATAGAATGTTGTGCCTATAAAATATATACAACTTTCAGCAACGGATCTCTTGGCTCTCGCATCGATGAAGAACGCAGCGAAATGCGATAAGTAATGTGAATTGCAGAATTCAGTGAATCATCGAATCTTTGAACGCACCTTGCGCTCCTTGGTATTCCGAGGAGCATGCCTGTTTGAGTGTCATTAAATATATATTATCAACCCCCCTCTTGTTGAGCGGTTTGGATGTGGAGGTTTTTGCTG…	519	653	28.44563552833078	contig	GGATCATTATTGAAATAAACCTGATGGGTTGTTGCTGGCTCTCTAGGGAGCATGTGCACACCTTGTCATCTTTATATTTCCACCTGTGCACCTTTTGTAGACCCTCCCAGGTCTATGTTTGCTTCATTTACCCCCGATGTATGTTAATAGAATGTTGTGCCTATAAAATATATACAACTTTCAGCAACGGATCTCTTGGCTCTCGCATCGATGAAGAACGCAGCGAAATGCGATAAGTAATGTGAATTGCAGAATTCAGTGAATCATCGAATCTTTGAACGCACCTTGCGCTCCTTGGTAGTCCGAGGAGCATGCCTGTTTGAGTGTCATTAAGATATATATATCAACCCCCTCTTGTTGAACCGGTTGGATGGGGAAGGTTTTGCTTGCCGCCCAAAA…	83.73	539	0	0.0	215.6	Good	JN942829	SH1886808.10FU	SH1365608.10FU	SH0986708.10FU	Cortinarius pinigaudis	875.4	99.23	4.0	FALSE	Cortinarius paragaudis | Cortinarius pinigaudis	ID based on BLAST nearest sequence JN942829 (99.23 %) (specimen), other nearest taxa: Cortinarius paragaudis | Cortinarius pinigaudis	FALSE
01147	YSU-EZ	19.08.03.0100 | LE F-361719		0864_ITS_F_G08_07_2024_02_09_16_52_39.ab1	ITS	F	Cortinarius	>YSU-EZ-01147 TTTCCGTAGGTGAACCTGCGGAAGGATCATTATTGAAATAAACCTGATGAGTTGCTGCTGGTTCTCCAGGGAGCATGTGCACACTTGTCATCTTTATATCTCCACCTGTGCACCTTTTGTAGACCTGGATATCTCTCTGAATGCTAGTCGTTCAGGATTGAGGATTGATGTTATGTCTCTCCTTACATTTCCAGGCCTATGTTTCTTCATATACCCCAATGTATGTCATCGAATGTAATCAATGGCCTTTGTGCCTATAAACCTATACAACTTTCAGCAACGGATCTCTTGGCTCTCGCATCGATGAAGAACGCAGCGAAATGCGATAAGTAATGTGAATTGCAGAATTCAGTGAATCATCGAATCTTTGAACGCACCTTGCGCT…	682	724	55.39364640883978	F_only	AGTCGTAACAAGGTTTCCGTAGGTGAACCTGCGGAAGGATCATTATTGAAATAAACCTGATGAGTTGCTGCTGGTTCTCCAGGGAGCATGTGCACACTTGTCATCTTTATATCTCCACCTGTGCACCTTTTGTAGACCTGGATATCTCTCTGAATGCTAGTCGTTCAGGATTGAGGATTGATGTTATGTCTCTCCTTACATTTCCAGGCCTATGTTTCTTCATATACCCCAATGTATGTCATCGAATGTAATCAATGGCCTTTGTGCCTATAAACCTATACAACTTTCAGCAACGGATCTCTTGGCTCTCGCATCGATGAAGAACGCAGCGAAATGCGATAAGTAATGTGAATTGCAGAATTCAGTGAATCATCGAATCTTTGAACGCACCTTGCGCTC…	94.48	711	0	0.0	284.4	Excellent	KF732345	SH1944295.10FU	SH1404881.10FU	SH1017302.10FU	Cortinarius maculatipes	1108.9	98.8	8.0	TRUE	Cortinarius maculatipes | Cortinarius sphagnetorum | Phlegmacium acidophilum | Phlegmacium balteatotomentosum | Phlegmacium balteatum | Phlegmacium brunneiaurantium | Phlegmacium brunneolividum | Phlegmacium sobrium | Phlegmacium subcrassoides | Phlegmacium subopimum | Phlegmacium vacciniophilum	ID based on BLAST nearest sequence KF732345 (98.80 %) (TYPE specimen), other nearest taxa: Cortinarius maculatipes | Cortinarius sphagnetorum | Phlegmacium acidophilum | Phlegmacium balteatotomentosum | Phlegmacium balteatum | Phlegmacium brunneiaurantium | Phlegmacium brunneolividum | Phlegmacium sobrium | Phlegmacium subcrassoides | Phlegmacium subopimum | Phlegmacium vacciniophilum	FALSE
01149	YSU-EZ		contam	0866-ITS_F_G07_07_2023-07-04-22-44-12.ab1	ITS	F	Uncultured basidiomycete		0			contig	GTCCGTAACAAGGTTTCCGTAGGTGAACCTGCGGAAGGATCATTATTGAATAAACCTGATGGGTTGTTGCTGGCTCTCTTGGGAGCATGTGCACACCTTGTCATCTTTATATTTCCACCTGTGCACCTTTTGTAGACCTCCCCAGGTCTATGTTGCTTAATTTACCCCCAATGTATGTTAATAGAATGTTGTGTCTATAAAATCTATACAACTTTCAGCAACGGATCTCTTGGCTCTCGCATCGATGAAGAACGCAGCGAAATGCGATAAGTAATGTGAATTGCAGAATTCAGTGAATCATCGAATCTTTGAACGCACCTTGCGCTCCTTGGTATTCCGAGGAGCATGCCTGTTTGAGTGTCATAATATATATCAACCCAATCCTTGTTGAGTGGTTTGG	63.26	400	0	0.0	160.0	Medium												FALSE
01149	YSU-EZ		contam	0866_ITS_F_G07_07_2023_07_04_22_44_12.ab1	ITS	F	Cortinarius armillatus	>YSU-EZ-01149 GATCATTATTGAATAAACCTGATGGGTTGTTGCTGGCTCTCTTGGGAGCATGTGCACACCTTGTCATCTTTATATTTCCACCTGTGCACCTTTTGTAGACCTCCCCAGGTCTATGTTGCTTAATTTACCCCCAATGTATGTTAATAGAATGTTGTGTCTATAAAATCTATACAACTTTCAGCAACGGATCTCTTGGCTCTCGCATCGATGAAGAACGCAGCGAAATGCGATAAGTAATGTGAATTGCAGAATTCAGTGAATCATCGAATCTTTGAACGCACCTTGCGCTCCTTGGTATTCCGAGGAGCATGCCTGTTTGAGTGTCATTAAATATATATCAACCCAACTCTTGTTGAGTGGTTTGGATGTGGAGGGTTTTGCTGGC…	527	421	44.84560570071259	contig	GTCCGTAACAAGGTTTCCGTAGGTGAACCTGCGGAAGGATCATTATTGAATAAACCTGATGGGTTGTTGCTGGCTCTCTTGGGAGCATGTGCACACCTTGTCATCTTTATATTTCCACCTGTGCACCTTTTGTAGACCTCCCCAGGTCTATGTTGCTTAATTTACCCCCAATGTATGTTAATAGAATGTTGTGTCTATAAAATCTATACAACTTTCAGCAACGGATCTCTTGGCTCTCGCATCGATGAAGAACGCAGCGAAATGCGATAAGTAATGTGAATTGCAGAATTCAGTGAATCATCGAATCTTTGAACGCACCTTGCGCTCCTTGGTATTCCGAGGAGCATGCCTGTTTGAGTGTCATAATATATATCAACCCAATCCTTGTTGAGTGGTTTGG	63.26	400	0	0.0	160.0	Medium												FALSE
01149	YSU-EZ		contam	0866_ITS_R_E09_05_2023_11_21_15_14_19.ab1	ITS	R	Cortinarius armillatus	>YSU-EZ-01149 GATCATTATTGAATAAACCTGATGGGTTGTTGCTGGCTCTCTTGGGAGCATGTGCACACCTTGTCATCTTTATATTTCCACCTGTGCACCTTTTGTAGACCTCCCCAGGTCTATGTTGCTTAATTTACCCCCAATGTATGTTAATAGAATGTTGTGTCTATAAAATCTATACAACTTTCAGCAACGGATCTCTTGGCTCTCGCATCGATGAAGAACGCAGCGAAATGCGATAAGTAATGTGAATTGCAGAATTCAGTGAATCATCGAATCTTTGAACGCACCTTGCGCTCCTTGGTATTCCGAGGAGCATGCCTGTTTGAGTGTCATTAAATATATATCAACCCAACTCTTGTTGAGTGGTTTGGATGTGGAGGGTTTTGCTGGC…	527	647	26.786707882534778	contig	GTCCGTAACAAGGTTTCCGTAGGTGAACCTGCGGAAGGATCATTATTGAATAAACCTGATGGGTTGTTGCTGGCTCTCTTGGGAGCATGTGCACACCTTGTCATCTTTATATTTCCACCTGTGCACCTTTTGTAGACCTCCCCAGGTCTATGTTGCTTAATTTACCCCCAATGTATGTTAATAGAATGTTGTGTCTATAAAATCTATACAACTTTCAGCAACGGATCTCTTGGCTCTCGCATCGATGAAGAACGCAGCGAAATGCGATAAGTAATGTGAATTGCAGAATTCAGTGAATCATCGAATCTTTGAACGCACCTTGCGCTCCTTGGTATTCCGAGGAGCATGCCTGTTTGAGTGTCATAATATATATCAACCCAATCCTTGTTGAGTGGTTTGG	63.26	400	0	0.0	160.0	Medium												FALSE
01150	YSU-EZ	19.08.19-12 | LE F-361722		0867_ITS_F_A08_01_2023_07_11_17_11_49.ab1	ITS	F	Cortinarius	>YSU-EZ-01150 CATTATTGAATAAACCTGATGGGTTGCTGCTGGCTCTCTAGAGAGCATGTGCACGCTTGTCATCTTTATATATCTCCACCTGTGCACCYTTTGTAGACCTGGATATTTTTCTGAATGCTCCTGGCATTCAGGTTTGAGGACTGACTTATGCTGTCTTTTCCTTACATTTCCTGGTCTATGTTTCTTCATATACCAGTCATAGAATGTAACAAATGGGTGTTTTGTGCCTATAAACCTATACAACTTTCAGCAACGGATCTCTTGGCTCTCGCATCGATGAAGAACGCAGCGAAATGCGATAAGTAATGTGAATTGCAGAATTCAGTGAATCATCGAATCTTTGAACGCACCTTGCGCTCCTTGGTATTCCGAGGAGCATGCCTGT…	574	751	35.28362183754993	contig	NAAGTCGTNNNNNGGTTNNNGTANGTGACCTGNCNNGNNCATTATTGAATAAACCTGATGGGTTGCTGCTGGCTCTCTAGAGAGCATGTGCACGCTTGTCATCTTTATATATCTCCACCTGTGCACCNTTTGTAGACCTGGATATTTTTCTGAATGCTCCTGGCATTCAGGTTTGAGGACTGACTTATGCTGTCTTTTCCTTACATTTCCTGGTCTATGTTTCTTCATATACCAGTCATAGAATGTAACAAATGGGTGTTTTGTGCCTATAAACCTATACAACTTTCAGCAACGGATCTCTTGGCTCTCGCATCGATGAAGAACGCAGCGAAATGCGATAAGTAATGTGAATTGCAGAATTCAGTGAATCATCGAATCTTTGAACGCACCTTGCGCTCC…	71.65	628	92	14.65	242.41	Good	MW599265	SH1732527.10FU	SH1256944.10FU	SH0898515.10FU	Cortinarius balaustinus	952.7	98.78	7.0	FALSE	Cortinarius balaustinus | Cortinarius pseudoduracinus	ID based on BLAST nearest sequence MW599265 (98.78 %) (specimen), other nearest taxa: Cortinarius balaustinus | Cortinarius pseudoduracinus	FALSE
01150	YSU-EZ	19.08.19-12 | LE F-361722		0867_ITS_R_F09_06_2023_11_21_15_14_19.ab1	ITS	R	Cortinarius	>YSU-EZ-01150 CATTATTGAATAAACCTGATGGGTTGCTGCTGGCTCTCTAGAGAGCATGTGCACGCTTGTCATCTTTATATATCTCCACCTGTGCACCYTTTGTAGACCTGGATATTTTTCTGAATGCTCCTGGCATTCAGGTTTGAGGACTGACTTATGCTGTCTTTTCCTTACATTTCCTGGTCTATGTTTCTTCATATACCAGTCATAGAATGTAACAAATGGGTGTTTTGTGCCTATAAACCTATACAACTTTCAGCAACGGATCTCTTGGCTCTCGCATCGATGAAGAACGCAGCGAAATGCGATAAGTAATGTGAATTGCAGAATTCAGTGAATCATCGAATCTTTGAACGCACCTTGCGCTCCTTGGTATTCCGAGGAGCATGCCTGT…	574	687	20.51528384279476	contig	NAAGTCGTNNNNNGGTTNNNGTANGTGACCTGNCNNGNNCATTATTGAATAAACCTGATGGGTTGCTGCTGGCTCTCTAGAGAGCATGTGCACGCTTGTCATCTTTATATATCTCCACCTGTGCACCNTTTGTAGACCTGGATATTTTTCTGAATGCTCCTGGCATTCAGGTTTGAGGACTGACTTATGCTGTCTTTTCCTTACATTTCCTGGTCTATGTTTCTTCATATACCAGTCATAGAATGTAACAAATGGGTGTTTTGTGCCTATAAACCTATACAACTTTCAGCAACGGATCTCTTGGCTCTCGCATCGATGAAGAACGCAGCGAAATGCGATAAGTAATGTGAATTGCAGAATTCAGTGAATCATCGAATCTTTGAACGCACCTTGCGCTCC…	71.65	628	92	14.65	242.41	Good	MW599265	SH1732527.10FU	SH1256944.10FU	SH0898515.10FU	Cortinarius balaustinus	952.7	98.78	7.0	FALSE	Cortinarius balaustinus | Cortinarius pseudoduracinus	ID based on BLAST nearest sequence MW599265 (98.78 %) (specimen), other nearest taxa: Cortinarius balaustinus | Cortinarius pseudoduracinus	FALSE
01151	YSU-EZ	19.08.21-55 | LE F-361723		0868_ITS_F_B08_02_2023_07_11_17_11_49.ab1	ITS	F	Cortinarius	>YSU-EZ-01151 CGGAAGCCTAAGGTTCAGCGGGTAGTCCTACCTGATTTGAGGTCACATAAATGATAAATTGTCCAAGGACAGTTAGAAAGCTGAACTGCATCTTATTCAAGAGCGTAGATAGTTATCACACCAATGAACAGATTGTTCTGCTAATGCATTTCAGAGGAGCTGAACCCTTCAAGAGTCCAGCAAACCCCCACATCCAAACCATTCAACAAGTGAAGGTTGATATATATATTAATGACACTCAAACAGGCATGCTCCTCGGAATACCAAGGAGCGCAAGGTGCGTTCAAAGATTCGATGATTCACTGAATTCTGCAATTCACATTACTTATCGCATTTCGCTGCGTTCTTCATCGATGCGAGAGCCAAGAGATCCGTTGCTGAAAGT…	638	718	35.389972144846794	contig	NNNTTCCGGNNNNCCTGNNNNNGGNNCATTATTGAAATAAACCTNNTGGGTTGTTGCTGGTTCTCTAAGGAGCATGTGCACGCCTTGTCATCTTTATATCTCCACCTGTGCACCTTTTGTAGACCTTCCGGGTCTATGTTGCTTCATTTACCCCAATGTATGTTAATAGAATGTTGTGATTATAAAAAATATACAACTTTCAGCAACGGATCTCTTGGCTCTCGCATCGATGAAGAACGCAGCGAAATGCGATAAGTAATGTGAATTGCAGAATTCAGTGAATCATCGAATCTTTGAACGCACCTTGCGCTCCTTGGTATTCCGAGGANCATGCCTGTTTGAGTGTCATTAATATATATATCAACCTTCACTTGTTGAATGGTTTGGATGTGGGGGTTT…	44.91	570	42	7.37	223.58	Good	OM337983	SH1888130.10FU	SH1365092.10FU	SH0986784.10FU	Cortinarius saturninus	1023.1	99.18	5.0	FALSE	Cortinarius saturninus	ID based on BLAST nearest sequence OM337983 (99.18 %) (specimen)	FALSE
01151	YSU-EZ	19.08.21-55 | LE F-361723		0868_ITS_R_G09_07_2023_11_21_15_14_19.ab1	ITS	R	Cortinarius	>YSU-EZ-01151 CGGAAGCCTAAGGTTCAGCGGGTAGTCCTACCTGATTTGAGGTCACATAAATGATAAATTGTCCAAGGACAGTTAGAAAGCTGAACTGCATCTTATTCAAGAGCGTAGATAGTTATCACACCAATGAACAGATTGTTCTGCTAATGCATTTCAGAGGAGCTGAACCCTTCAAGAGTCCAGCAAACCCCCACATCCAAACCATTCAACAAGTGAAGGTTGATATATATATTAATGACACTCAAACAGGCATGCTCCTCGGAATACCAAGGAGCGCAAGGTGCGTTCAAAGATTCGATGATTCACTGAATTCTGCAATTCACATTACTTATCGCATTTCGCTGCGTTCTTCATCGATGCGAGAGCCAAGAGATCCGTTGCTGAAAGT…	638	638	53.02507836990596	contig	NNNTTCCGGNNNNCCTGNNNNNGGNNCATTATTGAAATAAACCTNNTGGGTTGTTGCTGGTTCTCTAAGGAGCATGTGCACGCCTTGTCATCTTTATATCTCCACCTGTGCACCTTTTGTAGACCTTCCGGGTCTATGTTGCTTCATTTACCCCAATGTATGTTAATAGAATGTTGTGATTATAAAAAATATACAACTTTCAGCAACGGATCTCTTGGCTCTCGCATCGATGAAGAACGCAGCGAAATGCGATAAGTAATGTGAATTGCAGAATTCAGTGAATCATCGAATCTTTGAACGCACCTTGCGCTCCTTGGTATTCCGAGGANCATGCCTGTTTGAGTGTCATTAATATATATATCAACCTTCACTTGTTGAATGGTTTGGATGTGGGGGTTT…	44.91	570	42	7.37	223.58	Good	OM337983	SH1888130.10FU	SH1365092.10FU	SH0986784.10FU	Cortinarius saturninus	1023.1	99.18	5.0	FALSE	Cortinarius saturninus	ID based on BLAST nearest sequence OM337983 (99.18 %) (specimen)	FALSE
01152	YSU-EZ	19.08.26-0105 | LE F-361724		0869_ITS_F_C08_03_2023_07_11_17_11_49.ab1	ITS	F	Cortinarius	>YSU-EZ-01152 TTGTTGTAAAACGACGGCCAGTTCTTGGATCATTTAGAGGAAGTAAAAGTCGTAACAAGGTTTCCGTAGGTGAACCTGCGGAAGGATCATTATTGAAATAAACCTGATGGGTTGTTGCTGGTTCTCTAAGGAGCATGTGCACGCCTTGTCATCTTTATATCTCCACCTGTGCACCTTTTGTAGACCTTCCGGGTCTATGTTGCTTCATTTACCCCAATGTATGTTAATAGAATGTTGTGATTATAAAAAATATACAACTTTCAGCAACGGATCTCTTGGCTCTCGCATCGATGAAGAACGCAGCGAAATGCGATAAGTAATGTGAATTGCAGAATTCAGTGAATCATCGAATCTTTGAACGCACCTTGCGCTCCTTGGTATTCCG…	600	613	35.50570962479608	contig	NNTCGTNNNAGGNTTCCNNNNGTGANCCTGCGGNAGGNNCATTATTGAAATAAACCTGNTGGGTTGTTGCTGGTTCTCTAAGGNGCATGTGCACGCCTTGTCATCTTTATATCTCCACCTGTGCACCTTTTGTAGACCTTCCGGGTCTATGTTGCTTCATTTACCCCAATGTATGTTAATAGAATGTTGTGATTATAAAAAATATACAACTTTCAGCAACGGATCTCTTGGCTCTCGCATCGATGAAGAACGCAGCGAAATGCGATAAGTAATGTGAATTGCAGAATTCAGTGAATCATCGAATCTTTGAACGCACCTTGCGCTCCTTGGTATTCCGAGGANCNTGCCTGTTTGAGTGNCATTAATATATATATCAACCTTCACTTGTTGAATGGTTTG…	68.72	534	68	12.73	205.96	Good	PP414182	SH1888130.10FU	SH1365092.10FU	SH0986784.10FU	Cortinarius saturninus	980.1	99.65	2.0	FALSE	Cortinarius saturninus	ID based on BLAST nearest sequence PP414182 (99.65 %) (specimen)	FALSE
01152	YSU-EZ	19.08.26-0105 | LE F-361724		0869_ITS_R_H09_08_2023_11_21_15_14_19.ab1	ITS	R	Cortinarius	>YSU-EZ-01152 TTGTTGTAAAACGACGGCCAGTTCTTGGATCATTTAGAGGAAGTAAAAGTCGTAACAAGGTTTCCGTAGGTGAACCTGCGGAAGGATCATTATTGAAATAAACCTGATGGGTTGTTGCTGGTTCTCTAAGGAGCATGTGCACGCCTTGTCATCTTTATATCTCCACCTGTGCACCTTTTGTAGACCTTCCGGGTCTATGTTGCTTCATTTACCCCAATGTATGTTAATAGAATGTTGTGATTATAAAAAATATACAACTTTCAGCAACGGATCTCTTGGCTCTCGCATCGATGAAGAACGCAGCGAAATGCGATAAGTAATGTGAATTGCAGAATTCAGTGAATCATCGAATCTTTGAACGCACCTTGCGCTCCTTGGTATTCCG…	600	638	53.95297805642633	contig	NNTCGTNNNAGGNTTCCNNNNGTGANCCTGCGGNAGGNNCATTATTGAAATAAACCTGNTGGGTTGTTGCTGGTTCTCTAAGGNGCATGTGCACGCCTTGTCATCTTTATATCTCCACCTGTGCACCTTTTGTAGACCTTCCGGGTCTATGTTGCTTCATTTACCCCAATGTATGTTAATAGAATGTTGTGATTATAAAAAATATACAACTTTCAGCAACGGATCTCTTGGCTCTCGCATCGATGAAGAACGCAGCGAAATGCGATAAGTAATGTGAATTGCAGAATTCAGTGAATCATCGAATCTTTGAACGCACCTTGCGCTCCTTGGTATTCCGAGGANCNTGCCTGTTTGAGTGNCATTAATATATATATCAACCTTCACTTGTTGAATGGTTTG…	68.72	534	68	12.73	205.96	Good	PP414182	SH1888130.10FU	SH1365092.10FU	SH0986784.10FU	Cortinarius saturninus	980.1	99.65	2.0	FALSE	Cortinarius saturninus	ID based on BLAST nearest sequence PP414182 (99.65 %) (specimen)	FALSE
01153	YSU-EZ	10.08.09-09 | LE F-361725		0870_ITS_F_H08_08_2024_02_09_16_52_39.ab1	ITS	F	Cortinarius talus	>YSU-EZ-01153 GTTTCCGTAGGTGAACCTGCGGAAGGATCATTATTGAAATAAACTGACAGGTTGTTGCTGGTTCTCTAGGGAACATGTGCACGCCTTGTCATCTTTATATCTCCACCTGTGCACCTTTTGTAGACCTGGATATCTCTCTGAGTGCTTGCACTCAGGTTTGAGGATTGATTTTTGTCTCTCCTTACATTTCCAGGCCTATGTTTCTTCATATACCCTAATGTATGTTATAGAATGTAATAAAAAGGCCTTTGTGCCTATAAACCTATACAACTTTCAGCAACGGATCTCTTGGCTCTCGCATCGATGAAGAACGCAGCGAAATGCGATAAGTAATGTGAATTGCAGAATTCAGTGAATCATCGAATCTTTGAACGCACCTTGCGCT…	701	726	56.15151515151515	F_only	CAAGGTTTCCGTAGGTGAACCTGCGGAAGGATCATTATTGAAATAAACTGACAGGTTGTTGCTGGTTCTCTAGGGAACATGTGCACGCCTTGTCATCTTTATATCTCCACCTGTGCACCTTTTGTAGACCTGGATATCTCTCTGAGTGCTTGCACTCAGGTTTGAGGATTGATTTTTGTCTCTCCTTACATTTCCAGGCCTATGTTTCTTCATATACCCTAATGTATGTTATAGAATGTAATAAAAAGGCCTTTGTGCCTATAAACCTATACAACTTTCAGCAACGGATCTCTTGGCTCTCGCATCGATGAAGAACGCAGCGAAATGCGATAAGTAATGTGAATTGCAGAATTCAGTGAATCATCGAATCTTTGAACGCACCTTGCGCTCCTTGGTATT…	97.77	704	0	0.0	281.6	Excellent	KJ421141	SH1943229.10FU	SH1405171.10FU	SH1017841.10FU	Thaxterogaster talus	1174.1	100.0	0.0	FALSE	Thaxterogaster multiformis | Thaxterogaster ochropudorinus | Thaxterogaster pseudominor | Thaxterogaster pseudotalus | Thaxterogaster talus	ID based on BLAST nearest sequence KJ421141 (100.00 %) (specimen), other nearest taxa: Thaxterogaster multiformis | Thaxterogaster ochropudorinus | Thaxterogaster pseudominor | Thaxterogaster pseudotalus | Thaxterogaster talus	TRUE
01154	YSU-EZ	10.09.08-05 | LE F-361726		0871_ITS_F_D08_04_2023_07_11_17_11_49.ab1	ITS	F	Cortinarius scaurus var. sphagnophilus	>YSU-EZ-01154 TTGTAAAACGACGGCCAGTCTTCGTCATTTAGAGGAAGTAAAAGTCGTAACAAGGTTTCCGTAGGTGAACCTGCGGAAGGATCATTATTGAAATAAATCTGATGAGTTGCTGCTGGCCCTTTAGGGAGCATGTGCACACTTGTCATCTTTATATCTCCACCTGTGCACCTTTTGTAGATCTGGATATCTCTCTGAGTGCCTAGCTAGCCATTCAGGTTTGAGGATTGACTTTATTGTCTCTCCTTACATTTCCAGGCCTATGTTTCTTCATATACCCCAATGTATGTCATAGAATGTAATAAAATGGGCCTTTGTGCCTATAAATCTATACAACTTTCAGCAACGGATCTCTTGGCTCTCGCATCGATGAAGAACGCAGCGAAAT…	692	760	34.83289473684211	contig	CNTNACAAGNTNNCNGGNGAACCTNNNNGANCATTATTGAAATAAATCTGNTGAGTTGCTGCTGGNNCTTTAGGGANCATGTGCACACTTGTCATCTTTATATCTCCACCTGTGCACCTTTTGTAGATCTGGATATCTCTCTGAGTGCCTAGCTAGCCATTCAGGTTTGAGGANTGACTTTATTGTCTCTCCTTACATTTCCAGGCCTATGTTTCTTCATATACCCCAATGTATGTCATAGAATGTAATAAAATGGGCCTTTGTGCCTATAAATCTATACAACTTTCAGCAACGGATCTCTTGGCTCTCGCATCGATGAAGAACGCAGCGAAATGCGATAAGTAATGTGAATTGCAGAATTCAGTGAATCATCGAATCTTTGAACGCACCTTGCGCTCC…	70.95	676	99	14.64	261.61	Excellent	MN751285	SH1943080.10FU	SH1403340.10FU	SH1017830.10FU	Thaxterogaster scaurus	1088.3	99.38	4.0	FALSE	Thaxterogaster fuligineofolius | Thaxterogaster herpeticus | Thaxterogaster montanus | Thaxterogaster parolivascens | Thaxterogaster scaurus | Thaxterogaster sphagnophilus	ID based on BLAST nearest sequence MN751285 (99.38 %) (specimen), other nearest taxa: Thaxterogaster fuligineofolius | Thaxterogaster herpeticus | Thaxterogaster montanus | Thaxterogaster parolivascens | Thaxterogaster scaurus | Thaxterogaster sphagnophilus	TRUE
01154	YSU-EZ	10.09.08-05 | LE F-361726		0871_ITS_R_A10_01_2023_11_21_15_14_19.ab1	ITS	R	Cortinarius scaurus var. sphagnophilus	>YSU-EZ-01154 TTGTAAAACGACGGCCAGTCTTCGTCATTTAGAGGAAGTAAAAGTCGTAACAAGGTTTCCGTAGGTGAACCTGCGGAAGGATCATTATTGAAATAAATCTGATGAGTTGCTGCTGGCCCTTTAGGGAGCATGTGCACACTTGTCATCTTTATATCTCCACCTGTGCACCTTTTGTAGATCTGGATATCTCTCTGAGTGCCTAGCTAGCCATTCAGGTTTGAGGATTGACTTTATTGTCTCTCCTTACATTTCCAGGCCTATGTTTCTTCATATACCCCAATGTATGTCATAGAATGTAATAAAATGGGCCTTTGTGCCTATAAATCTATACAACTTTCAGCAACGGATCTCTTGGCTCTCGCATCGATGAAGAACGCAGCGAAAT…	692	740	52.358108108108105	contig	CNTNACAAGNTNNCNGGNGAACCTNNNNGANCATTATTGAAATAAATCTGNTGAGTTGCTGCTGGNNCTTTAGGGANCATGTGCACACTTGTCATCTTTATATCTCCACCTGTGCACCTTTTGTAGATCTGGATATCTCTCTGAGTGCCTAGCTAGCCATTCAGGTTTGAGGANTGACTTTATTGTCTCTCCTTACATTTCCAGGCCTATGTTTCTTCATATACCCCAATGTATGTCATAGAATGTAATAAAATGGGCCTTTGTGCCTATAAATCTATACAACTTTCAGCAACGGATCTCTTGGCTCTCGCATCGATGAAGAACGCAGCGAAATGCGATAAGTAATGTGAATTGCAGAATTCAGTGAATCATCGAATCTTTGAACGCACCTTGCGCTCC…	70.95	676	99	14.64	261.61	Excellent	MN751285	SH1943080.10FU	SH1403340.10FU	SH1017830.10FU	Thaxterogaster scaurus	1088.3	99.38	4.0	FALSE	Thaxterogaster fuligineofolius | Thaxterogaster herpeticus | Thaxterogaster montanus | Thaxterogaster parolivascens | Thaxterogaster scaurus | Thaxterogaster sphagnophilus	ID based on BLAST nearest sequence MN751285 (99.38 %) (specimen), other nearest taxa: Thaxterogaster fuligineofolius | Thaxterogaster herpeticus | Thaxterogaster montanus | Thaxterogaster parolivascens | Thaxterogaster scaurus | Thaxterogaster sphagnophilus	TRUE
01155	YSU-EZ	10.08.09-07 | LE F-361727		0872_ITS_F_E08_05_2023_07_11_17_11_49.ab1	ITS	F	Cortinarius piceae	>YSU-EZ-01155 TCATTTAGAGGAAGTAAAAGTCGTAACAAGGTTTCCGTAGGTGAACCTGCGGAAGGATCATTATTGAAATAAACCTGATGGGTTGTTGCTGGTTCTCTAGGGAGCATGTGCACGCCTTCAGGTCTATCTTGCTTTTTCATTTACCCCAATGTATGTTAATAGAATGTTGTGACTATAAAATCTATACAACTTTCAGCAACGGATCTCTTGGCTCTCGCATCGATGAAGAACGCAGCGAAATGCGATAAGTAATGTGAATTGCAGAATTCAGTGAATCATCGAATCTTTGAACGCACCTTGCGCTCCTTGGTATTCCGAGGAGCATGCCTGTTTGAGTGTCATTAATATATATCAACCTTCTCTTTACTGAGTGGTTTGGATGTGG…	534	610	38.75573770491803	contig	ANNNCNNNNNGGNTTCCGGNNNNCCNNCNNGANCATTATTGAAATAAACCTNNTGGGTTGTTGCTGGTTCTCTAGGGNNCATGTGCACGCCTTCAGGTCTATCTTGCTTTTTCATTTACCCCAATGTATGTTAATAGAATGTTGTGACTATAAAATCTATACAACTTTCAGCAACGGATCTCTTGGCTCTCGCATCGATGAAGAACGCAGCGAAATGCGATAAGTAATGTGAATTGCAGAATTCAGTGAATCATCGAATCTTTGAACGCACCTTGCGCTCCTTGGTATTCCGAGGAGCATGCCTGTTTGAGTGTCATTAATATATATCAACCTTCTCTTTACTGAGTGGTTTGGATGTGGGGGTTTGCTGGCCTCTTATATGAGTTCANCTCCCCTGAA…	77.0	536	57	10.63	208.02	Good	OP866233	SH1888304.10FU	SH1364920.10FU	SH0986739.10FU	Cortinarius armeniacus	913.2	99.81	1.0	FALSE	Cortinarius armeniacus	ID based on BLAST nearest sequence OP866233 (99.81 %) (specimen)	FALSE
01155	YSU-EZ	10.08.09-07 | LE F-361727		0872_ITS_R_B10_02_2023_11_21_15_14_19.ab1	ITS	R	Cortinarius piceae	>YSU-EZ-01155 TCATTTAGAGGAAGTAAAAGTCGTAACAAGGTTTCCGTAGGTGAACCTGCGGAAGGATCATTATTGAAATAAACCTGATGGGTTGTTGCTGGTTCTCTAGGGAGCATGTGCACGCCTTCAGGTCTATCTTGCTTTTTCATTTACCCCAATGTATGTTAATAGAATGTTGTGACTATAAAATCTATACAACTTTCAGCAACGGATCTCTTGGCTCTCGCATCGATGAAGAACGCAGCGAAATGCGATAAGTAATGTGAATTGCAGAATTCAGTGAATCATCGAATCTTTGAACGCACCTTGCGCTCCTTGGTATTCCGAGGAGCATGCCTGTTTGAGTGTCATTAATATATATCAACCTTCTCTTTACTGAGTGGTTTGGATGTGG…	534	605	52.87107438016529	contig	ANNNCNNNNNGGNTTCCGGNNNNCCNNCNNGANCATTATTGAAATAAACCTNNTGGGTTGTTGCTGGTTCTCTAGGGNNCATGTGCACGCCTTCAGGTCTATCTTGCTTTTTCATTTACCCCAATGTATGTTAATAGAATGTTGTGACTATAAAATCTATACAACTTTCAGCAACGGATCTCTTGGCTCTCGCATCGATGAAGAACGCAGCGAAATGCGATAAGTAATGTGAATTGCAGAATTCAGTGAATCATCGAATCTTTGAACGCACCTTGCGCTCCTTGGTATTCCGAGGAGCATGCCTGTTTGAGTGTCATTAATATATATCAACCTTCTCTTTACTGAGTGGTTTGGATGTGGGGGTTTGCTGGCCTCTTATATGAGTTCANCTCCCCTGAA…	77.0	536	57	10.63	208.02	Good	OP866233	SH1888304.10FU	SH1364920.10FU	SH0986739.10FU	Cortinarius armeniacus	913.2	99.81	1.0	FALSE	Cortinarius armeniacus	ID based on BLAST nearest sequence OP866233 (99.81 %) (specimen)	FALSE
01159	YSU-EZ	15.08.20-04 | LE F-361729		0876_ITS_F_C02_03_2023_07_27_17_29_29.ab1	ITS	F	Cortinarius hemitrichus	>YSU-EZ-01159 TTTCCGTAGGTGAACCTGCGGAAGGATCATTATTGAAATAAACCTGATGGGTTGTTGCTGGCTCTCTAGGGAGCATGTGCACGCCTTGTCATCTTTATATTTTGCTTCATTTACCCCCCAATGTATGTCAATAGAATGTTGTGCCTATAATAATATATACAACTTTCAGCAACGGATCTCTTGGCTCTCGCATCGATGAAGAACGCAGCGAAATGCGATAAGTAATGTGAATTGCAGAATTCAGTGAATCATCGAATCTTTGAACGCACCTTGCGCTCCTTGGTATTCCGAGGAGCATGCCTGTTTGAGTGTCATTAATATATATATCAAACCTTCTCTTTGTTGAGCGGTTTTGGATGTGGGGGTTTGCTGGCCTCTTAAAAAG…	530	618	39.919093851132686	F_only	AAGTCGTAACAAGGTTTCCGTAGGTGAACCTGCGGAAGGATCATTATTGAAATAAACCTGATGGGTTGTTGCTGGCTCTCTAGGGAGCATGTGCACGCCTTGTCATCTTTATATTTTGCTTCATTTACCCCCCAATGTATGTCAATAGAATGTTGTGCCTATAATAATATATACAACTTTCAGCAACGGATCTCTTGGCTCTCGCATCGATGAAGAACGCAGCGAAATGCGATAAGTAATGTGAATTGCAGAATTCAGTGAATCATCGAATCTTTGAACGCACCTTGCGCTCCTTGGTATTCCGAGGAGCATGCCTGTTTGAGTGTCATTAATATATATATCAAACCTTCTCTTTGTTGAGCGGTTTTGGATGTGGGGGTTTGCTGGCCTCTTAAAAAG…	86.22	604	0	0.0	241.6	Good	OQ216542	SH1887161.10FU	SH1365137.10FU	SH0986151.10FU	Cortinarius hemitrichus	906.3	99.81	1.0	FALSE	Cortinarius expallens | Cortinarius hemitrichus | Cortinarius pauperculus | Cortinarius pilatii | Cortinarius subpaleaceus	ID based on BLAST nearest sequence OQ216542 (99.81 %) (specimen), other nearest taxa: Cortinarius expallens | Cortinarius hemitrichus | Cortinarius pauperculus | Cortinarius pilatii | Cortinarius subpaleaceus	TRUE
01160	YSU-EZ	19090101-15 | LE F-361730		0877_ITS_F_D02_04_2023_07_27_17_29_29.ab1	ITS	F	Cortinarius	>YSU-EZ-01160 CATTATTGAAATAAACCTGATGGGTTGCTGCTGGCTCTCTTGGGAGCATGTGCACACTTGTCATCTTTATATCTCCACCTGTGCACCTTTTGTAGATCTGGATATCTTTCTGAATGCCTGGCATTCAGGTTTGAGGATTGACTTTTGTCTTTCCTTACATTTCCAGGCCTATGTTTTCTTCATATACACCATGTATGTTATAGAATGTAATGAAAAGGGCCTTTGTGCCTACAAACCTTATACAACTTTCAGCAACGGATCTCTTGGCTCTCGCATCGATGAAGAACGCAGCGAAATGCGATAAGTAATGTGAATTGCAGAATTCAGTGAATCATCGAATCTTTGAACGCACCTTGCGCTCCTTGGTATTCCGAGGAGCATGCCT…	519	771	35.94941634241245	F_only	TGCCGATAGCGCTAGAATGTGTCGTCTATGGATCATTATTGAAATAAACCTGATGGGTTGCTGCTGGCTCTCTTGGGAGCATGTGCACACTTGTCATCTTTATATCTCCACCTGTGCACCTTTTGTAGATCTGGATATCTTTCTGAATGCCTGGCATTCAGGTTTGAGGATTGACTTTTGTCTTTCCTTACATTTCCAGGCCTATGTTTTCTTCATATACACCATGTATGTTATAGAATGTAATGAAAAGGGCCTTTGTGCCTACAAACCTTATACAACTTTCAGCAACGGATCTCTTGGCTCTCGCATCGATGAAGAACGCAGCGAAATGCGATAAGTAATGTGAATTGCAGAATTCAGTGAATCATCGAATCTTTGAACGCACCTTGCGCTCCTTGG…	69.56	736	0	0.0	294.4	Excellent	JN114084	SH1943983.10FU	SH1405237.10FU	SH1018504.10FU	Cortinarius purpureus	882.3	99.61	2.0	TRUE	Cortinarius cruentiphyllus | Cortinarius purpureus | Cortinarius semisanguineus	ID based on BLAST nearest sequence JN114084 (99.61 %) (TYPE specimen), other nearest taxa: Cortinarius cruentiphyllus | Cortinarius purpureus | Cortinarius semisanguineus	FALSE
03821	YSU-F	LE F-361731		03821_ITS_F.ab1	ITS	F	Cortinarius scaurus	>YSU-F-03821 TTTATTAAAMCGAGSCCATTCTTSTTYATTTAAGAGRAAGTTAAAGTTCGAACAAGGGTTTCCGTAAGTGAACCTCGGTAAGGATCATTATTGAAATAAATCTGATGAGTTGCTGCTGGCTCTCTAGGGAGCATGTGCACACTTGTCATCTTTATATCTCCACCTGTGCACCTTTTGTAGATCTGGATATCTCTCTGAGTGCCTAGCTAGCCATTCAGGTTTGAGGATTGACTTTATTGTCTCTCCTTACATTTCCAGGCCTATGTTTCTTCATATACCCCAATGTATGTCATAGAATGTAATAAAATGGGCCTTTGTGCCTATAAATCTATACAACTTTCAGCAACGGATCTCTTGGCTCTCGCATCGATGAAGAACGCAGCGAA…	684	734	45.45367847411444	contig	NNAGGNTTNNNGNGAACCNTNNNNNGNNAGGNNCATTATTGAAATAAATCTGATGAGTTGCTGCTGGCTCTCTAGGGAGCATGTGCACACTTGTCATCTTTATATCTCCACCTGTGCACCTTTTGTAGATCTGGATATCTCTCTGAGTGCCTAGCTAGCCATTCAGGTTTGAGGATTGACTTTATTGTCTCTCCTTACATTTCCAGGCCTATGTTTCTTCATATACCCCAATGTATGTCATAGAATGTAATAAAATGGGCCTTTGTGCCTATAAATCTATACAACTTTCAGCAACGGATCTCTTGGCTCTCGCATCGATGAAGAACGCAGCGAAATGCGATAAGTAATGTGAATTGCAGAATTCAGTGAATCATCGAATCTTTGAACGCACCTTGCGCT…	78.6	654	52	7.95	256.83	Excellent	OQ366576	SH1943080.10FU	SH1403340.10FU	SH1017830.10FU	Thaxterogaster scaurus	1158.7	100.0	0.0	FALSE	Thaxterogaster fuligineofolius | Thaxterogaster herpeticus | Thaxterogaster parolivascens | Thaxterogaster scaurus | Thaxterogaster sphagnophilus	ID based on BLAST nearest sequence OQ366576 (100.00 %) (specimen), other nearest taxa: Thaxterogaster fuligineofolius | Thaxterogaster herpeticus | Thaxterogaster parolivascens | Thaxterogaster scaurus | Thaxterogaster sphagnophilus	TRUE
03821	YSU-F	LE F-361731		03821_ITS_R.ab1	ITS	R		>YSU-F-03821 TTTATTAAAMCGAGSCCATTCTTSTTYATTTAAGAGRAAGTTAAAGTTCGAACAAGGGTTTCCGTAAGTGAACCTCGGTAAGGATCATTATTGAAATAAATCTGATGAGTTGCTGCTGGCTCTCTAGGGAGCATGTGCACACTTGTCATCTTTATATCTCCACCTGTGCACCTTTTGTAGATCTGGATATCTCTCTGAGTGCCTAGCTAGCCATTCAGGTTTGAGGATTGACTTTATTGTCTCTCCTTACATTTCCAGGCCTATGTTTCTTCATATACCCCAATGTATGTCATAGAATGTAATAAAATGGGCCTTTGTGCCTATAAATCTATACAACTTTCAGCAACGGATCTCTTGGCTCTCGCATCGATGAAGAACGCAGCGAA…	684	741	30.34952766531714	contig	NNAGGNTTNNNGNGAACCNTNNNNNGNNAGGNNCATTATTGAAATAAATCTGATGAGTTGCTGCTGGCTCTCTAGGGAGCATGTGCACACTTGTCATCTTTATATCTCCACCTGTGCACCTTTTGTAGATCTGGATATCTCTCTGAGTGCCTAGCTAGCCATTCAGGTTTGAGGATTGACTTTATTGTCTCTCCTTACATTTCCAGGCCTATGTTTCTTCATATACCCCAATGTATGTCATAGAATGTAATAAAATGGGCCTTTGTGCCTATAAATCTATACAACTTTCAGCAACGGATCTCTTGGCTCTCGCATCGATGAAGAACGCAGCGAAATGCGATAAGTAATGTGAATTGCAGAATTCAGTGAATCATCGAATCTTTGAACGCACCTTGCGCT…	78.6	654	52	7.95	256.83	Excellent	OQ366576	SH1943080.10FU	SH1403340.10FU	SH1017830.10FU	Thaxterogaster scaurus	1158.7	100.0	0.0	FALSE	Thaxterogaster fuligineofolius | Thaxterogaster herpeticus | Thaxterogaster parolivascens | Thaxterogaster scaurus | Thaxterogaster sphagnophilus	ID based on BLAST nearest sequence OQ366576 (100.00 %) (specimen), other nearest taxa: Thaxterogaster fuligineofolius | Thaxterogaster herpeticus | Thaxterogaster parolivascens | Thaxterogaster scaurus | Thaxterogaster sphagnophilus	TRUE
03938	YSU-F	LE F-361732		03938_ITS_F.ab1	ITS	F	Cortinarius malachius	>YSU-F-03938 ACAGGTTTCCGTAGGTGAACCTGCgGAAGGatCATTATTGAAATAAACCTGATTGGTTGTTGCTGGCTCTCTAGGGAGCATGTGCACACCTTGTCATCTTTATATCTCCACCTGTGCACCTTTTGTAGACCTTTCCAGGTCTATGTTGCTTCATTTTACCTCAATGTATGTTAATAGAATGTTGTGCCTATAAAATATATACAACTTTCAGCAACGGATCTCTTGGCTCTCGCATCGATGAAGAACGCAGCGAAATGCGATAAGTAATGTGAATTGCAGAATTCAGTGAATCATCGAATCTTTGAACGCACCTTGCGCTCCTTGGTATTCCGAGGAGCATGCCTGTTTGAGTGTCATTAATATATATCAACCCTTCTCATTGTTGA…	610	639	57.25195618153364	F_only	NNNCGNACAGGTTTCCGTAGGTGAACCTGCNGAAGGNNCATTATTGAAATAAACCTGATTGGTTGTTGCTGGCTCTCTAGGGAGCATGTGCACACCTTGTCATCTTTATATCTCCACCTGTGCACCTTTTGTAGACCTTTCCAGGTCTATGTTGCTTCATTTTACCTCAATGTATGTTAATAGAATGTTGTGCCTATAAAATATATACAACTTTCAGCAACGGATCTCTTGGCTCTCGCATCGATGAAGAACGCAGCGAAATGCGATAAGTAATGTGAATTGCAGAATTCAGTGAATCATCGAATCTTTGAACGCACCTTGCGCTCCTTGGTATTCCGAGGAGCATGCCTGTTTGAGTGTCATTAATATATATCAACCCTTCTCATTGTTGAAGTGGTT…	94.57	629	13	2.07	250.36	Excellent	OQ366598	SH1888187.10FU	SH1365602.10FU	SH0986154.10FU	Cortinarius malachius	1048.8	100.0	0.0	FALSE	Cortinarius malachius | Cortinarius parevernioides	ID based on BLAST nearest sequence OQ366598 (100.00 %) (specimen), other nearest taxa: Cortinarius malachius | Cortinarius parevernioides	TRUE
03944	YSU-F	LE F-361733		03944_ITS_F.ab1	ITS	F	Cortinarius causticus	>YSU-F-03944 CGtACAGGTTTCCGTAGGTGAACCTGCGGAAGGATCATTATTGAAATAAACCTGATGAGTTGTTGCTGGTTCTCTTCTCCAGGGAATATTGTGCACACTTGTCATCTTTATATCACCACCTGTGCACTTTTTTTGTAGGCGAGGATTAACTTCCAAGTCTATGTTTCTTCATATACCCTAATGTATGTTATAGAATGTAAATGTAATGGGCCTTTGTTGCCTATAAAACTTTATACAACTTTCAGCAACGGATCTCTTGGCTCTCGCATCGATGAAGAACGCAGCGAAATGCGATAAGTAATGTGAATTGCAGAATTCAGTGAATCATCGAATCTTTGAACGCACCTTGCGCTCCTTGGTATTCCGAGGAGCATGCCTGTTTGAGT…	650	664	57.45030120481928	F_only	NNNCGNACAGGTTTCCGTAGGTGAACCTGCGGAAGGATCATTATTGAAATAAACCTGATGAGTTGTTGCTGGTTCTCTTCTCCAGGGAATATTGTGCACACTTGTCATCTTTATATCACCACCTGTGCACTTTTTTTGTAGGCGAGGATTAACTTCCAAGTCTATGTTTCTTCATATACCCTAATGTATGTTATAGAATGTAAATGTAATGGGCCTTTGTTGCCTATAAAACTTTATACAACTTTCAGCAACGGATCTCTTGGCTCTCGCATCGATGAAGAACGCAGCGAAATGCGATAAGTAATGTGAATTGCAGAATTCAGTGAATCATCGAATCTTTGAACGCACCTTGCGCTCCTTGGTATTCCGAGGAGCATGCCTGTTTGAGTGTCATTAATA…	97.6	652	4	0.61	260.43	Excellent	OQ366579	SH1947500.10FU	SH1406994.10FU	SH1020154.10FU	Thaxterogaster causticus	1117.5	100.0	0.0	FALSE	Cortinarius vibratilis | Thaxterogaster causticus	ID based on BLAST nearest sequence OQ366579 (100.00 %) (specimen), other nearest taxa: Cortinarius vibratilis | Thaxterogaster causticus	TRUE
03949	YSU-F	LE F-361734		03949_ITS_F.ab1	ITS	F	Cortinarius	>YSU-F-03949 AGGTTTCCGTAGGTGAACCTGCGGAAGGatCATTATTGAAATAAATCTGATGAGTTGCTGCTGGCTTGCTTTAGAGCATGTGCACACTTGTCATCTTTATATCTCCACCTTTGTGCACATTTTGTAGGCCTGAATATCTTTCTGAGTTGTTAGCGACTCAGGTTTGAGGATTGATTTTAAATAATCTTTCTTTACATTTGCAGGCCTATGTTTCTTTATATATACCCCATTGTATGTTCTAGAATGTAATAAAATGGGCCTTTGTGCCTATAAACATTAATACAACTTTCAGCAACGGATCTCTTGGCTCTCGCATCGATGAAGAACGCAGCGAAATGCGATAAGTAATGTGAATTGCAGAATTCAGTGAATCATCGAATCTTTGA…	690	738	55.86585365853659	F_only	NNNAGGTTTCCGTAGGTGAACCTGCGGAAGGNNCATTATTGAAATAAATCTGATGAGTTGCTGCTGGCTTGCTTTAGAGCATGTGCACACTTGTCATCTTTATATCTCCACCTTTGTGCACATTTTGTAGGCCTGAATATCTTTCTGAGTTGTTAGCGACTCAGGTTTGAGGATTGATTTTAAATAATCTTTCTTTACATTTGCAGGCCTATGTTTCTTTATATATACCCCATTGTATGTTCTAGAATGTAATAAAATGGGCCTTTGTGCCTATAAACATTAATACAACTTTCAGCAACGGATCTCTTGGCTCTCGCATCGATGAAGAACGCAGCGAAATGCGATAAGTAATGTGAATTGCAGAATTCAGTGAATCATCGAATCTTTGAACGCACCTTG…	93.75	722	13	1.8	287.72	Excellent	OQ366584	SH1943310.10FU	SH1403469.10FU	SH1017656.10FU	Thaxterogaster comarostaphylidis	1186.2	100.0	0.0	FALSE	Thaxterogaster comarostaphylidis | Thaxterogaster leucophanes | Thaxterogaster oregonensis	ID based on BLAST nearest sequence OQ366584 (100.00 %) (specimen), other nearest taxa: Thaxterogaster comarostaphylidis | Thaxterogaster leucophanes | Thaxterogaster oregonensis	FALSE
03969	YSU-F	LE F-361735		03969_ITS_F.ab1	ITS	F	Cortinarius armeniacus	>YSU-F-03969 ATCATTATTGAAATAAACCTGATGGGTTGTTGCTGGTTCTCTAGGGAGCATGTGCACGCCTTCAGGTCTATCTTGCTTTTTCATTTACCCCAATGTATGTTAATAGAATGTTGTGACTATAAAATCTATACAACTTTCAGCAACGGATCTCTTGGCTCTCGCATCGATGAAGAACGCAGCGAAATGCGATAAGTAATGTGAATTGCAGAATTCAGTGAATCATCGAATCTTTGAACGCACCTTGCGCTCCTTGGTATTCCGAGGAGCATGCCTGTTTGAGTGTCATTAATATATATCAACCTTCTCTTTACTGAGTGGTTTGGATGTGGGGGTTTGCTGGCCTCTTATATGAGTTCAGCTCCCCTGAAATGCATTAGCAGAACAAC…	484	555	33.41981981981982	contig	NNNCATTATTGAAATAAACCTGNNNNNNNNNNNNNGNNNCTCTAGGGAGCATGTGCACGCCTTCAGGTCTATCTTGCTTTTTCATTTACCCCAATGTATGTTAATAGAATGTTGTGACTATAAAATCTATACAACTTTCAGCAACGGATCTCTTGGCTCTCGCATCGATGAAGAACGCAGCGAAATGCGATAAGTAATGTGAATTGCAGAATTCAGTGAATCATCGAATCTTTGAACGCACCTTGCGCTCCTTGGTATTCCGANGANCATGCCTGTTTGAGTGTCATTAATATATATCAACCTTCTCTTTACTGAGTGGTTTGGATGTGGGGGTTNGNTGNCCTNTNNTATGANNNCNNCTCCCCTGNAATGNNTNAGNNNNCGNTNNNNNNNATTNNN…	58.94	489	125	25.56	180.26	Medium	PQ652508	SH1888304.10FU	SH1364920.10FU	SH0986739.10FU	Cortinarius armeniacus	832.5	100.0	0.0	FALSE	Cortinarius armeniacus	ID based on BLAST nearest sequence PQ652508 (100.00 %) (specimen)	TRUE
03969	YSU-F	LE F-361735		03969_ITS_R.ab1	ITS	R		>YSU-F-03969 ATCATTATTGAAATAAACCTGATGGGTTGTTGCTGGTTCTCTAGGGAGCATGTGCACGCCTTCAGGTCTATCTTGCTTTTTCATTTACCCCAATGTATGTTAATAGAATGTTGTGACTATAAAATCTATACAACTTTCAGCAACGGATCTCTTGGCTCTCGCATCGATGAAGAACGCAGCGAAATGCGATAAGTAATGTGAATTGCAGAATTCAGTGAATCATCGAATCTTTGAACGCACCTTGCGCTCCTTGGTATTCCGAGGAGCATGCCTGTTTGAGTGTCATTAATATATATCAACCTTCTCTTTACTGAGTGGTTTGGATGTGGGGGTTTGCTGGCCTCTTATATGAGTTCAGCTCCCCTGAAATGCATTAGCAGAACAAC…	484	590	37.98474576271187	contig	NNNCATTATTGAAATAAACCTGNNNNNNNNNNNNNGNNNCTCTAGGGAGCATGTGCACGCCTTCAGGTCTATCTTGCTTTTTCATTTACCCCAATGTATGTTAATAGAATGTTGTGACTATAAAATCTATACAACTTTCAGCAACGGATCTCTTGGCTCTCGCATCGATGAAGAACGCAGCGAAATGCGATAAGTAATGTGAATTGCAGAATTCAGTGAATCATCGAATCTTTGAACGCACCTTGCGCTCCTTGGTATTCCGANGANCATGCCTGTTTGAGTGTCATTAATATATATCAACCTTCTCTTTACTGAGTGGTTTGGATGTGGGGGTTNGNTGNCCTNTNNTATGANNNCNNCTCCCCTGNAATGNNTNAGNNNNCGNTNNNNNNNATTNNN…	58.94	489	125	25.56	180.26	Medium	PQ652508	SH1888304.10FU	SH1364920.10FU	SH0986739.10FU	Cortinarius armeniacus	832.5	100.0	0.0	FALSE	Cortinarius armeniacus	ID based on BLAST nearest sequence PQ652508 (100.00 %) (specimen)	TRUE
03985	YSU-F	LE F-361736		03985_ITS_F.ab1	ITS	F	Cortinarius glandicolor	>YSU-F-03985 CTAGGGAGCATGTGCACACCTTGTCATCTTTATATCTCCACCTGTGCACCTTTTGTAGACATCTTTCCAGGTGTCTATGTTGATTCTTCATTTACCCCAATGTATGTCAATAGAATGTTGTGTCCATAATATATACAACTTTCAGCAACGGATCTCTTGGCTCTCGCATCGATGAAGAACGCAGCGAAATGCGATAAGTAATGTGAATTGCAGAATTCAGTGAATCATCGAATCTTTGAACGCACCTTGCGCTCCTTGGTATTCCGAGGAGCATGCCTGTTTGAGTGTCATTAATATTATATATCAAACCCTCTTTTGTTGAGTGGTTTGGATGTGGGGTTGCTGGCCTCTTGAAGGGGTCAGCTTCCCTGAAATGCATTAGCAGA…	505	398	23.886934673366834	contig	NNCGGGNATGNGCACACCTTNNNNNNNNNNNNNNATCTCCACCTGTGCACCTTTTGTANACATCTTTCCNNGNGNCTATGTTGATTCTTCATTTACCCCAATGTATGNCAATANAATGTTGTGTCCATAATATATACAACTTTCANCAACGGATCTCTTGGCTCTCGCATCNATGAANAACGCANNNAAATGCGATAANNNNNGNGAATTGCANAATTCANTGAATCATCGAATCTTNGAACGCACCTTGCNCTCCTTGGNATTCCNAGGANNCCTGNNTTGTNNTTNNTANNATANNTNNNCNNNNTTGTTGANNGNNNTGNG	44.2	339	78	23.01	121.79	Low	OP866187	SH1886664.10FU	SH1364798.10FU	SH0986533.10FU	Cortinarius glandicolor	868.5	100.0	0.0	FALSE	Cortinarius brunneus | Cortinarius glandicolor	ID based on BLAST nearest sequence OP866187 (100.00 %) (specimen), other nearest taxa: Cortinarius brunneus | Cortinarius glandicolor	TRUE
03985	YSU-F	LE F-361736		03985_ITS_R.ab1	ITS	R		>YSU-F-03985 CTAGGGAGCATGTGCACACCTTGTCATCTTTATATCTCCACCTGTGCACCTTTTGTAGACATCTTTCCAGGTGTCTATGTTGATTCTTCATTTACCCCAATGTATGTCAATAGAATGTTGTGTCCATAATATATACAACTTTCAGCAACGGATCTCTTGGCTCTCGCATCGATGAAGAACGCAGCGAAATGCGATAAGTAATGTGAATTGCAGAATTCAGTGAATCATCGAATCTTTGAACGCACCTTGCGCTCCTTGGTATTCCGAGGAGCATGCCTGTTTGAGTGTCATTAATATTATATATCAAACCCTCTTTTGTTGAGTGGTTTGGATGTGGGGTTGCTGGCCTCTTGAAGGGGTCAGCTTCCCTGAAATGCATTAGCAGA…	505	642	41.21339563862929	contig	NNCGGGNATGNGCACACCTTNNNNNNNNNNNNNNATCTCCACCTGTGCACCTTTTGTANACATCTTTCCNNGNGNCTATGTTGATTCTTCATTTACCCCAATGTATGNCAATANAATGTTGTGTCCATAATATATACAACTTTCANCAACGGATCTCTTGGCTCTCGCATCNATGAANAACGCANNNAAATGCGATAANNNNNGNGAATTGCANAATTCANTGAATCATCGAATCTTNGAACGCACCTTGCNCTCCTTGGNATTCCNAGGANNCCTGNNTTGTNNTTNNTANNATANNTNNNCNNNNTTGTTGANNGNNNTGNG	44.2	339	78	23.01	121.79	Low	OP866187	SH1886664.10FU	SH1364798.10FU	SH0986533.10FU	Cortinarius glandicolor	868.5	100.0	0.0	FALSE	Cortinarius brunneus | Cortinarius glandicolor	ID based on BLAST nearest sequence OP866187 (100.00 %) (specimen), other nearest taxa: Cortinarius brunneus | Cortinarius glandicolor	TRUE
04089	YSU-F	LE F-361737		04089_ITS_R.ab1	ITS	R		>YSU-F-04089 GGATCATTATTGAAATAAACCTGATGGGTTGCTGCTGGCTCTCTAGGGAGCATGTGCACACTTGTCATCTTTATATCTCCACCTGTGCACCTTTTGTAGATCTGGATATCTTTCTGAATGCCTGGGCATTCAGGTTTGAGGATTGACTTTTGTCTTTTCTTACATTTCCAGGCCTATGTTTTCTTCATATACACCATGTATGTTATAGAATGTAATAAAAATGGCCTTTGTGCCTACAAACTTATACAACTTTCAGCAACGGATCTCTTGGCTCTCGCATCGATGAAGAACGCAGCGAAATGCGATAAGTAATGTGAATTGCAGAATTCAGTGAATCATCGAATCTTTGAACGCACCTTGCGCTCCTTGGTATTCCGAGGAGCATG…	606	716	20.20251396648045	R_only	CNNACCNGNNNNGGNNCNCANNTAATGAAAATTTNGTCCNAGTTAATGGACTGTTAGAAGCTGAACCTGCTTCACGTCAATAGCGTAGATAGTTATCACACCAATGAACGGGTCAACAAATTGTTCCGCTAATGCATTTCAGGGGAGCCGATCTCGAAAGAGACCAGCAAAAGAAACCCCCCNNNCNNNNNNNNNAAAAANCNNNNNNNGGNNNNNNNNTNNNNNNNNNNNNNGNNNNNNNCNNNNNNCNNNGNNNNCCANGGNNNNTNNAANAATNNNNNNNTNNNNNNNNTNNNNNNNTNNNNNTNNNTNNNNNNNTNNNNNNNNNNNNTNNNNNNNNNNAAAACCAAAANCNNNNNNNNNTNNNNNNTNNNNGGNNNNNNGGCNNTTNNNNNNNNN…	24.01	480	243	50.62	161.62	Medium	OQ366571	SH1943782.10FU	SH1405515.10FU	SH1018504.10FU	Cortinarius semisanguineus	1041.9	100.0	0.0	FALSE	Cortinarius pellstonianus | Cortinarius semisanguineus | Cortinarius sommerfeltii	ID based on BLAST nearest sequence OQ366571 (100.00 %) (specimen), other nearest taxa: Cortinarius pellstonianus | Cortinarius semisanguineus | Cortinarius sommerfeltii
04090	YSU-F	LE F-361738		04090_ITS_F.ab1	ITS	F	Cortinarius bataillei	>YSU-F-04090 ACCTGATTTGAGGTCACATTAATGAAAAATTGTCCAAGTCAATGGACTGTTAGAAGCTGAACCTGTTCACGTCAAAAGCGTAGATATTATCACACCAATGAACGGGTCAACAAATTGTTCCGCTAATGCATTTTAGGGGAGCTGACCTCAAAAGAGACCAGCAAAAGAAACCCCCACATCCAAACACTCGACAAGTAAAAACTTGAGGAGGTTGATATATTAATGACACTCAAACAGGCATGCTCCTCGGAATACCAAGGAGCGCAAGGTGCGTTCAAAGATTCGATGATTCACTGAATTCTGCAATTCACATTACTTATCGCATTTCGCTGCGTTCTTCATCGATGCGAGAGCCAAGAGATCCGTTGCTGAAAGTTGTATAACTT…	633	563	35.31083481349911	contig	AAANNNNNNNNNNNNGNNNNNNNNNGNNNNNCTGCGGAANGNNNNTTATTGAAATAAACCNGNNNNNNNNNCNGCTGGCTCTCAGGGACATGTGACATGTCATCTTATCTCCAGCATTTTGTAGATCTGGAATTTCTGAATGCCTGGCATTCANGTTTGAGGATTGACTTTTTGTCTTTCCTTAATATATCTTCATNTACACCATTTATGTTATAGAATGTATGAATGTGAAAGTTTCTTTAGNNGATCTCTTTCGATGNCAAATGCNATAAAATGAATTAGNTGAACNAATCTTTGNCCCGCTCCTTGNTATGAGANCATGCCTTTTGATGNNAAATATATTCAGNTTTTACTTGTCTGNTTGGATGTTTTTNNTGGNNCNNNNNGNCANNTNNN	35.32	399	74	18.55	148.47	Low	OP866190	SH1943074.10FU	SH1404525.10FU	SH1018504.10FU	Cortinarius bataillei	1088.3	100.0	0.0	FALSE	Cortinarius aurantiobasis | Cortinarius bataillei | Cortinarius chrysolitus | Cortinarius cinnamomeus | Cortinarius tillamookensis	ID based on BLAST nearest sequence OP866190 (100.00 %) (specimen), other nearest taxa: Cortinarius aurantiobasis | Cortinarius bataillei | Cortinarius chrysolitus | Cortinarius cinnamomeus | Cortinarius tillamookensis	TRUE
04090	YSU-F	LE F-361738		04090_ITS_R.ab1	ITS	R		>YSU-F-04090 ACCTGATTTGAGGTCACATTAATGAAAAATTGTCCAAGTCAATGGACTGTTAGAAGCTGAACCTGTTCACGTCAAAAGCGTAGATATTATCACACCAATGAACGGGTCAACAAATTGTTCCGCTAATGCATTTTAGGGGAGCTGACCTCAAAAGAGACCAGCAAAAGAAACCCCCACATCCAAACACTCGACAAGTAAAAACTTGAGGAGGTTGATATATTAATGACACTCAAACAGGCATGCTCCTCGGAATACCAAGGAGCGCAAGGTGCGTTCAAAGATTCGATGATTCACTGAATTCTGCAATTCACATTACTTATCGCATTTCGCTGCGTTCTTCATCGATGCGAGAGCCAAGAGATCCGTTGCTGAAAGTTGTATAACTT…	633	480	27.641666666666666	contig	AAANNNNNNNNNNNNGNNNNNNNNNGNNNNNCTGCGGAANGNNNNTTATTGAAATAAACCNGNNNNNNNNNCNGCTGGCTCTCAGGGACATGTGACATGTCATCTTATCTCCAGCATTTTGTAGATCTGGAATTTCTGAATGCCTGGCATTCANGTTTGAGGATTGACTTTTTGTCTTTCCTTAATATATCTTCATNTACACCATTTATGTTATAGAATGTATGAATGTGAAAGTTTCTTTAGNNGATCTCTTTCGATGNCAAATGCNATAAAATGAATTAGNTGAACNAATCTTTGNCCCGCTCCTTGNTATGAGANCATGCCTTTTGATGNNAAATATATTCAGNTTTTACTTGTCTGNTTGGATGTTTTTNNTGGNNCNNNNNGNCANNTNNN	35.32	399	74	18.55	148.47	Low	OP866190	SH1943074.10FU	SH1404525.10FU	SH1018504.10FU	Cortinarius bataillei	1088.3	100.0	0.0	FALSE	Cortinarius aurantiobasis | Cortinarius bataillei | Cortinarius chrysolitus | Cortinarius cinnamomeus | Cortinarius tillamookensis	ID based on BLAST nearest sequence OP866190 (100.00 %) (specimen), other nearest taxa: Cortinarius aurantiobasis | Cortinarius bataillei | Cortinarius chrysolitus | Cortinarius cinnamomeus | Cortinarius tillamookensis	TRUE
04092	YSU-F	LE F-361739		04092_ITS_F.ab1	ITS	F	Cortinarius tenuifulvescens	>YSU-F-04092 GTACAAGGTTTCCGTAGGTGAACCTGCGGAAGGATCATTATTGAAATAAACCTGATGGGTTGTTGCTGGTTCTCTAGGGAGCATGTGCACACTTGTCATCTTTATATCTCCACCTGTGCACCTTTTGTAGATCTGAATACCTTTCTGAATGCCTAGCATTTGGGTTTGAAGATTGACTTTTCTGTCTCTCTTTACTTTCAGGTCTATGTTTCTCCATATACCCTATGTATGTTATAGAATGTGATAAAATGGGCCTTTGTGCCTATAAATTTATACAACTTTCAGCAACGGATCTCTTGGTTCTCGCATCGATGAAGAACGCAGCGAAATGCGATAAGTAATGTGAATTGCAGAATTCAGTGAATCATCGAATCTTTGAACGCACC…	645	728	37.27335164835165	contig	NNGTACAAGGTTTCCGTAGGTGAACCTGCNGNAGGANCATTATTGAAATAAACCTGATGGGTTGTTGCTGGTTCTCTAGGGAGCATGTGCACACTTGTCATCTTTATATCTCCACCTGTGCACCTTTTGTAGATCTGAATACCTTTCTGAATGCCTAGCATTTGGGTTTGAAGATTGACTTTTCTGTCTCTCTTTACTTTCAGGTCTATGTTTCTCCATATACCCTATGTATGTTATANAATGTGATAAAATGGGCCTTTGTGCCTATAAATTTATACAACTTTCANCAACGGATCTCTTGGTTCTCNCATCGATGAANAACGCANCGAAATGCGATAAGTAATGTGAATTGCAGAATTCAGTGAATCATCGAATCTTTGAACGCACCTTGCGCTCCTT…	87.61	673	35	5.2	266.08	Excellent	KX388643	SH1942690.10FU	SH1403772.10FU	SH1017507.10FU	Cortinarius tenuifulvescens	1105.5	100.0	0.0	TRUE	Cortinarius biformis | Cortinarius fulvescens | Cortinarius fulvescentoideus | Cortinarius tenuifulvescens	ID based on BLAST nearest sequence KX388643 (100.00 %) (TYPE specimen), other nearest taxa: Cortinarius biformis | Cortinarius fulvescens | Cortinarius fulvescentoideus | Cortinarius tenuifulvescens	TRUE
04092	YSU-F	LE F-361739		04092_ITS_R.ab1	ITS	R		>YSU-F-04092 GTACAAGGTTTCCGTAGGTGAACCTGCGGAAGGATCATTATTGAAATAAACCTGATGGGTTGTTGCTGGTTCTCTAGGGAGCATGTGCACACTTGTCATCTTTATATCTCCACCTGTGCACCTTTTGTAGATCTGAATACCTTTCTGAATGCCTAGCATTTGGGTTTGAAGATTGACTTTTCTGTCTCTCTTTACTTTCAGGTCTATGTTTCTCCATATACCCTATGTATGTTATAGAATGTGATAAAATGGGCCTTTGTGCCTATAAATTTATACAACTTTCAGCAACGGATCTCTTGGTTCTCGCATCGATGAAGAACGCAGCGAAATGCGATAAGTAATGTGAATTGCAGAATTCAGTGAATCATCGAATCTTTGAACGCACC…	645	734	47.43732970027248	contig	NNGTACAAGGTTTCCGTAGGTGAACCTGCNGNAGGANCATTATTGAAATAAACCTGATGGGTTGTTGCTGGTTCTCTAGGGAGCATGTGCACACTTGTCATCTTTATATCTCCACCTGTGCACCTTTTGTAGATCTGAATACCTTTCTGAATGCCTAGCATTTGGGTTTGAAGATTGACTTTTCTGTCTCTCTTTACTTTCAGGTCTATGTTTCTCCATATACCCTATGTATGTTATANAATGTGATAAAATGGGCCTTTGTGCCTATAAATTTATACAACTTTCANCAACGGATCTCTTGGTTCTCNCATCGATGAANAACGCANCGAAATGCGATAAGTAATGTGAATTGCAGAATTCAGTGAATCATCGAATCTTTGAACGCACCTTGCGCTCCTT…	87.61	673	35	5.2	266.08	Excellent	KX388643	SH1942690.10FU	SH1403772.10FU	SH1017507.10FU	Cortinarius tenuifulvescens	1105.5	100.0	0.0	TRUE	Cortinarius biformis | Cortinarius fulvescens | Cortinarius fulvescentoideus | Cortinarius tenuifulvescens	ID based on BLAST nearest sequence KX388643 (100.00 %) (TYPE specimen), other nearest taxa: Cortinarius biformis | Cortinarius fulvescens | Cortinarius fulvescentoideus | Cortinarius tenuifulvescens	TRUE
04376	YSU-F	LE F-361740		04376_ITS_F.ab1	ITS	F		>YSU-F-04376 CTGGTACTTCCCAGGCTGATTGTGCCATCCTGATCATCGCCGGTGGTACCGGTGAATTCGAAGCTGGTATCTCAAAAGATGGCCAGACTCGAGAGCACGCTCTTCTTGCGTTCACCCTCGGTGTCCGACAGCTCATCGTAGCTGTCAACAAGATGGACACTACCAAGGTTGGTGTTTACTTTGGATAATGCCGATCCTGATTCTCAAATGATTATCTTCCTCAGTGGAGTGAGGATCGATTCAACGAAATTGTCAAGGAAACCTCCAACTTCATTAAAAAGGTCGGATACAACCCCAAGTCTGTTGCTTTCGTGCCAATCTCTGGTTGGCATGGTGACAACATGTTGGAGGAATCCGTGAAGTCCGCGTTCTTTTACAACCTCTAT…	602	639	31.892018779342724	F_only	GNGNTGCGGAAGGANCATTATTGAAATAAACCTNNNNNNNNNNNGNTGGNTCTCTTGGGAGCATGTGCACGCCTTGTCATCTTTATATCTCCACCTGTGCACCTTTTGTAGACCTTTCAGGGTCTATGTTGCTTCATTCACCCCAATGTATGTTAATAGAATGTTGTGCCTATATAATATATACAACTTTCAGCAACGGATCTCTTGGCTCTCGCATCGATGAAGAACGCAGCGAAATGCGATAAGTAATGTGAATTGCAGAATTCAGTGAATCATCGAATCTTTGAACGCACCTTGCGCTCCTTGNTATTCCNAGGAGCATGCCTGTTTGAGTGTCATTANTATATCAAACCTTNTCTCTTTGAGCGGNTTGNATGTGNNNNNNNGCTNNNNNNNAAG…	36.12	590	154	26.1	220.34	Good
04378	YSU-F	LE F-361741		04378_ITS_F.ab1	ITS	F	Cortinarius glandicolor	>YSU-F-04378 GGTTTCCGTAGGTGAACCTGCGGAAGGATCATTATTGAAATAAACCTGATGGGTTGTTGCTGGCTCTCTAGGGAGCATGTGCACACCTTGTCATCTTTATATCTCCACCTGTGCACCTTTTGTAGACATCTTTCCAGGTGTCTATGTTGATTCTTCATTTACCCCAATGTATGTCAATAGAATGTTGTGTCCATAATATATACAACTTTCAGCAACGGATCTCTTGGCTCTCGCATCGATGAAGAACGCAGCGAAATGCGATAAGTAATGTGAATTGCAGAATTCAGTGAATCATCGAATCTTTGAACGCACCTTGCGCTCCTTGGTATTCCGAGGAGCATGCCTGTTTGAGTGTCATTAATATTATATATCAAACCCTCTTTTGT…	630	646	57.58204334365325	F_only	NGNNGGTTTCCGTAGGTGAACCTGCNGNAGGATCATTATTGAAATAAACCTGATGGGTTGTTGCTGGCTCTCTAGGGAGCATGTGCACACCTTGTCATCTTTATATCTCCACCTGTGCACCTTTTGTAGACATCTTTCCAGGTGTCTATGTTGATTCTTCATTTACCCCAATGTATGTCAATAGAATGTTGTGTCCATAATATATACAACTTTCAGCAACGGATCTCTTGGCTCTCGCATCGATGAAGAACGCAGCGAAATGCGATAAGTAATGTGAATTGCAGAATTCAGTGAATCATCGAATCTTTGAACGCACCTTGCGCTCCTTGGTATTCCGAGGAGCATGCCTGTTTGAGTGTCATTAATATTATATATCAAACCCTCTTTTGTTGAGTGGTT…	96.02	636	9	1.42	253.55	Excellent	OQ366590	SH1886664.10FU	SH1364798.10FU	SH0986533.10FU	Cortinarius glandicolor	1083.1	100.0	0.0	FALSE	Cortinarius brunneus | Cortinarius glandicolor	ID based on BLAST nearest sequence OQ366590 (100.00 %) (specimen), other nearest taxa: Cortinarius brunneus | Cortinarius glandicolor	TRUE
04388	YSU-F	LE F-361742		04388_ITS_F.ab1	ITS	F	Cortinarius comarostaphylidis	>YSU-F-04388 GTTTCCGTAGGTGAACCTGCGGAAGGATCATTATTGAAATAAATCTGATGAGTTGCTGCTGGCTTGCTTTAGAGCATGTGCACACTTGTCATCTTTATATCTCCACCTTTGTGCACATTTTGTAGGCCTGAATATCTTTCTGAGTTGTTAGCGACTCAGGTTTGAGGATTGATTTTAAATAATCTTTCTTTACATTTGCAGGCCTATGTTTCTTTATATATACCCCATTGTATGTTCTAGAATGTAATAAAATGGGCCTTTGTGCCTATAAACATTAATACAACTTTCAGCAACGGATCTCTTGGCTCTCGCATCGATGAAGAACGCAGCGAAATGCGATAAGTAATGTGAATTGCAGAATTCAGTGAATCATCGAATCTTTGAAC…	704	739	54.24627875507443	F_only	NNGNCGTNNNNNNGTTTCCGTAGGTGAACCTGCGGAAGGANCATTATTGAAATAAATCTGATGAGTTGCTGCTGGCTTGCTTTAGAGCATGTGCACACTTGTCATCTTTATATCTCCACCTTTGTGCACATTTTGTAGGCCTGAATATCTTTCTGAGTTGTTAGCGACTCAGGTTTGAGGATTGATTTTAAATAATCTTTCTTTACATTTGCAGGCCTATGTTTCTTTATATATACCCCATTGTATGTTCTAGAATGTAATAAAATGGGCCTTTGTGCCTATAAACATTAATACAACTTTCAGCAACGGATCTCTTGGCTCTCGCATCGATGAAGAACGCAGCGAAATGCGATAAGTAATGTGAATTGCAGAATTCAGTGAATCATCGAATCTTTGAAC…	94.36	730	15	2.05	290.77	Excellent	OQ366583	SH1943310.10FU	SH1403469.10FU	SH1017656.10FU	Thaxterogaster comarostaphylidis	1210.2	100.0	0.0	FALSE	Thaxterogaster comarostaphylidis | Thaxterogaster leucophanes | Thaxterogaster oregonensis	ID based on BLAST nearest sequence OQ366583 (100.00 %) (specimen), other nearest taxa: Thaxterogaster comarostaphylidis | Thaxterogaster leucophanes | Thaxterogaster oregonensis	TRUE
04407	YSU-F	LE F-361743		04407_ITS_F.ab1	ITS	F	Cortinarius suberi	>YSU-F-04407 GGTTTCCGTAGGTGAACCTGCGGAAGGATCATTATTGAAATAAACCTGATGGGTTGCTGCTGGCTCTCTAGGGAGCATGTGCACACCTTGTCATCTTTATATCTCCACCTGTGCACCTTTTGTAGACCCTCTCCAGGTCTATGTTGCTTCATTTTACCCCAATGTATGTTAAAAGAATGTTGTGCTTATAAAATCAATACAACTTTCAGCAACGGATCTCTTGGCTCTCGCATCGATGAAGAACGCAGCGAAATGCGATAAGTAATGTGAATTGCAGAATTCAGTGAATCATTGAATCTTTGAACGCACCTTGCGCTCCTTGGTATTCCGAGGAGCATGCCTGTTTGAGTGTCATTAATATATATATCAACCATTCTCATTGTTGA…	610	641	56.20592823712949	contig	NNGNACNNGGTTTCCGNAGGTGAACCTGNNGNAGGNNCATTATTGAAATAAACCTGATGGGTTGCTGCTGGCTCTCTAGGGAGCATGTGCACACCTTGTCATCTTTATATCTCCACCTGTGCACCTTTTGTAGACCCTCTCCAGGTCTATGTTGCTTCATTTTACCCCAATGTATGTTAAAAGAATGTTGTGCTTATAAAATCAATACAACTTTCAGCAACGGATCTCTTGGCTCTCGCATCGATGAAGAACGCAGCGAAATGCGATAAGTAATGTGAATTGCAGAATTCAGTGAATCATTGAATCTTTGAACGCACCTTGCGCTCCTTGGTATTCCGAGGAGCATGCCTGTTTGAGTGTCATTAATATATATATCAACCATTCTCATTGTTGAGTGGT…	89.36	586	14	2.39	232.97	Good	OQ366592	SH1887319.10FU	SH1364860.10FU	SH0986178.10FU	Cortinarius suberi	1048.8	100.0	0.0	FALSE	Cortinarius malachius | Cortinarius suberi	ID based on BLAST nearest sequence OQ366592 (100.00 %) (specimen), other nearest taxa: Cortinarius malachius | Cortinarius suberi	TRUE
04407	YSU-F	LE F-361743		04407_ITS_R.ab1	ITS	R		>YSU-F-04407 GGTTTCCGTAGGTGAACCTGCGGAAGGATCATTATTGAAATAAACCTGATGGGTTGCTGCTGGCTCTCTAGGGAGCATGTGCACACCTTGTCATCTTTATATCTCCACCTGTGCACCTTTTGTAGACCCTCTCCAGGTCTATGTTGCTTCATTTTACCCCAATGTATGTTAAAAGAATGTTGTGCTTATAAAATCAATACAACTTTCAGCAACGGATCTCTTGGCTCTCGCATCGATGAAGAACGCAGCGAAATGCGATAAGTAATGTGAATTGCAGAATTCAGTGAATCATTGAATCTTTGAACGCACCTTGCGCTCCTTGGTATTCCGAGGAGCATGCCTGTTTGAGTGTCATTAATATATATATCAACCATTCTCATTGTTGA…	610	642	55.783489096573206	contig	NNGNACNNGGTTTCCGNAGGTGAACCTGNNGNAGGNNCATTATTGAAATAAACCTGATGGGTTGCTGCTGGCTCTCTAGGGAGCATGTGCACACCTTGTCATCTTTATATCTCCACCTGTGCACCTTTTGTAGACCCTCTCCAGGTCTATGTTGCTTCATTTTACCCCAATGTATGTTAAAAGAATGTTGTGCTTATAAAATCAATACAACTTTCAGCAACGGATCTCTTGGCTCTCGCATCGATGAAGAACGCAGCGAAATGCGATAAGTAATGTGAATTGCAGAATTCAGTGAATCATTGAATCTTTGAACGCACCTTGCGCTCCTTGGTATTCCGAGGAGCATGCCTGTTTGAGTGTCATTAATATATATATCAACCATTCTCATTGTTGAGTGGT…	89.36	586	14	2.39	232.97	Good	OQ366592	SH1887319.10FU	SH1364860.10FU	SH0986178.10FU	Cortinarius suberi	1048.8	100.0	0.0	FALSE	Cortinarius malachius | Cortinarius suberi	ID based on BLAST nearest sequence OQ366592 (100.00 %) (specimen), other nearest taxa: Cortinarius malachius | Cortinarius suberi	TRUE
04409	YSU-F	LE F-361744		04409_ITS_F.ab1	ITS	F	Cortinarius causticus	>YSU-F-04409 GTGAACCTGCGGAAGGATCATTATTGAAATAAACCTGATGAGTTGTTGCTGGTTCTCTTCTCCAGGGAATATTGTGCACACTTGTCATCTTTATATCACCACCTGTGCACTTTTTTTGTAGGCGAGGATTAACTTCCAAGTCTATGTTTCTTCATATACCCTAATGTATGTTATAGAATGTAAATGTAATGGGCCTTTGTTGCCTATAAAACTTTATACAACTTTCAGCAACGGATCTCTTGGCTCTCGCATCGATGAAGAACGCAGCGAAATGCGATAAGTAATGTGAATTGCAGAATTCAGTGAATCATCGAATCTTTGAACGCACCTTGCGCTCCTTGGTATTCCGAGGAGCATGCCTGTTTGAGTGTCATTAATATATCAAC…	555	653	46.822358346094944	F_only	NNGTGAACCTGCGGNAGGANCATTATTGAAATAAACCTGNNNNNNTTNNTGCTGGTTCTCTTCTCCAGGGAATATTGTGCACACTTGTCATCTTTATATCACCACCTGTGCACTTTTTTTGTAGGCGAGGATTAACTTCCAAGTCTATGTTTCTTCATATACCCTAATGTATGTTATAGAATGTAAATGTAATGGGCCTTTGTTGCCTATAAAACTTTATACAACTTTCAGCAACGGATCTCTTGGCTCTCGCATCGATGAAGAACGCAGCGAAATGCGATAAGTAATGTGAATTGCAGAATTCAGTGAATCATCGAATCTTTGAACGCACCTTGCGCTCCTTGGTATTCCGAGGAGCATGCCTGTTTGAGTGTCATTAATATATCAACCTCACTTGTT…	89.36	588	37	6.29	231.42	Good	OQ366579	SH1947500.10FU	SH1406994.10FU	SH1020154.10FU	Thaxterogaster causticus	954.4	100.0	0.0	FALSE	Cortinarius vibratilis | Thaxterogaster causticus	ID based on BLAST nearest sequence OQ366579 (100.00 %) (specimen), other nearest taxa: Cortinarius vibratilis | Thaxterogaster causticus	TRUE
04424	YSU-F	LE F-361745		04424_ITS_F.ab1	ITS	F	Cortinarius	>YSU-F-04424 AGTCCTACCTGATTTGAGGTCACTAAAATGATGAATTGTCCAAAGGACTGTTAGGAAGCTGAACTGCCCCACATTCAATAGCGTAGATAGTTATCACACCAATGAATGAACAGGCTGTTGTTCTGCTAATGCATTTCAGAGGAGCTGGACCTTTTAAGAGGCCAGCAAAAAACCTCCACATCCAAGCCACTCAACAAAGAGGGGTTGATATATATATATTAATGACACTCAAACAGGCATGCTCCTCGGAATACCAAGGAGCGCAAGGTGCGTTCAAAGATTCGATGATTCACTGAATTCTGCAATTCACATTACTTATCGCATTTCGCTGCGTTCTTCATCGATGCGAGAGCCAAGAGATCCGTTGCTGAAAGTTGTATAAATTT…	580	648	39.62808641975309	contig	NNNGTACAGGTTTCCGTAGGTGAACCTGCNGNAGGATCATTATTGAAATAAACCTGATGGGTTGTTGCTGGCTCTCCAGGGAGCATGTGCACGCCTTGTCATCTTTATATCTCCACCTGTGCACCTTTTGTAGACCTTCCCAGGTCTATGTTGCTTCATCTACCCCAATGTATGTCAATAGAATGTATGTGCCTATGAAATTTATACAACTTTCAGCAACGGATCTCTTGGCTCTCGCATCGATGAAGAACGCAGCGAAATGCGATAAGTAATGTGAATTGCAGAATTCAGTGAATCATCGAATCTTTGAACGCACCTTGCGCTCCTTGGTATTCCGAGGAGCATGCCTGTTTGAGTGTCATTAATATATATATCNNACCCNCTNTGTTGAGTNGNNNG…	39.24	584	124	21.23	220.86	Good	MN751434	SH1886797.10FU	SH1365133.10FU	SH0986661.10FU	Cortinarius pholideus	956.1	98.79	7.0	FALSE	Cortinarius pholideus	ID based on BLAST nearest sequence MN751434 (98.79 %) (specimen)	FALSE
04424	YSU-F	LE F-361745		04424_ITS_R.ab1	ITS	R		>YSU-F-04424 AGTCCTACCTGATTTGAGGTCACTAAAATGATGAATTGTCCAAAGGACTGTTAGGAAGCTGAACTGCCCCACATTCAATAGCGTAGATAGTTATCACACCAATGAATGAACAGGCTGTTGTTCTGCTAATGCATTTCAGAGGAGCTGGACCTTTTAAGAGGCCAGCAAAAAACCTCCACATCCAAGCCACTCAACAAAGAGGGGTTGATATATATATATTAATGACACTCAAACAGGCATGCTCCTCGGAATACCAAGGAGCGCAAGGTGCGTTCAAAGATTCGATGATTCACTGAATTCTGCAATTCACATTACTTATCGCATTTCGCTGCGTTCTTCATCGATGCGAGAGCCAAGAGATCCGTTGCTGAAAGTTGTATAAATTT…	580	647	24.471406491499227	contig	NNNGTACAGGTTTCCGTAGGTGAACCTGCNGNAGGATCATTATTGAAATAAACCTGATGGGTTGTTGCTGGCTCTCCAGGGAGCATGTGCACGCCTTGTCATCTTTATATCTCCACCTGTGCACCTTTTGTAGACCTTCCCAGGTCTATGTTGCTTCATCTACCCCAATGTATGTCAATAGAATGTATGTGCCTATGAAATTTATACAACTTTCAGCAACGGATCTCTTGGCTCTCGCATCGATGAAGAACGCAGCGAAATGCGATAAGTAATGTGAATTGCAGAATTCAGTGAATCATCGAATCTTTGAACGCACCTTGCGCTCCTTGGTATTCCGAGGAGCATGCCTGTTTGAGTGTCATTAATATATATATCNNACCCNCTNTGTTGAGTNGNNNG…	39.24	584	124	21.23	220.86	Good	MN751434	SH1886797.10FU	SH1365133.10FU	SH0986661.10FU	Cortinarius pholideus	956.1	98.79	7.0	FALSE	Cortinarius pholideus	ID based on BLAST nearest sequence MN751434 (98.79 %) (specimen)	FALSE
04535	YSU-F	LE F-361746		0580_ITS_F_D11_04_2023_08_18_17_43_26.ab1	ITS	F		>YSU-F-04535 TTTCCGTAGGTGAACCTGCGGAAGGATCATTATTGAAATAAACCTGACGGGTTGTTGCTGGTTCCCTAGGGAGCATGTGCACACCTTGTCATCTTTATATCTCCACCTGTGCACCTTTTGTAGGCCTTTCAGGTCTATGTTGCTTCATTTACCCCAATGTATGTTAATAGAATGTTGTGACTATAATATCTATACAACTTTCAGCAACGGATCTCTTGGCTCTCGCATCGATGAAGAACGCAGCGAAATGCGATAAGTAATGTGAATTGCAGAATTCAGTGAATCATCGAATCTTTGAACGCACCTTGCGCTCCTTGGTATTCCGAGGAGCATGCCTGTTTGAGTGTCATTAATATATATATCAAACCCTCTCTTGTCGAGTGGTT…	519	653	37.54823889739663	F_only	AATAAAGTCGTAACAAGGTTTCCGTAGGTGAACCTGCGGAAGGATCATTATTGAAATAAACCTGACGGGTTGTTGCTGGTTCCCTAGGGAGCATGTGCACACCTTGTCATCTTTATATCTCCACCTGTGCACCTTTTGTAGGCCTTTCAGGTCTATGTTGCTTCATTTACCCCAATGTATGTTAATAGAATGTTGTGACTATAATATCTATACAACTTTCAGCAACGGATCTCTTGGCTCTCGCATCGATGAAGAACGCAGCGAAATGCGATAAGTAATGTGAATTGCAGAATTCAGTGAATCATCGAATCTTTGAACGCACCTTGCGCTCCTTGGTATTCCGAGGAGCATGCCTGTTTGAGTGTCATTAATATATATATCAAACCCTCTCTTGTCGAG…	79.91	640	0	0.0	256.0	Excellent	PQ641261	SH1888476.10FU	SH1364892.10FU	SH0986152.10FU	Cortinarius distortus	889.1	99.81	1.0	FALSE	Cortinarius distortus | Cortinarius laniger | Cortinarius solis-occasus	ID based on BLAST nearest sequence PQ641261 (99.81 %) (specimen), other nearest taxa: Cortinarius distortus | Cortinarius laniger | Cortinarius solis-occasus
04710	YSU-F	LE F-361747		0357_ITS_F_H12_08_2023_03_10_21_45_24.ab1	ITS	F	Cortinarius comptulus	>YSU-F-04710 ACCTGTGCACTTTTTAGTAGACCTAGAAAAGGTCTATGTTGCTTCATTTTACCCCAATGTATGTCTATAGAATGTTGTGCCTATGATAATATATACAACTTTCAGCAACGGATCTCTTGGCTCTCGCATCGATGAAGAACGCAGCGAAATGCGATAAGTAATGTGAATTGCAGAATTCAGTGAATCATCGAATCTTTGAACGCACCTTGCGCTCCTTGGTATTCCGAGGAGCATGCCTGTTTGAGTGTCATTAATATAATCAACCTTCAACTTGTTTGAGTGGTTTGGATGTGGGGGTTTGCTGGCCTCTCAAAAGGTTTCAGCTCCTCTGAAATGCATTAGCAGAACAAACCTTGTTCATTGGTGTGATAACTATCTACGCTTAT…	517	548	49.88138686131387	F_only	NNCACCTGTGCACTTTTTNGNAGACCTNGAAAAAGGTCTATGTTGCTTCATTTTACCCCAATGTATGTCTATAGAATGTTGTGCCTATGATAATATATACAACTTTCAGCAACGGATCTCTTGGCTCTCGCATCGATGAAGAACGCAGCGAAATGCGATAAGTAATGTGAATTGCAGAATTCAGTGAATCATCGAATCTTTGAACGCACCTTGCGCTCCTTGGTATTCCGAGGAGCATGCCTGTTTGAGTGTCATTAATATAATCAACCTTCAACTTGTTTGAGTGGTTTGGATGTGGGGGTTTGCTGGCCTCTCAAAAGGTTTCAGCTCCTCTGAAATGCATTAGCAGAACAAACCTTGTTCATTGGTGTGATAACTATCTACGCTTATGAATGTGAG…	95.72	520	6	1.15	207.31	Good	PQ652914	SH1886793.10FU	SH1365663.10FU	SH0986335.10FU	Cortinarius comptulus	837.6	99.2	4.0	FALSE	Cortinarius comptulus | Cortinarius flexipes var. inolens | Cortinarius hemitrichus	ID based on BLAST nearest sequence PQ652914 (99.20 %) (specimen), other nearest taxa: Cortinarius comptulus | Cortinarius flexipes var. inolens | Cortinarius hemitrichus	TRUE
05375	YSU-F	LE F-361748		0588_ITS_F_A01_01_2023_04_08_16_37_28.ab1	ITS	F	Cortinarius venustissimus	>YSU-F-05375 GGGTTGTTGCTGGTTCTCTAGGGAGCATGTGCACACCTTGTCATCTTTATATCTCCACCTGTGCACCTTTTGTAGACCTTTCAGGTCTATGTTGCTTCATTTACCCCCAATGTATGTCAATAGAATGTTGTGTCTATAAAATCTATACAACTTTCAGCAACGGATCTCTTGGCTCTCGCATCGATGAAGAACGCAGCGAAATGCGATAAGTAATGTGAATTGCAGAATTCAGTGAATCATCGAATCTTTGAACGCACCTTGCGCTCCTTGGTATTCCGAGGAGCATGCCTGTTTGAGTGTCATTAATATATATATCAACCTTCTCTTGTTTGAGTGGTTTGGATGTGGGGGGTTTGCTGGCTTCTTAAAAAGGGTTCAGCTCCTCT…	514	643	45.44945567651633	contig	TCGTACAGGTTTCCGTAGGTGAACCTGCGGAAGGATCATTATTGAAATAAACCTGATGGGTTGTTGCTGGTTCTCTAGGAGCATGTGCACACCTTGTCATCTTTATATCTCCACCTGTGCACCTTTTGTAGCCTTTCAGGTCTATGTGCTTCATTTACCCCCAATGTATGTCAATAGAATGTTGTGTCTATAAAATCTATACAACTTTCAGCAACGGATCTCTTGGCTCTCGCATCGATGAAGAACGCAGCGAAATGCGATAAGTAATGTGAATTGCAGAATTCAGTGAATCATCGAATCTTTGAACGCACCTTGCGCTCCTTGGTATTCCGAGGAGCATGCCTGTTTGAGTGTCATTAATATATATATCAACCTTCTCTTGTTTGAGTGGTTTGGATG…	86.05	579	0	0.0	231.6	Good	PQ380824	SH1887477.10FU	SH1365191.10FU	SH0986663.10FU	Cortinarius traganus	844.5	98.45	8.0	FALSE	Cortinarius traganus	ID based on BLAST nearest sequence PQ380824 (98.45 %) (specimen)	FALSE
05375	YSU-F	LE F-361748		0588_ITS_R_C07_03_2023_08_14_17_53_43.ab1	ITS	R		>YSU-F-05375 GGGTTGTTGCTGGTTCTCTAGGGAGCATGTGCACACCTTGTCATCTTTATATCTCCACCTGTGCACCTTTTGTAGACCTTTCAGGTCTATGTTGCTTCATTTACCCCCAATGTATGTCAATAGAATGTTGTGTCTATAAAATCTATACAACTTTCAGCAACGGATCTCTTGGCTCTCGCATCGATGAAGAACGCAGCGAAATGCGATAAGTAATGTGAATTGCAGAATTCAGTGAATCATCGAATCTTTGAACGCACCTTGCGCTCCTTGGTATTCCGAGGAGCATGCCTGTTTGAGTGTCATTAATATATATATCAACCTTCTCTTGTTTGAGTGGTTTGGATGTGGGGGGTTTGCTGGCTTCTTAAAAAGGGTTCAGCTCCTCT…	514	658	23.05015197568389	contig	TCGTACAGGTTTCCGTAGGTGAACCTGCGGAAGGATCATTATTGAAATAAACCTGATGGGTTGTTGCTGGTTCTCTAGGAGCATGTGCACACCTTGTCATCTTTATATCTCCACCTGTGCACCTTTTGTAGCCTTTCAGGTCTATGTGCTTCATTTACCCCCAATGTATGTCAATAGAATGTTGTGTCTATAAAATCTATACAACTTTCAGCAACGGATCTCTTGGCTCTCGCATCGATGAAGAACGCAGCGAAATGCGATAAGTAATGTGAATTGCAGAATTCAGTGAATCATCGAATCTTTGAACGCACCTTGCGCTCCTTGGTATTCCGAGGAGCATGCCTGTTTGAGTGTCATTAATATATATATCAACCTTCTCTTGTTTGAGTGGTTTGGATG…	86.05	579	0	0.0	231.6	Good	PQ380824	SH1887477.10FU	SH1365191.10FU	SH0986663.10FU	Cortinarius traganus	844.5	98.45	8.0	FALSE	Cortinarius traganus	ID based on BLAST nearest sequence PQ380824 (98.45 %) (specimen)	FALSE
05376	YSU-F	LE F-361749		0591_ITS_F_D01_04_2023_04_08_16_37_28.ab1	ITS	F	Cortinarius heterodepressus	>YSU-F-05376 GAAGGATCATTATTGAAATAAACCTGATGGGTTGTTGCTGGTTCTCTAGGGAGCATGTGCACGCCTTGTCATCTTTATATCTCCACCTGTGCATCTTTTGTAGACCTTTCAGGTCTATGTTTGCTTCATTTACCCCATTGTATGTTAATAGAATGTTGTGCCTATATAATATATACAACTTTCAGCAACGGATCTCTTGGCTCTCGCATCGATGAAGAACGCAGCGAAATGCGATAAGTAATGTGAATTGCAGAATTCAGTGAATCATCGAATCTTTGAACGCACCTTGCGCTCCTTGGTATTCCGAGGAGCATGCCTGTTTGAGTGTCATTAATAATATCTATATCAATCCCTCCTTCTCTTGTGTAGGAGTGGTTTGGATTTGG…	560	651	36.866359447004605	contig	GGAAGGATCATTATTGAAAAAACCTGATGGGTTGTTGCTGGTTCTCTAGGGAGCATGTGCACGCCTTGTCATTTTATATCTCCACCTGTGCATCTTTTGTAGACCTTTCAGGTCTATGTTTGCTTCATTTACCCCATTGTATGTTAATAGAATGTTGTGCCTATATAATATATACATTCAGCAACGGATCTCTTGGCTCTCGCATCGATGAAGAACGCAGCGAAATGCGATAAGTAATGTGAATTGCAGAATTCAGTGAATCATCGAATCTTTGAACGCACCTTGCGCTCCTTGGTATTCCGAGGAGCATGCCTGTTTGAGTGTCATTAATATCAATATCATTCCCTCCTTCTCCTGTGGAGGAGGAGTGTGGATTTGGGGGTGCTGCTCTCTTCTTAA…	82.07	553	0	0.0	221.2	Good	MG136830	SH1886607.10FU	SH1365595.10FU	SH0986663.10FU	Cortinarius heterodepressus	937.2	99.11	5.0	TRUE	Cortinarius atroalbus | Cortinarius depressus | Cortinarius fuscoalbus | Cortinarius heterodepressus | Cortinarius roseomyceliosus | Cortinarius umbilicatus	ID based on BLAST nearest sequence MG136830 (99.11 %) (TYPE specimen), other nearest taxa: Cortinarius atroalbus | Cortinarius depressus | Cortinarius fuscoalbus | Cortinarius heterodepressus | Cortinarius roseomyceliosus | Cortinarius umbilicatus	TRUE
05376	YSU-F	LE F-361749		0591_ITS_R_E07_05_2023_08_14_17_53_43.ab1	ITS	R		>YSU-F-05376 GAAGGATCATTATTGAAATAAACCTGATGGGTTGTTGCTGGTTCTCTAGGGAGCATGTGCACGCCTTGTCATCTTTATATCTCCACCTGTGCATCTTTTGTAGACCTTTCAGGTCTATGTTTGCTTCATTTACCCCATTGTATGTTAATAGAATGTTGTGCCTATATAATATATACAACTTTCAGCAACGGATCTCTTGGCTCTCGCATCGATGAAGAACGCAGCGAAATGCGATAAGTAATGTGAATTGCAGAATTCAGTGAATCATCGAATCTTTGAACGCACCTTGCGCTCCTTGGTATTCCGAGGAGCATGCCTGTTTGAGTGTCATTAATAATATCTATATCAATCCCTCCTTCTCTTGTGTAGGAGTGGTTTGGATTTGG…	560	682	23.582111436950147	contig	GGAAGGATCATTATTGAAAAAACCTGATGGGTTGTTGCTGGTTCTCTAGGGAGCATGTGCACGCCTTGTCATTTTATATCTCCACCTGTGCATCTTTTGTAGACCTTTCAGGTCTATGTTTGCTTCATTTACCCCATTGTATGTTAATAGAATGTTGTGCCTATATAATATATACATTCAGCAACGGATCTCTTGGCTCTCGCATCGATGAAGAACGCAGCGAAATGCGATAAGTAATGTGAATTGCAGAATTCAGTGAATCATCGAATCTTTGAACGCACCTTGCGCTCCTTGGTATTCCGAGGAGCATGCCTGTTTGAGTGTCATTAATATCAATATCATTCCCTCCTTCTCCTGTGGAGGAGGAGTGTGGATTTGGGGGTGCTGCTCTCTTCTTAA…	82.07	553	0	0.0	221.2	Good	MG136830	SH1886607.10FU	SH1365595.10FU	SH0986663.10FU	Cortinarius heterodepressus	937.2	99.11	5.0	TRUE	Cortinarius atroalbus | Cortinarius depressus | Cortinarius fuscoalbus | Cortinarius heterodepressus | Cortinarius roseomyceliosus | Cortinarius umbilicatus	ID based on BLAST nearest sequence MG136830 (99.11 %) (TYPE specimen), other nearest taxa: Cortinarius atroalbus | Cortinarius depressus | Cortinarius fuscoalbus | Cortinarius heterodepressus | Cortinarius roseomyceliosus | Cortinarius umbilicatus	TRUE
05641	YSU-F	LE F-361750		0337_ITS_F_H08_08_2023_03_28_23_04_55.ab1	ITS	F		>YSU-F-05641 TTGCTGCTGGCTCTCTCGGGAGCATGTGCACACTTGTCATCTTTATATCTCCACCTGTGCACCTTTTGTAGATCTGGATATCTTTCTGAATGCCTGGCATTCAGGTTTGAGRATTGACTTTTTGTCTTTCCTTACATTTCCAGGCCTATGTTTTCTTCATATACACCATTATGTTATAGAATGTAATGAAAGGCCTTTGTGCCTACAAACTTTATACAACTTTCAGCAACGGATCTCTTGGCTCTCGCATCGATGAAGAACGCAGCGAAATGCGATAAGTAATGTGAATTGCAGAATTCAGTGAATCATCGAATCTTTGAACGCACCTTGCGCTCCTTGGTATTCCGAGGAGCATGCCTGTTTGAGTGTCATTAATATATCAACCT…	599	689	42.92307692307692	F_only	AATAAACCTGCACCSGGTTGCTGCTGGCTCTCTCGGGAGCATGTGCACACTTGTCATCTTTATATCTCCACCTGTGCACCTTTTGTAGATCTGGATATCTTTCTGAATGCCTGGCATTCAGGTTTGAGRATTGACTTTTTGTCTTTCCTTACATTTCCAGGCCTATGTTTTCTTCATATACACCATTATGTTATAGAATGTAATGAAAGGCCTTTGTGCCTACAAACTTTATACAACTTTCAGCAACGGATCTCTTGGCTCTCGCATCGATGAAGAACGCAGCGAAATGCGATAAGTAATGTGAATTGCAGAATTCAGTGAATCATCGAATCTTTGAACGCACCTTGCGCTCCTTGGTATTCCGAGGAGCATGCCTGTTTGAGTGTCATTAATATATCA…	88.79	667	0	0.0	266.8	Excellent	U56038	SH1943694.10FU	SH1404525.10FU	SH1018504.10FU	Cortinarius croceus	1026.5	99.83	1.0	FALSE	Cortinarius aurantiobasis | Cortinarius chrysolitus | Cortinarius croceus	ID based on BLAST nearest sequence U56038 (99.83 %) (specimen), other nearest taxa: Cortinarius aurantiobasis | Cortinarius chrysolitus | Cortinarius croceus
05770	YSU-F	LE F-361751		0593_ITS_F_F01_06_2023_04_08_16_37_28.ab1	ITS	F	Cortinarius favrei	>YSU-F-05770 CAAGTTTCCGTAGGTGACCTGCGGAAGGATCATTATTGAAATAAACCTGATGAGTTGTTGCTGGTTCTCTAGAGAGCATTGTGCACGCTTGTCATCTTTATGTCTCCACCTGTGCACATTTTGTAGACCTGGATCACTCTCTGAAATGCTAACCAGCATTTTAGGTTGGAGGAATTTGACTTTGTTGTCTTTCCTTGCATTTCTAGGTCTATGTTCTTTTTCATATAATCTTATTGTGATATAATGGACCCTATATAATATAAACCTATACAACTTTCAGCAACGGATCTCTTGGCTCTCGCATCGATGAAGAACGCAGCGAAATGCGATAAGTAATGTGAATTGCAGAATTCAGTGAATCATCGAATCTTTGAACGCACCTTGCG…	630	727	46.533700137551584	F_only	GTTTCCGTAGGTGACCTGCGGAAGGATCATTATTGAAATAAACCTGATGAGTTGTTGCTGGTTCTCTAGAGAGCATTGTGCACGCTTGTCATCTTTATGTCTCCACCTGTGCACATTTTGTAGACCTGGATCACTCTCTGAAATGCTAACCAGCATTTTAGGTTGGAGGAATTTGACTTTGTTGTCTTTCCTTGCATTTCTAGGTCTATGTTCTTTTTCATATAATCTTATTGTGATATAATGGACCCTATATAATATAAACCTATACAACTTTCAGCAACGGATCTCTTGGCTCTCGCATCGATGAAGAACGCAGCGAAATGCGATAAGTAATGTGAATTGCAGAATTCAGTGAATCATCGAATCTTTGAACGCACCTTGCGCTCCTTGGTATTCCGA…	87.36	705	0	0.0	282.0	Excellent	GU234096	SH1944074.10FU	SH1404702.10FU	SH1017686.10FU	Cortinarius alpinus	1066.0	99.21	5.0	FALSE	Cortinarius alpinus | Cortinarius trivialis	ID based on BLAST nearest sequence GU234096 (99.21 %) (specimen), other nearest taxa: Cortinarius alpinus | Cortinarius trivialis	FALSE
05840	YSU-F	LE F-361752		05840_ITS_F.ab1	ITS	F	Cortinarius sphagnoravus	>YSU-F-05840 ATCCATTATTCGAAATAAACCTGATGGGTTTGTTGCTGGCTCTCTAGGGAGCATGTGCACGCCTTGTCATCTTTATATCTCCACCTGTGCACCCTTTGTAGACCTTTCAGGTCTATGTTGCTTCATTATACCCCAATGTATGTTAATAGAATGTTGTGCCTATATAATATATACAACTTTCAGCAACGGATCTCTTGGCTCTCGCATCGATGAAGAACGCAGCGAAATGCGATAAGTAATGTGAATTGCAGAATTCAGTGAATCATCGAATCTTTGAACGCACCTTGCGCTCCTTGGTATTCCGAGGAGCATGCCTGTTTGAGTGTCATTAATATATCAAACCTTCTCTTGTTGAGTGGTTTTGGATGTGGGGGTTTTTGCTGGCG…	537	441	28.75736961451247	contig	NNNGAANACCTNNNNNNNNNNNNNNNNNNGCTCTCTANGGAGCATGTGCNCGCCTTGTCATCTTTATATCTCCACCTGTGCACCCTTTGTAGACCTTTCAGGTCTATGTTGCTTCATTATACCCCAATGNATGNTAATAGAATGTTGTGCCTATATAATATATACAACTTTCANCAACGGATCTCTTGGCTCTCNCATCNATGAANAACGCANCGAAATGCGATAAGTAATGTGAATTGCAGAATTCANTGAATCATCNAATCTTTGAACGCACCTTGCGCTCCTTGGTATTNNNNNCNTGCCTGTTTGANTGTCATTAATATATCANACCTTCTCTTGTTGANTGGNTTTGNATGNGNNNNTTNNNNNNCNNNNNNCNGNNCCNCN	52.5	396	72	18.18	147.49	Low	MG136826	SH1888316.10FU	SH1365058.10FU	SH0986663.10FU	Cortinarius sphagnoravus	908.0	99.63	2.0	TRUE	Cortinarius flexipes | Cortinarius sphagnoravus	ID based on BLAST nearest sequence MG136826 (99.63 %) (TYPE specimen), other nearest taxa: Cortinarius flexipes | Cortinarius sphagnoravus	TRUE
05840	YSU-F	LE F-361752		05840_ITS_R.ab1	ITS	R		>YSU-F-05840 ATCCATTATTCGAAATAAACCTGATGGGTTTGTTGCTGGCTCTCTAGGGAGCATGTGCACGCCTTGTCATCTTTATATCTCCACCTGTGCACCCTTTGTAGACCTTTCAGGTCTATGTTGCTTCATTATACCCCAATGTATGTTAATAGAATGTTGTGCCTATATAATATATACAACTTTCAGCAACGGATCTCTTGGCTCTCGCATCGATGAAGAACGCAGCGAAATGCGATAAGTAATGTGAATTGCAGAATTCAGTGAATCATCGAATCTTTGAACGCACCTTGCGCTCCTTGGTATTCCGAGGAGCATGCCTGTTTGAGTGTCATTAATATATCAAACCTTCTCTTGTTGAGTGGTTTTGGATGTGGGGGTTTTTGCTGGCG…	537	640	40.9046875	contig	NNNGAANACCTNNNNNNNNNNNNNNNNNNGCTCTCTANGGAGCATGTGCNCGCCTTGTCATCTTTATATCTCCACCTGTGCACCCTTTGTAGACCTTTCAGGTCTATGTTGCTTCATTATACCCCAATGNATGNTAATAGAATGTTGTGCCTATATAATATATACAACTTTCANCAACGGATCTCTTGGCTCTCNCATCNATGAANAACGCANCGAAATGCGATAAGTAATGTGAATTGCAGAATTCANTGAATCATCNAATCTTTGAACGCACCTTGCGCTCCTTGGTATTNNNNNCNTGCCTGTTTGANTGTCATTAATATATCANACCTTCTCTTGTTGANTGGNTTTGNATGNGNNNNTTNNNNNNCNNNNNNCNGNNCCNCN	52.5	396	72	18.18	147.49	Low	MG136826	SH1888316.10FU	SH1365058.10FU	SH0986663.10FU	Cortinarius sphagnoravus	908.0	99.63	2.0	TRUE	Cortinarius flexipes | Cortinarius sphagnoravus	ID based on BLAST nearest sequence MG136826 (99.63 %) (TYPE specimen), other nearest taxa: Cortinarius flexipes | Cortinarius sphagnoravus	TRUE
05842	YSU-F	LE F-361753		05842_ITS_F.ab1	ITS	F	Cortinarius aurantiobasis	>YSU-F-05842 CTGCGGAAGGATCATTATTGAAATAAACCTGATGGGTTGCTGCTGGCTCTCTCGGGAGCATGTGCACACTTGTCATCTTTATATCTCCACCTGTGCACCTTTTGTAGATCTGGATATCTTTCTGAATGCCTGGCATTCAGGTTTGAGAATTGACTTTTTGTCTTTCCTTACATTTCCAGGCCTATGTTTTCTTCATATACACCATTATGTTATAGAATGTAATGAAAGGCCTTTGTGCCTACAAACTTTATACAACTTTCAGCAACGGATCTCTTGGCTCTCGCATCGATGAAGAACGCAGCGAAATGCGATAAGTAATGTGAATTGCAGAATTCAGTGAATCATCGAATCTTTGAACGCACCTTGCGCTCCTTGGTATTCCGAGG…	628	533	28.834896810506567	contig	CNGNGNGAANNCTGNNNNGANCATTATTGAAAACCTGNTNNNNNNNNNNNNNNTCTCTCGGNAGNTGTGCACACTTGNCATCTTTATATCTCCACCTGNGCACCTTTTGTAGATCTGGATATCTTTNTNNNTGCCTGGCATTCAGGTTTGANAATTGACTTTTTGTCTTTCCTTACATTTCCANGCCTATGTTTTCTTCATATACACCATTATGTTATAGAATGTAATGAAAGGCCTTTGTGCCTACAAACTTTATACAACTTTCAGCAACGGATCTCTTGGCTCTCGCATCNATGAANAACGCANCGAAATGCGATANGTAATGNGAATTGCNNATTCAGTGAATCATCNAATCTTTGAACGCNNCTNGCGCTCCTTGNNATTCCGAGGANCNTGCCT…	54.22	490	90	18.37	184.98	Medium	U56038	SH1943694.10FU	SH1404525.10FU	SH1018504.10FU	Cortinarius croceus	1079.7	100.0	0.0	FALSE	Cortinarius aurantiobasis | Cortinarius chrysolitus | Cortinarius croceus	ID based on BLAST nearest sequence U56038 (100.00 %) (specimen), other nearest taxa: Cortinarius aurantiobasis | Cortinarius chrysolitus | Cortinarius croceus	FALSE
05842	YSU-F	LE F-361753		05842_ITS_R.ab1	ITS	R		>YSU-F-05842 CTGCGGAAGGATCATTATTGAAATAAACCTGATGGGTTGCTGCTGGCTCTCTCGGGAGCATGTGCACACTTGTCATCTTTATATCTCCACCTGTGCACCTTTTGTAGATCTGGATATCTTTCTGAATGCCTGGCATTCAGGTTTGAGAATTGACTTTTTGTCTTTCCTTACATTTCCAGGCCTATGTTTTCTTCATATACACCATTATGTTATAGAATGTAATGAAAGGCCTTTGTGCCTACAAACTTTATACAACTTTCAGCAACGGATCTCTTGGCTCTCGCATCGATGAAGAACGCAGCGAAATGCGATAAGTAATGTGAATTGCAGAATTCAGTGAATCATCGAATCTTTGAACGCACCTTGCGCTCCTTGGTATTCCGAGG…	628	718	38.786908077994426	contig	CNGNGNGAANNCTGNNNNGANCATTATTGAAAACCTGNTNNNNNNNNNNNNNNTCTCTCGGNAGNTGTGCACACTTGNCATCTTTATATCTCCACCTGNGCACCTTTTGTAGATCTGGATATCTTTNTNNNTGCCTGGCATTCAGGTTTGANAATTGACTTTTTGTCTTTCCTTACATTTCCANGCCTATGTTTTCTTCATATACACCATTATGTTATAGAATGTAATGAAAGGCCTTTGTGCCTACAAACTTTATACAACTTTCAGCAACGGATCTCTTGGCTCTCGCATCNATGAANAACGCANCGAAATGCGATANGTAATGNGAATTGCNNATTCAGTGAATCATCNAATCTTTGAACGCNNCTNGCGCTCCTTGNNATTCCGAGGANCNTGCCT…	54.22	490	90	18.37	184.98	Medium	U56038	SH1943694.10FU	SH1404525.10FU	SH1018504.10FU	Cortinarius croceus	1079.7	100.0	0.0	FALSE	Cortinarius aurantiobasis | Cortinarius chrysolitus | Cortinarius croceus	ID based on BLAST nearest sequence U56038 (100.00 %) (specimen), other nearest taxa: Cortinarius aurantiobasis | Cortinarius chrysolitus | Cortinarius croceus	FALSE
05844	YSU-F	LE F-361754		05844_ITS_F.ab1	ITS	F	Cortinarius rubellus	>YSU-F-05844 GGTTTCCGTAgGTGAACCTGCGGaAGGAtCATTATCGAAATAAACATGATAGGTTGCTGCTGGTTCTCTAGGGGACATGTGCACACTTGTCATTTTTATATCTCCACCTGTGCACCTTTTGTAGACCAGAATATCTTTCTGAATGCTTGACATTTAGGTTATGAGGATTGGCTGAGCCATCTGCCTTTCCTTACATTTTCAGGTCTATGTTTCTTCATAATACCCCTTTGTATGTTATAGAATGTAATGAAATAGGCCTTGGTGCCTATAAACCTTATACAACTTTCAGCAACGGATCTCTTGGCTCTCGCATCGATGAAGAACGCAGCGAAATGCGATAAGTAATGTGAATTGCAGAATTCAGTGAATCATCGAATCTTTGAACG…	706	735	55.35510204081633	F_only	NNNGGTTTCCGTANGTGAACCTGCGGNAGGANCATTATCGAAATAAACATGATAGGTTGCTGCTGGTTCTCTAGGGGACATGTGCACACTTGTCATTTTTATATCTCCACCTGTGCACCTTTTGTAGACCAGAATATCTTTCTGAATGCTTGACATTTAGGTTATGAGGATTGGCTGAGCCATCTGCCTTTCCTTACATTTTCAGGTCTATGTTTCTTCATAATACCCCTTTGTATGTTATAGAATGTAATGAAATAGGCCTTGGTGCCTATAAACCTTATACAACTTTCAGCAACGGATCTCTTGGCTCTCGCATCGATGAAGAACGCAGCGAAATGCGATAAGTAATGTGAATTGCAGAATTCAGTGAATCATCGAATCTTTGAACGCACCTTGCGC…	96.18	718	7	0.97	286.62	Excellent	OQ366581	SH1943696.10FU	SH1404485.10FU	SH1018851.10FU	Cortinarius rubellus	1213.6	100.0	0.0	FALSE	Cortinarius rubellus	ID based on BLAST nearest sequence OQ366581 (100.00 %) (specimen)	TRUE
05845	YSU-F	LE F-361755		05845_ITS_F.ab1	ITS	F	Cortinarius	>YSU-F-05845 GCGGGTATCCTACCTGATTTGAGGTCACATTGATAGAAGATTGTCCAAGCCAATGGACTGTTAGAAGCTAAACCGTGCTTTACCGTCAATAGCGTAGATAGTTATCACACCAATGAGCAGTAAACAAATCGTTTTGCTAATGTATTTTAGGAGAGCTGACCTCTCAAGAGAGTCCAGCAAAAACTCCCACATCCAACACTCGACATGCAAAACATGAAGAGGGTTGATATATTAATGACACTCAAACAGGCATGCTCCTCGGAATACCAAGGAGCGCAAGATGCGTTCAAAGATTCGATGATTCACTGAATTCTGCAATTCACATTACTTATCGCATTTCGCTGCGTTCTTCATCGATGCGAGAGCCAAGAGATCCGTTGCTGAAA…	667	728	23.292582417582416	contig	NGNCGNNACNNGGTTTCCGTAGGTGAACCTGCGGAAGGATCATTATTGAAATAAACCTGATGAGTTGCTGCTGGTTCTCCAGGGAGCATGTGCACACTTGTCATCTTTATATCTCCACCTGTGAACCTTTTGTAGACCTGGATATCTCTCTCTGAATGCCTGACAAATTCAGATTTGAGGATTGATTTTTTCCTTNTTTCCNTNNNTTTTNNNGGNNNNNNNTTTNNNNNNCCCCNNNNNNNNNNTANNNAANGGNNNNGGGNCNTTGNNNCNNNNNTNNNNTTTNNNNNGNNNNNNTNGNNNNNNNNTNNNTNAANAACNNNNNNAANNNNNNNNGGNAATTNNNNTNNNNNNNNNNNNTTNAACCNNNNNTNNNNNNCNTNNNNNTNCNNNNNNNNN…	29.29	555	242	43.6	195.84	Medium	FJ157002	SH1944987.10FU	SH1405302.10FU	SH1017965.10FU	Cortinarius acutus	1057.4	97.45	17.0	FALSE	Cortinarius acutus	ID based on BLAST nearest sequence FJ157002 (97.45 %) (specimen)	FALSE
05845	YSU-F	LE F-361755		05845_ITS_R.ab1	ITS	R		>YSU-F-05845 GCGGGTATCCTACCTGATTTGAGGTCACATTGATAGAAGATTGTCCAAGCCAATGGACTGTTAGAAGCTAAACCGTGCTTTACCGTCAATAGCGTAGATAGTTATCACACCAATGAGCAGTAAACAAATCGTTTTGCTAATGTATTTTAGGAGAGCTGACCTCTCAAGAGAGTCCAGCAAAAACTCCCACATCCAACACTCGACATGCAAAACATGAAGAGGGTTGATATATTAATGACACTCAAACAGGCATGCTCCTCGGAATACCAAGGAGCGCAAGATGCGTTCAAAGATTCGATGATTCACTGAATTCTGCAATTCACATTACTTATCGCATTTCGCTGCGTTCTTCATCGATGCGAGAGCCAAGAGATCCGTTGCTGAAA…	667	721	44.77947295423024	contig	NGNCGNNACNNGGTTTCCGTAGGTGAACCTGCGGAAGGATCATTATTGAAATAAACCTGATGAGTTGCTGCTGGTTCTCCAGGGAGCATGTGCACACTTGTCATCTTTATATCTCCACCTGTGAACCTTTTGTAGACCTGGATATCTCTCTCTGAATGCCTGACAAATTCAGATTTGAGGATTGATTTTTTCCTTNTTTCCNTNNNTTTTNNNGGNNNNNNNTTTNNNNNNCCCCNNNNNNNNNNTANNNAANGGNNNNGGGNCNTTGNNNCNNNNNTNNNNTTTNNNNNGNNNNNNTNGNNNNNNNNTNNNTNAANAACNNNNNNAANNNNNNNNGGNAATTNNNNTNNNNNNNNNNNNTTNAACCNNNNNTNNNNNNCNTNNNNNTNCNNNNNNNNN…	29.29	555	242	43.6	195.84	Medium	FJ157002	SH1944987.10FU	SH1405302.10FU	SH1017965.10FU	Cortinarius acutus	1057.4	97.45	17.0	FALSE	Cortinarius acutus	ID based on BLAST nearest sequence FJ157002 (97.45 %) (specimen)	FALSE
05863	YSU-F	LE F-361756		0587_ITS_F_F12_06_2023_04_04_13_25_28.ab1	ITS	F	Cortinarius mattiae	>YSU-F-05863 TGCTGGTTCTCTAGGGAGCATGTGCACACCTTGTCATCTTTATATCTCCACCTGTGCACCTTTTGTAGACCTTCCAGGTCTATGTTGCTTCATTTACCCCCAATGTATGTTAATAGAATGTTGTGTTTATAAAATCTATACAACTTTCAGCAACGGATCTCTTGGCTCTCGCATCGATGAAGAACGCAGCGAAATGCGATAAGTAATGTGAATTGCAGAATTCAGTGAATCATCGAATCTTTGAACGCACCTTGCGCTCCTTGGTATTCCGAGGAGCATGCCTGTTTGAGTGTCATTAATATATATCAACCTCTCTTTGTTGAGTGGTTTGGATGTGGGGGGTTTGCTGGCCTTGTAAAAGGTTCAGCTCTCCTGAAATACATTAG…	559	603	51.91210613598673	F_only	TAAAACCTGTATGTGGTTGTTGCTGGGTTCTCTAGGGGAGCATGTGCACACCTTGTCATCTTTATATCTCCACCTGTGCACCTTTTGTAGACCTTCCAGGTCTATGTTGCTTCATTTACCCCCAATGTATGTTAATAGAATGTTGTGTTTATAAAATCTATACAACTTTCAGCAACGGATCTCTTGGCTCTCGCATCGATGAAGAACGCAGCGAAATGCGATAAGTAATGTGAATTGCAGAATTCAGTGAATCATCGAATCTTTGAACGCACCTTGCGCTCCTTGGTATTCCGAGGAGCATGCCTGTTTGAGTGTCATTAATATATATCAACCTCTCTTTGTTGAGTGGTTTGGATGTGGGGGGTTTGCTGGCCTTGTAAAAGGTTCAGCTCTCCTGAA…	94.44	580	0	0.0	232.0	Good	KX964429	SH1887968.10FU	SH1365298.10FU	SH0986513.10FU	Cortinarius mattiae	911.5	99.81	1.0	FALSE	Cortinarius malachius | Cortinarius mattiae | Cortinarius quarciticus | Cortinarius uraceisporus	ID based on BLAST nearest sequence KX964429 (99.81 %) (specimen), other nearest taxa: Cortinarius malachius | Cortinarius mattiae | Cortinarius quarciticus | Cortinarius uraceisporus	TRUE
05865	YSU-F	LE F-361757		0371_ITS_F_F02_06_2023_03_15_19_32_42.ab1	ITS	F	Cortinarius athabascus	>YSU-F-05865 CCTGATGGGTTGTTGCTGGTTCTCTAGGGAGCATGTGCACGCCTTGTCATCTTTATATCTCCACCTGTGCACCTTTTGTAGACCTTCCAGGTCTATGTTGCTCCATTTACCCCAATGTATGTTAATAGAATGTTGTGTTTATAAAATCTATACAACTTTCAGCAACGGATCTCTTGGCTCTCGCATCGATGAAGAACGCAGCGAAATGCGATAAGTAATGTGAATTGCAGAATTCAGTGAATCATCGAATCTTTGAACGCACCTTGCGCTCCTTGGTATTCCGAGGAGCATGCCTGTTTGAGTGTCATTAATATATATATCAACCTTCTCTTGTTGGAGTGGTTTGGATGTGGGGGTTTGCTGGCCTCTTAAAAGGTTCAGCTCCC…	575	606	52.06270627062706	F_only	NNNAANNNNNCCTGNNNNNNNTGTTGCTGGTTCTCTAGGGAGCATGTGCACGCCTTGTCATCTTTATATCTCCACCTGTGCACCTTTTGTAGACCTTCCAGGTCTATGTTGCTCCATTTACCCCAATGTATGTTAATAGAATGTTGTGTTTATAAAATCTATACAACTTTCAGCAACGGATCTCTTGGCTCTCGCATCGATGAAGAACGCAGCGAAATGCGATAAGTAATGTGAATTGCAGAATTCAGTGAATCATCGAATCTTTGAACGCACCTTGCGCTCCTTGGTATTCCGAGGAGCATGCCTGTTTGAGTGTCATTAATATATATATCAACCTTCTCTTGTTGGAGTGGTTTGGATGTGGGGGTTTGCTGGCCTCTTAAAAGGTTCAGCTCCCTT…	94.05	585	17	2.91	232.26	Good	JN133295	SH1887438.10FU	SH1364876.10FU	SH0986256.10FU	Cortinarius athabascus	949.2	100.0	0.0	TRUE	Cortinarius acutus | Cortinarius aptecohaerens | Cortinarius athabascus | Cortinarius brunneus | Cortinarius obtusus	ID based on BLAST nearest sequence JN133295 (100.00 %) (TYPE specimen), other nearest taxa: Cortinarius acutus | Cortinarius aptecohaerens | Cortinarius athabascus | Cortinarius brunneus | Cortinarius obtusus	TRUE
05902	YSU-F	LE F-361758		0005_ITS_F_E03_05_2023_03_24_16_00_37.ab1	ITS	F	Cortinarius disjungendus	>YSU-F-05902 AAGCTGAACTTTTACCCTCACATTCAATAGCGTAGATAGTTATCACACCAATGAACAGGTTGTTGTTCTGCTAATGCATTTCAGAGGAGCTGAACCCTTCAAGAGGCCAGCAAACCCCCACATCCAAACCACTCGACAAGAGAGGGTTTGATATATATATTAATGACACTCAAACAGGCATGCTCCTCGGAATACCAAGGAGCGCAAGGTGCGTTCAAAGATTCGATGATTCACTGAATTCTGCAATTCACATTACTTATCGCATTTCGCTGCGTTCTTCATCGATGCGAGAGCCAAGAGATCCGTTGCTGAAAGTTGTATAGATATTATAGTCACAACATTCTATTAACATACATTGGGGTAAATGAAGCAACATAGACCTGAAA…	559	594	52.612794612794616	F_only	TAGGAAAGCTGAACTTTTACCCTCACATTCAATAGCGTAGATAGTTATCACACCAATGAACAGGTTGTTGTTCTGCTAATGCATTTCAGAGGAGCTGAACCCTTCAAGAGGCCAGCAAACCCCCACATCCAAACCACTCGACAAGAGAGGGTTTGATATATATATTAATGACACTCAAACAGGCATGCTCCTCGGAATACCAAGGAGCGCAAGGTGCGTTCAAAGATTCGATGATTCACTGAATTCTGCAATTCACATTACTTATCGCATTTCGCTGCGTTCTTCATCGATGCGAGAGCCAAGAGATCCGTTGCTGAAAGTTGTATAGATATTATAGTCACAACATTCTATTAACATACATTGGGGTAAATGAAGCAACATAGACCTGAAAGGCCTACA…	95.9	573	0	0.0	229.2	Good	PQ641261	SH1888476.10FU	SH1364892.10FU	SH0986152.10FU	Cortinarius distortus	942.4	100.0	0.0	FALSE	Cortinarius distortus | Cortinarius laniger | Cortinarius solis-occasus	ID based on BLAST nearest sequence PQ641261 (100.00 %) (specimen), other nearest taxa: Cortinarius distortus | Cortinarius laniger | Cortinarius solis-occasus	FALSE
05904	YSU-F	LE F-361759		0401_ITS_F_E09_05_2023_04_04_13_25_28.ab1	ITS	F	Cortinarius olivaceosquamosus	>YSU-F-05904 CCTGATGAGTTGCTGCTGGTTCTCTAGGGAGCATTGTGCACACTTGTCATTTTTATATCTCCACCTGTGCACCTTTTGTAGACCTGAATAACTTTCTGACTGGACAAGTCAGGTTTTGAGGAATTGACTTTAGTCTTTCCTTGCATTTTCAGGCCTATGTTTCTTCATATACTCCTTAATGTATGTCATAGAATGTAACAGGCCCTCTGTGCCTATAATCTATACAACTTTCAGCAACGGATCTCTTGGCTCTCGCATCGATGAAGAACGCAGCGAAATGCGATAAGTAATGTGAATTGCAGAATTCAGTGAATCATCGAATCTTTGAACGCACCTTGCGCTCCTTGGTATTCCGAGGAGCATGCCTGTTTGAGTGTCATTAATAT…	603	705	50.673758865248224	F_only	TCATTATTGAAATAAACCTGATGAGTTGCTGCTGGTTCTCTAGGGAGCATTGTGCACACTTGTCATTTTTATATCTCCACCTGTGCACCTTTTGTAGACCTGAATAACTTTCTGACTGGACAAGTCAGGTTTTGAGGAATTGACTTTAGTCTTTCCTTGCATTTTCAGGCCTATGTTTCTTCATATACTCCTTAATGTATGTCATAGAATGTAACAGGCCCTCTGTGCCTATAATCTATACAACTTTCAGCAACGGATCTCTTGGCTCTCGCATCGATGAAGAACGCAGCGAAATGCGATAAGTAATGTGAATTGCAGAATTCAGTGAATCATCGAATCTTTGAACGCACCTTGCGCTCCTTGGTATTCCGAGGAGCATGCCTGTTTGAGTGTCATTAA…	87.05	683	0	0.0	273.2	Excellent	MW009217	SH1943903.10FU	SH1404523.10FU	SH1017611.10FU	Cortinarius flavifolius	944.1	96.86	19.0	TRUE	Cortinarius brunneofibrillosus | Cortinarius flavifolius | Cortinarius luteus | Cortinarius olivaceosquamosus | Cortinarius rubroclavus | Cortinarius veneto-occidentalis	ID based on BLAST nearest sequence MW009217 (96.86 %) (TYPE specimen), other nearest taxa: Cortinarius brunneofibrillosus | Cortinarius flavifolius | Cortinarius luteus | Cortinarius olivaceosquamosus | Cortinarius rubroclavus | Cortinarius veneto-occidentalis	FALSE
05924	YSU-F	LE F-361760		0598_ITS_F_C02_03_2023_04_08_16_37_28.ab1	ITS	F	Cortinarius fragrans	>YSU-F-05924 GGTTTCCGTAGGTGAACCTGCGGAAGGATCATTATTGAAATAAACCTGATGGGTTGTTGCTGGTTCTCTAGGGAGCATGTGCACACTTGTCATCTTTATATCTCCACCTGTGCACCTTTTGTAGACCTTACAGGTCTATGTTGCCTATTCATTTACACCAATGTATGTTAATAGAATGTTGTGACTATAAAATCTATACAACTTTCAGCAACGGATCTCTTGGCTCTCGCATCGATGAAGAACGCAGCGAAATGCGATAAGTAATGTGAATTGCAGAATTCAGTGAATCATCGAATCTTTGAACGCACCTTGCGCTCCTTGGTATTCCGAGGAGCATGCCTGTTTGAGTGTCATTAATATATATATCAACCCCCTCTTTTGTTGGA…	622	641	51.858034321372855	F_only	TAAAGTCGTACAGGTTTCCGTAGGTGAACCTGCGGAAGGATCATTATTGAAATAAACCTGATGGGTTGTTGCTGGTTCTCTAGGGAGCATGTGCACACTTGTCATCTTTATATCTCCACCTGTGCACCTTTTGTAGACCTTACAGGTCTATGTTGCCTATTCATTTACACCAATGTATGTTAATAGAATGTTGTGACTATAAAATCTATACAACTTTCAGCAACGGATCTCTTGGCTCTCGCATCGATGAAGAACGCAGCGAAATGCGATAAGTAATGTGAATTGCAGAATTCAGTGAATCATCGAATCTTTGAACGCACCTTGCGCTCCTTGGTATTCCGAGGAGCATGCCTGTTTGAGTGTCATTAATATATATATCAACCCCCTCTTTTGTTGGAG…	96.44	633	0	0.0	253.2	Excellent	FJ039572	SH1887089.10FU	SH1365268.10FU	SH0986255.10FU	Cortinarius venustus	1016.2	99.66	2.0	FALSE	Cortinarius agathosmus | Cortinarius calopus | Cortinarius venustus	ID based on BLAST nearest sequence FJ039572 (99.66 %) (specimen), other nearest taxa: Cortinarius agathosmus | Cortinarius calopus | Cortinarius venustus	FALSE
05927	YSU-F	LE F-361761		0322_ITS_F_A09_01_2023_03_01_18_17_01.ab1	ITS	F	Cortinarius acutus	>YSU-F-05927 GCTGGTTCTCTAGGGAGCATGTGCACACTTGTCATCTTTATATCTCCACCTGTGAACCTTTTGTAGACCTGGATATCTCTCTGAATTTGCCTGGCAGATTCGGGTTTAAGGATTGATCTGTTCTTTCCTTGTGTTTTCAGGTCTATGTTTTTCATATACCCCAATGTATGTTTATAGAATGTAATAAACAGGCCTCTGTGCCTATAAACTTATACAACTTTCAGCAACGGATCTCTTGGCTCTCGCATCGATGAAGAACGCAGCGAAATGCGATAAGTAATGTGAATTGCAGAATTCAGTGAATCATCGAATCTTTGAACGCATCTTGCGCTCCTTGGTATTCCGAGGAGCATGCCTGTTTGAGTGTCATTAATATATCAACCCTC…	656	700	51.621428571428574	F_only	NGNAAANNAACCTNNNNNNNNTNNCNNGCTGGTTCTCTAGGGAGCATGTGCACACTTGTCATCTTTATATCTCCACCTGTGAACCTTTTGTAGACCTGGATATCTCTCTGAATTTGCCTGGCAGATTCGGGTTTAAGGATTGATCTGTTCTTTCCTTGTGTTTTCAGGTCTATGTTTTTCATATACCCCAATGTATGTTTATAGAATGTAATAAACAGGCCTCTGTGCCTATAAACTTATACAACTTTCAGCAACGGATCTCTTGGCTCTCGCATCGATGAAGAACGCAGCGAAATGCGATAAGTAATGTGAATTGCAGAATTCAGTGAATCATCGAATCTTTGAACGCATCTTGCGCTCCTTGGTATTCCGAGGAGCATGCCTGTTTGAGTGTCATTA…	92.88	684	23	3.36	271.58	Excellent	OQ410933	SH1942282.10FU	SH1404639.10FU	SH1018420.10FU	Cortinarius acutovelatus	1088.3	99.53	3.0	FALSE	Cortinarius acutovelatus | Cortinarius acutus | Cortinarius obtusus	ID based on BLAST nearest sequence OQ410933 (99.53 %) (specimen), other nearest taxa: Cortinarius acutovelatus | Cortinarius acutus | Cortinarius obtusus	TRUE
05929	YSU-F	LE F-361762		0590_ITS_F_C01_03_2023_04_08_16_37_28.ab1	ITS	F	Cortinarius triformis	>YSU-F-05929 GTTTCCGTAGGTGACCTGCGGAAGGATCATTATTGAAATAAACCTGATGGGTTGTTGCTGGTTCTCTAGGGAGCATGTGCACGCCTTGTCATCTTTATATCTCCACCTGTGCACCTTTTGTAGACCTTTCAGGTCTATGTTTGCTTCATTTACCCCATTGTATGTTAATAGAATGTTGTGCCTATATAATATATACAACTTTCAGCAACGGATCTCTTGGCTCTCGCATCGATGAAGAACGCAGCGAAATGCGATAAGTAATGTGAATTGCAGAATTCAGTGAATCATCGAATCTTTGAACGCACCTTGCGCTCCTTGGTATTCCGAGGAGCATGCCTGTTTGAGTGTCATTAATATCTATATCAATCTCTCCTTCTCTTGTGTAG…	600	652	49.66411042944785	F_only	TCGTACAAGGTTTCCGTAGGTGACCTGCGGAAGGATCATTATTGAAATAAACCTGATGGGTTGTTGCTGGTTCTCTAGGGAGCATGTGCACGCCTTGTCATCTTTATATCTCCACCTGTGCACCTTTTGTAGACCTTTCAGGTCTATGTTTGCTTCATTTACCCCATTGTATGTTAATAGAATGTTGTGCCTATATAATATATACAACTTTCAGCAACGGATCTCTTGGCTCTCGCATCGATGAAGAACGCAGCGAAATGCGATAAGTAATGTGAATTGCAGAATTCAGTGAATCATCGAATCTTTGAACGCACCTTGCGCTCCTTGGTATTCCGAGGAGCATGCCTGTTTGAGTGTCATTAATATCTATATCAATCTCTCCTTCTCTTGTGTAGGAGT…	92.62	638	0	0.0	255.2	Excellent	MG136830	SH1886607.10FU	SH1365595.10FU	SH0986663.10FU	Cortinarius heterodepressus	1023.1	99.67	2.0	TRUE	Cortinarius atroalbus | Cortinarius depressus | Cortinarius famatus | Cortinarius fuscoalbus | Cortinarius heterodepressus | Cortinarius roseomyceliosus	ID based on BLAST nearest sequence MG136830 (99.67 %) (TYPE specimen), other nearest taxa: Cortinarius atroalbus | Cortinarius depressus | Cortinarius famatus | Cortinarius fuscoalbus | Cortinarius heterodepressus | Cortinarius roseomyceliosus	FALSE
05991	YSU-F	LE F-361763		05991_ITS_F.ab1	ITS	F	Cortinarius kauffmanianus	>YSU-F-05991 GTGAACCTGCGGAAGGATCATTATTGAAATAAACCTGATGGGTTGTTGCTGGTTCTCTAGGGAGCATGTGCACGCCTTGTCATTTTTATATCTCCACCTGTGCACCTTTTGTAGGCCTTTTAGGTCTATGTTGCTTTTTCATTTACCCCAATGTATGTTTATAGAATGTTGTGCATATAAAATCTATACAACTTTCAGCAACGGATCTCTTGGCTCTCGCATCGATGAAGAACGCAGCGAAATGCGATAAGTAATGTGAATTGCAGAATTCAGTGAATCATCGAATCTTTGAACGCACCTTGCGCTCCTTGGTATTCCGAGGAGCATGCCTGTTTGAGTGTCATTAATATATATCAACCTTCTCATTTATGAGTGGTTTGGATGTG…	550	442	24.04524886877828	contig	NGNNNTGNNNNNNGANCATTATNGNAATNNNNNNNNNNNNNNNTGNNTCTCTAGAATGTGCGCCTTGTCATTTTTATATCTCCACCTGTGCACCTTTTGTAGGCCTTTTANGNCTATGTGNTTTTTCATTTACCCCNTGTATGTTTATANAATGTTGNGCNATCTATCCTTTANCAAGGATCTTGGNTCTCNCATCATNAACNCNNCGAAATCGATAANTAATGTGAATTGCNNNNNNGAATCATCNNATCTTTGANCGCACCTNNNGCTCCTTGNNCNAAGAATGCCTGNNNGNCATTATNATATNNNNCNNCNNNTNATNNNNNCCNNNNNNNNTNA	38.84	369	109	29.54	129.88	Low	OQ366587	SH1886671.10FU	SH1364849.10FU	SH0986448.10FU	Cortinarius kauffmanianus	945.8	100.0	0.0	FALSE	Cortinarius biformis | Cortinarius kauffmanianus	ID based on BLAST nearest sequence OQ366587 (100.00 %) (specimen), other nearest taxa: Cortinarius biformis | Cortinarius kauffmanianus	TRUE
05991	YSU-F	LE F-361763		05991_ITS_R.ab1	ITS	R		>YSU-F-05991 GTGAACCTGCGGAAGGATCATTATTGAAATAAACCTGATGGGTTGTTGCTGGTTCTCTAGGGAGCATGTGCACGCCTTGTCATTTTTATATCTCCACCTGTGCACCTTTTGTAGGCCTTTTAGGTCTATGTTGCTTTTTCATTTACCCCAATGTATGTTTATAGAATGTTGTGCATATAAAATCTATACAACTTTCAGCAACGGATCTCTTGGCTCTCGCATCGATGAAGAACGCAGCGAAATGCGATAAGTAATGTGAATTGCAGAATTCAGTGAATCATCGAATCTTTGAACGCACCTTGCGCTCCTTGGTATTCCGAGGAGCATGCCTGTTTGAGTGTCATTAATATATATCAACCTTCTCATTTATGAGTGGTTTGGATGTG…	550	486	24.469135802469136	contig	NGNNNTGNNNNNNGANCATTATNGNAATNNNNNNNNNNNNNNNTGNNTCTCTAGAATGTGCGCCTTGTCATTTTTATATCTCCACCTGTGCACCTTTTGTAGGCCTTTTANGNCTATGTGNTTTTTCATTTACCCCNTGTATGTTTATANAATGTTGNGCNATCTATCCTTTANCAAGGATCTTGGNTCTCNCATCATNAACNCNNCGAAATCGATAANTAATGTGAATTGCNNNNNNGAATCATCNNATCTTTGANCGCACCTNNNGCTCCTTGNNCNAAGAATGCCTGNNNGNCATTATNATATNNNNCNNCNNNTNATNNNNNCCNNNNNNNNTNA	38.84	369	109	29.54	129.88	Low	OQ366587	SH1886671.10FU	SH1364849.10FU	SH0986448.10FU	Cortinarius kauffmanianus	945.8	100.0	0.0	FALSE	Cortinarius biformis | Cortinarius kauffmanianus	ID based on BLAST nearest sequence OQ366587 (100.00 %) (specimen), other nearest taxa: Cortinarius biformis | Cortinarius kauffmanianus	TRUE
05994	YSU-F	LE F-361764		05994_ITS_F.ab1	ITS	F	Cortinarius collinitus	>YSU-F-05994 GGTTTCCGTAGGTGAACCTGCGGAAGGATCATTATTGAAATAAACCTGATGAGTTGTTGCTGGTTCTCTAGAGAGCATTGTGCACGCTTGTCATCTTTATGTCTCCACCTGTGCACATTTTGTAGACCTGGATCACTCTCTGAAATGCTAACCAGCATTTTAGGTTGGAGGAATTTGACTTTGTTGTCTTTCCTTGCATTTCTAGGTCTATGTTTTTTCATATAATCTTATTGTGATATAATGGGCCCTATATAATATAAACTTATACAACTTTCAGCAACGGATCTCTTGGCTCTCGCATCGATGAAGAACGCAGCGAAATGCGATAAGTAATGTGAATTGCAGAATTCAGTGAATCATCGAATCTTTGAACGCACCTTGCGCTC…	705	723	54.78423236514523	F_only	NNGNNGGTTTCNGTAGGTGAACCTGCNGNAGGANCATTATTGAAATAAACCTGATGAGTTGTTGCTGGTTCTCTAGAGAGCATTGTGCACGCTTGTCATCTTTATGTCTCCACCTGTGCACATTTTGTAGACCTGGATCACTCTCTGAAATGCTAACCAGCATTTTAGGTTGGAGGAATTTGACTTTGTTGTCTTTCCTTGCATTTCTAGGTCTATGTTTTTTCATATAATCTTATTGTGATATAATGGGCCCTATATAATATAAACTTATACAACTTTCAGCAACGGATCTCTTGGCTCTCGCATCGATGAAGAACGCAGCGAAATGCGATAAGTAATGTGAATTGCAGAATTCAGTGAATCATCGAATCTTTGAACGCACCTTGCGCTCCTTGGTAT…	96.03	712	11	1.54	283.87	Excellent	OQ366566	SH1944074.10FU	SH1404702.10FU	SH1017686.10FU	Cortinarius collinitus	1211.9	100.0	0.0	FALSE	Cortinarius collinitus | Cortinarius mucosus	ID based on BLAST nearest sequence OQ366566 (100.00 %) (specimen), other nearest taxa: Cortinarius collinitus | Cortinarius mucosus	TRUE
06007	YSU-F	LE F-361765		0327_ITS_R_B08_02_2023_03_28_23_04_55.ab1	ITS	R		>YSU-F-06007 CGGAAAGGCATAAGTTCAGCGGGTAGTCCTACCTGATTTGAGGTCACATTAATAAATAGAGAATTGTCCAAGCCCAATGGACTGTTATAAGCTGAACTTGCTTAACATCAATAGCGTAGATATGCTATCACACCAATGAACGGTCAACAAATTGTTCCGCTAATACATTTCAGGGGAGCTGACCTTGGAGAAGGCCAGCAAAATAACACCCCCACATCCAAACACTCTCAAAATTTAAAGAGGTTGATATATTAATGACACTCAAACAGGCATGCTCCTCGGAATACCAAGGAGCGCAAGGTGCGTTCAAAGATTCGATGATTCACTGAATTCTGCAATTCACATTACTTATCGCATTTCGCTGCGTTCTTCATCGATGCGAGAGC…	552	465	24.107526881720432	R_only	GCGGGTAGTCCTACCTGATTTGAGGTCACATTAATAAATAGAGAATTGTCCAAGCCCAATGGACTGTTATAAGCTGAACTTGCTTAACATCAATAGCGTAGATATGCTATCACACCAATGAACGGTCAACAAATTGTTCCGCTAATACATTTCAGGGGAGCTGACCTTGGAGAAGGCCAGCAAAATAACACCCCCACATCCAAACACTCTCAAAATTTAAAGAGGTTGATATATTAATGACACTCAAACAGGCATGCTCCTCGGAATACCAAGGAGCGCAAGGTGCGTTCAAAGATTCGATGATTCACTGAATTCTGCAATTCACATTACTTATCGCATTTCGCTGCGTTCTTCATCGATGCGAGAGCCAAGAGATCCGTTGCTGAAAGTTGTATAAGT…	73.12	703	0	0.0	281.2	Excellent	AF325573	SH1944074.10FU	SH1404702.10FU	SH1017686.10FU	Cortinarius collinitus	896.0	98.71	7.0	FALSE	Cortinarius alpinus | Cortinarius collinitus	ID based on BLAST nearest sequence AF325573 (98.71 %) (specimen), other nearest taxa: Cortinarius alpinus | Cortinarius collinitus
06007	YSU-F	LE F-361765		0327_ITS_R_B08_02_2023_04_27_20_39_44.ab1	ITS	R		>YSU-F-06007 CGGAAAGGCATAAGTTCAGCGGGTAGTCCTACCTGATTTGAGGTCACATTAATAAATAGAGAATTGTCCAAGCCCAATGGACTGTTATAAGCTGAACTTGCTTAACATCAATAGCGTAGATATGCTATCACACCAATGAACGGTCAACAAATTGTTCCGCTAATACATTTCAGGGGAGCTGACCTTGGAGAAGGCCAGCAAAATAACACCCCCACATCCAAACACTCTCAAAATTTAAAGAGGTTGATATATTAATGACACTCAAACAGGCATGCTCCTCGGAATACCAAGGAGCGCAAGGTGCGTTCAAAGATTCGATGATTCACTGAATTCTGCAATTCACATTACTTATCGCATTTCGCTGCGTTCTTCATCGATGCGAGAGC…	552	737	42.12347354138399	R_only	GCGGGTAGTCCTACCTGATTTGAGGTCACATTAATAAATAGAGAATTGTCCAAGCCCAATGGACTGTTATAAGCTGAACTTGCTTAACATCAATAGCGTAGATATGCTATCACACCAATGAACGGTCAACAAATTGTTCCGCTAATACATTTCAGGGGAGCTGACCTTGGAGAAGGCCAGCAAAATAACACCCCCACATCCAAACACTCTCAAAATTTAAAGAGGTTGATATATTAATGACACTCAAACAGGCATGCTCCTCGGAATACCAAGGAGCGCAAGGTGCGTTCAAAGATTCGATGATTCACTGAATTCTGCAATTCACATTACTTATCGCATTTCGCTGCGTTCTTCATCGATGCGAGAGCCAAGAGATCCGTTGCTGAAAGTTGTATAAGT…	73.12	703	0	0.0	281.2	Excellent	AF325573	SH1944074.10FU	SH1404702.10FU	SH1017686.10FU	Cortinarius collinitus	896.0	98.71	7.0	FALSE	Cortinarius alpinus | Cortinarius collinitus	ID based on BLAST nearest sequence AF325573 (98.71 %) (specimen), other nearest taxa: Cortinarius alpinus | Cortinarius collinitus
06151	YSU-F	LE F-361766		0335_ITS_R_E10_05_2023_03_01_18_17_01.ab1	ITS	R		>YSU-F-06151 CCTACCTGATTTGAGGTCACATTAATGATGAATTGTCCGACGGACCATTAGAGAGCTGAACTGCCCCTTACATTCAATAGCGTAGATAGTTATCACACCAATGAACAGGTTTGTTCTGCTAATGCATTTCAGAGGAGCTGAACCTTTTTAAGAGGCCAGCAAACCCCCACATCCAAACCGCTCAACAAAGAGAAAGTTTGATATATATATTAATGACACTCAAACAGGCATGCTCCTCGGAATACCAAGGAGCGCAAGGTGCGTTCAAAGATTCGATGATTCACTGAATTCTGCAATTCACATTACTTATCGCATTTCGCTGCGTTCTTCATCGATGCGAGAGCCAAGAGATCCGTTGCTGAAAGTTGTATATATTATTATAGGCA…	540	694	41.44236311239193	R_only	CGGGTAGTCCTACCTGATTTGAGGTCACATTAATGATGAATTGTCCGACGGACCATTAGAGAGCTGAACTGCCCCTTACATTCAATAGCGTAGATAGTTATCACACCAATGAACAGGTTTGTTCTGCTAATGCATTTCAGAGGAGCTGAACCTTTTTAAGAGGCCAGCAAACCCCCACATCCAAACCGCTCAACAAAGAGAAAGTTTGATATATATATTAATGACACTCAAACAGGCATGCTCCTCGGAATACCAAGGAGCGCAAGGTGCGTTCAAAGATTCGATGATTCACTGAATTCTGCAATTCACATTACTTATCGCATTTCGCTGCGTTCTTCATCGATGCGAGAGCCAAGAGATCCGTTGCTGAAAGTTGTATATATTATTATAGGCACAACA…	90.18	589	0	0.0	235.6	Good	MG136824	SH1887161.10FU	SH1365137.10FU	SH0986151.10FU	Cortinarius subpaleaceus	918.3	99.63	2.0	FALSE	Cortinarius boreotrichus | Cortinarius expallens | Cortinarius hemitrichus | Cortinarius inconspicuus | Cortinarius pauperculus | Cortinarius pilatii | Cortinarius pulchripes | Cortinarius subpaleaceus	ID based on BLAST nearest sequence MG136824 (99.63 %) (specimen), other nearest taxa: Cortinarius boreotrichus | Cortinarius expallens | Cortinarius hemitrichus | Cortinarius inconspicuus | Cortinarius pauperculus | Cortinarius pilatii | Cortinarius pulchripes | Cortinarius subpaleaceus
06151	YSU-F	LE F-361766		0335_ITS_R_F08_06_2023_04_27_20_39_44.ab1	ITS	R		>YSU-F-06151 CCTACCTGATTTGAGGTCACATTAATGATGAATTGTCCGACGGACCATTAGAGAGCTGAACTGCCCCTTACATTCAATAGCGTAGATAGTTATCACACCAATGAACAGGTTTGTTCTGCTAATGCATTTCAGAGGAGCTGAACCTTTTTAAGAGGCCAGCAAACCCCCACATCCAAACCGCTCAACAAAGAGAAAGTTTGATATATATATTAATGACACTCAAACAGGCATGCTCCTCGGAATACCAAGGAGCGCAAGGTGCGTTCAAAGATTCGATGATTCACTGAATTCTGCAATTCACATTACTTATCGCATTTCGCTGCGTTCTTCATCGATGCGAGAGCCAAGAGATCCGTTGCTGAAAGTTGTATATATTATTATAGGCA…	540	610	48.74754098360656	R_only	CGGGTAGTCCTACCTGATTTGAGGTCACATTAATGATGAATTGTCCGACGGACCATTAGAGAGCTGAACTGCCCCTTACATTCAATAGCGTAGATAGTTATCACACCAATGAACAGGTTTGTTCTGCTAATGCATTTCAGAGGAGCTGAACCTTTTTAAGAGGCCAGCAAACCCCCACATCCAAACCGCTCAACAAAGAGAAAGTTTGATATATATATTAATGACACTCAAACAGGCATGCTCCTCGGAATACCAAGGAGCGCAAGGTGCGTTCAAAGATTCGATGATTCACTGAATTCTGCAATTCACATTACTTATCGCATTTCGCTGCGTTCTTCATCGATGCGAGAGCCAAGAGATCCGTTGCTGAAAGTTGTATATATTATTATAGGCACAACA…	90.18	589	0	0.0	235.6	Good	MG136824	SH1887161.10FU	SH1365137.10FU	SH0986151.10FU	Cortinarius subpaleaceus	918.3	99.63	2.0	FALSE	Cortinarius boreotrichus | Cortinarius expallens | Cortinarius hemitrichus | Cortinarius inconspicuus | Cortinarius pauperculus | Cortinarius pilatii | Cortinarius pulchripes | Cortinarius subpaleaceus	ID based on BLAST nearest sequence MG136824 (99.63 %) (specimen), other nearest taxa: Cortinarius boreotrichus | Cortinarius expallens | Cortinarius hemitrichus | Cortinarius inconspicuus | Cortinarius pauperculus | Cortinarius pilatii | Cortinarius pulchripes | Cortinarius subpaleaceus
06238	YSU-F	LE F-361767		0367_ITS_F_B02_02_2023_03_15_19_32_42.ab1	ITS	F	Cortinarius subpaleaceus	>YSU-F-06238 CGCATCGATGAAGAACGCAGCGAAATGCGATAAGTAATGtGAATTGCAGAATTCAGTGAATCATCGAATCTTTGAACGCACCTTGCGCTCCTTGGTATTCCGAGGAGCATGCCTGTTTGAGTGTCATTAATATATATATCAAACTTTCTCTTTGTTGAGCGGTTTGGATGTGGGGGTTTGCTGGCCTCTTAAAAAGGTTCAGCTCCTCTGAAATGCATTAGCAGAACAAACCTGTTCATTGGTGTGATAACTATCTACGCTATTGAATGTAAGGGGCAGTTCAGCTCTCTAATGGTCCTCGGACAATTCATCATTAATGTGACCTCAAATCAGGTAgGACTACCCGCTGAACTTAAGCATATCAATAAGCGGAGGAGTCATAGCTG…	395	436	46.20412844036697	contig	NNNATNNNNNNNNTNNCANCAACGGANNNNTTGGCTNTCGCATCGATGAAGAACGCAGCGAAATGCGATAAGTAATGNGAATTGCAGAATTCAGTGAATCATCGAATCTTTGAACGCACCTTGCGCTCCTTGGTATTCCGAGGAGCATGCCTGTTTGAGTGTCATTAATATATATATCAAACTTTCTCTTTGTTGAGGGTGGATGTGGGGGTTTGCTGGCCTCTTAAAAAGGTCAGCTCCTCTGAAATGCATTAGCAGAACAAACCGTTCATTGGTGTGATAACTATCTACGCTATTGAATGTAAGCAGTTCAGCTCCTAATGGTCCTCGGACAATTCTCATTAATGTGACCTCAAATCAGGTANGACTACCCGCTG	75.84	377	21	5.57	147.46	Low	PQ652536	SH1887161.10FU	SH1365137.10FU	SH0986151.10FU	Cortinarius hemitrichus	635.1	99.21	3.0	FALSE	Cortinarius hemitrichus | Cortinarius inconspicuus | Cortinarius pauperculus | Cortinarius pilatii | Cortinarius subpaleaceus	ID based on BLAST nearest sequence PQ652536 (99.21 %) (specimen), other nearest taxa: Cortinarius hemitrichus | Cortinarius inconspicuus | Cortinarius pauperculus | Cortinarius pilatii | Cortinarius subpaleaceus	FALSE
06238	YSU-F	LE F-361767		0367_ITS_F_D10_04_2023_03_28_23_04_55.ab1	ITS	F		>YSU-F-06238 CGCATCGATGAAGAACGCAGCGAAATGCGATAAGTAATGtGAATTGCAGAATTCAGTGAATCATCGAATCTTTGAACGCACCTTGCGCTCCTTGGTATTCCGAGGAGCATGCCTGTTTGAGTGTCATTAATATATATATCAAACTTTCTCTTTGTTGAGCGGTTTGGATGTGGGGGTTTGCTGGCCTCTTAAAAAGGTTCAGCTCCTCTGAAATGCATTAGCAGAACAAACCTGTTCATTGGTGTGATAACTATCTACGCTATTGAATGTAAGGGGCAGTTCAGCTCTCTAATGGTCCTCGGACAATTCATCATTAATGTGACCTCAAATCAGGTAgGACTACCCGCTGAACTTAAGCATATCAATAAGCGGAGGAGTCATAGCTG…	395	472	40.59533898305085	contig	NNNATNNNNNNNNTNNCANCAACGGANNNNTTGGCTNTCGCATCGATGAAGAACGCAGCGAAATGCGATAAGTAATGNGAATTGCAGAATTCAGTGAATCATCGAATCTTTGAACGCACCTTGCGCTCCTTGGTATTCCGAGGAGCATGCCTGTTTGAGTGTCATTAATATATATATCAAACTTTCTCTTTGTTGAGGGTGGATGTGGGGGTTTGCTGGCCTCTTAAAAAGGTCAGCTCCTCTGAAATGCATTAGCAGAACAAACCGTTCATTGGTGTGATAACTATCTACGCTATTGAATGTAAGCAGTTCAGCTCCTAATGGTCCTCGGACAATTCTCATTAATGTGACCTCAAATCAGGTANGACTACCCGCTG	75.84	377	21	5.57	147.46	Low	PQ652536	SH1887161.10FU	SH1365137.10FU	SH0986151.10FU	Cortinarius hemitrichus	635.1	99.21	3.0	FALSE	Cortinarius hemitrichus | Cortinarius inconspicuus | Cortinarius pauperculus | Cortinarius pilatii | Cortinarius subpaleaceus	ID based on BLAST nearest sequence PQ652536 (99.21 %) (specimen), other nearest taxa: Cortinarius hemitrichus | Cortinarius inconspicuus | Cortinarius pauperculus | Cortinarius pilatii | Cortinarius subpaleaceus	FALSE
06238	YSU-F	LE F-361767		0367_ITS_R_F09_06_2023_04_27_20_39_44.ab1	ITS	R		>YSU-F-06238 CGCATCGATGAAGAACGCAGCGAAATGCGATAAGTAATGtGAATTGCAGAATTCAGTGAATCATCGAATCTTTGAACGCACCTTGCGCTCCTTGGTATTCCGAGGAGCATGCCTGTTTGAGTGTCATTAATATATATATCAAACTTTCTCTTTGTTGAGCGGTTTGGATGTGGGGGTTTGCTGGCCTCTTAAAAAGGTTCAGCTCCTCTGAAATGCATTAGCAGAACAAACCTGTTCATTGGTGTGATAACTATCTACGCTATTGAATGTAAGGGGCAGTTCAGCTCTCTAATGGTCCTCGGACAATTCATCATTAATGTGACCTCAAATCAGGTAgGACTACCCGCTGAACTTAAGCATATCAATAAGCGGAGGAGTCATAGCTG…	395	752	23.11037234042553	contig	NNNATNNNNNNNNTNNCANCAACGGANNNNTTGGCTNTCGCATCGATGAAGAACGCAGCGAAATGCGATAAGTAATGNGAATTGCAGAATTCAGTGAATCATCGAATCTTTGAACGCACCTTGCGCTCCTTGGTATTCCGAGGAGCATGCCTGTTTGAGTGTCATTAATATATATATCAAACTTTCTCTTTGTTGAGGGTGGATGTGGGGGTTTGCTGGCCTCTTAAAAAGGTCAGCTCCTCTGAAATGCATTAGCAGAACAAACCGTTCATTGGTGTGATAACTATCTACGCTATTGAATGTAAGCAGTTCAGCTCCTAATGGTCCTCGGACAATTCTCATTAATGTGACCTCAAATCAGGTANGACTACCCGCTG	75.84	377	21	5.57	147.46	Low	PQ652536	SH1887161.10FU	SH1365137.10FU	SH0986151.10FU	Cortinarius hemitrichus	635.1	99.21	3.0	FALSE	Cortinarius hemitrichus | Cortinarius inconspicuus | Cortinarius pauperculus | Cortinarius pilatii | Cortinarius subpaleaceus	ID based on BLAST nearest sequence PQ652536 (99.21 %) (specimen), other nearest taxa: Cortinarius hemitrichus | Cortinarius inconspicuus | Cortinarius pauperculus | Cortinarius pilatii | Cortinarius subpaleaceus	FALSE
06242	YSU-F	LE F-361768		0402_ITS_F_F09_06_2023_04_04_13_25_28.ab1	ITS	F	Cortinarius subpaleaceus	>YSU-F-06242 ATAAACCTGATTTGGTTGTTGCTGGCTCTCTAGGGAGCATGTGCACGCCTTGTCATCTTTATATTTTGCTTCATTTACCCCCCAATGTATGTCAATAGAATGTTGTGCCTATAATAATATATACAACTTTCAGCAACGGATCTCTTGGCTCTCGCATCGATGAAGAACGCAGCGAAATGCGATAAGTAATGTGAATTGCAGAATTCAGTGAATCATCGAATCTTTGAACGCACCTTGCGCTCCTTGGTATTCCGAGGAGCATGCCTGTTTGAGTGTCATTAATATATATATCAAACTTTCTCTTTGTTGAGCGGTTTGGATGTGGGGGTTTGCTGGCCTCTTAAAAAGGTTCAGCTCCTCTGAAATGCATTAGCAGAACAAACCTG…	546	564	53.27836879432624	F_only	ATTTGAAATAAACCTGATTTGGTTGTTGCTGGCTCTCTAGGGAGCATGTGCACGCCTTGTCATCTTTATATTTTGCTTCATTTACCCCCCAATGTATGTCAATAGAATGTTGTGCCTATAATAATATATACAACTTTCAGCAACGGATCTCTTGGCTCTCGCATCGATGAAGAACGCAGCGAAATGCGATAAGTAATGTGAATTGCAGAATTCAGTGAATCATCGAATCTTTGAACGCACCTTGCGCTCCTTGGTATTCCGAGGAGCATGCCTGTTTGAGTGTCATTAATATATATATCAAACTTTCTCTTTGTTGAGCGGTTTGGATGTGGGGGTTTGCTGGCCTCTTAAAAAGGTTCAGCTCCTCTGAAATGCATTAGCAGAACAAACCTGTTCATT…	96.81	552	0	0.0	220.8	Good	PQ652536	SH1887161.10FU	SH1365137.10FU	SH0986151.10FU	Cortinarius hemitrichus	885.7	99.06	5.0	FALSE	Cortinarius hemitrichus | Cortinarius inconspicuus | Cortinarius pauperculus | Cortinarius pilatii | Cortinarius subpaleaceus	ID based on BLAST nearest sequence PQ652536 (99.06 %) (specimen), other nearest taxa: Cortinarius hemitrichus | Cortinarius inconspicuus | Cortinarius pauperculus | Cortinarius pilatii | Cortinarius subpaleaceus	FALSE
06275	YSU-F	LE F-361769		06275_ITS_F.ab1	ITS	F	Cortinarius malachius	>YSU-F-06275 GTACAAGGTTTCCGTAGGTGAACCTGCGGAAGGATCATTATTGAAATAAACCTGATTGGTTGTTGCTGGCTCTCTAGGGAGCATGTGCACACCTTGTCATCTTTATATCTCCACCTGTGCACCTTTTGTAGACCTTTCCAGGTCTATGTTGCTTCATTTTACCTCAATGTATGTTAATAGAATGTTGTGCCTATAAAATATATACAACTTTCAGCAACGGATCTCTTGGCTCTCGCATCGATGAAGAACGCAGCGAAATGCGATAAGTAATGTGAATTGCAGAATTCAGTGAATCATCGAATCTTTGAACGCACCTTGCGCTCCTTGGTATTCCGAGGAGCATGCCTGTTTGAGTGTCATTAATATATATCAACCCTTCTCATTGT…	626	640	56.3515625	F_only	NNGTACAAGGTTTCCGNAGGTGAACCTGCNGNAGGANCATTATTGAAATAAACCTGATTGGTTGTTGCTGGCTCTCTAGGGAGCATGTGCACACCTTGTCATCTTTATATCTCCACCTGTGCACCTTTTGTAGACCTTTCCAGGTCTATGTTGCTTCATTTTACCTCAATGTATGTTAATAGAATGTTGTGCCTATAAAATATATACAACTTTCAGCAACGGATCTCTTGGCTCTCGCATCGATGAAGAACGCAGCGAAATGCGATAAGTAATGTGAATTGCAGAATTCAGTGAATCATCGAATCTTTGAACGCACCTTGCGCTCCTTGGTATTCCGAGGAGCATGCCTGTTTGAGTGTCATTAATATATATCAACCCTTCTCATTGTTGAAGTGGTTT…	96.43	627	7	1.12	250.13	Excellent	OQ366597	SH1888187.10FU	SH1365602.10FU	SH0986154.10FU	Cortinarius malachius	1076.3	100.0	0.0	FALSE	Cortinarius malachius | Cortinarius parevernioides	ID based on BLAST nearest sequence OQ366597 (100.00 %) (specimen), other nearest taxa: Cortinarius malachius | Cortinarius parevernioides	TRUE
06276	YSU-F	LE F-361770		06276_ITS_F.ab1	ITS	F	Cortinarius kauffmanianus	>YSU-F-06276 CAGGTTTCCGTAGGTGAACCTGCGGAAGGATCATTATTGAAATAAACCTGATGGGTTGTTGCTGGTTCTCTAGGGAGCATGTGCACGCCTTGTCATTTTTATATCTCCACCTGTGCACCTTTTGTAGGCCTTTTAGGTCTATGTTGCTTTTTCATTTACCCCAATGTATGTTTATAGAATGTTGTGCATATAAAATCTATACAACTTTCAGCAACGGATCTCTTGGCTCTCGCATCGATGAAGAACGCAGCGAAATGCGATAAGTAATGTGAATTGCAGAATTCAGTGAATCATCGAATCTTTGAACGCACCTTGCGCTCCTTGGTATTCCGAGGAGCATGCCTGTTTGAGTGTCATTAATATATATCAACCTTCTCATTTATGAG…	621	640	57.4296875	F_only	NNNCGNNCAGGTTTCCGTAGGTGAACCTGCNGAAGGANCATTATTGAAATAAACCTGATGGGTTGTTGCTGGTTCTCTAGGGAGCATGTGCACGCCTTGTCATTTTTATATCTCCACCTGTGCACCTTTTGTAGGCCTTTTAGGTCTATGTTGCTTTTTCATTTACCCCAATGTATGTTTATAGAATGTTGTGCATATAAAATCTATACAACTTTCAGCAACGGATCTCTTGGCTCTCGCATCGATGAAGAACGCAGCGAAATGCGATAAGTAATGTGAATTGCAGAATTCAGTGAATCATCGAATCTTTGAACGCACCTTGCGCTCCTTGGTATTCCGAGGAGCATGCCTGTTTGAGTGTCATTAATATATATCAACCTTCTCATTTATGAGTGGTTT…	96.12	628	8	1.27	250.44	Excellent	OQ366586	SH1886671.10FU	SH1364849.10FU	SH0986448.10FU	Cortinarius kauffmanianus	1067.7	100.0	0.0	FALSE	Cortinarius biformis | Cortinarius kauffmanianus	ID based on BLAST nearest sequence OQ366586 (100.00 %) (specimen), other nearest taxa: Cortinarius biformis | Cortinarius kauffmanianus	TRUE
06277	YSU-F	LE F-361771		06277_ITS_F.ab1	ITS	F	Cortinarius armeniacus	>YSU-F-06277 ATTATTGAAATAAACCTGATGGGTTGTTGCTGGTTCTCTAGGGAGCATGTGCACGCCTTCAGGTCTATCTTGCTTTTTCATTTACCCCAATGTATGTTAATAGAATGTTGTGACTATAAAAACTATACAACTTTCAGCAACGGATCTCTTGGCTCTCGCATCGATGAAGAACGCAGCGAAATGCGATAAGTAATGTGAATTGCAGAATTCAGTGAATCATCGAATCTTTGAACGCACCTTGCGCTCCTTGGTATTCCGAGGAGCATGCCTGTTTGAGTGTCATTAATATATATAAACCTTCTCTTTACTGAGTGGTTTGGATGTGGGGGTTTGCTGGCCTCTTATATGAGTTCAGCTCCCCTGAAATGCATTAGCAGAACAACCCG…	532	605	44.6099173553719	F_only	GNGNNNNGNNNNNNNNNNNNNNNNNNNNNNNNNNNATTATTGAAATAAACCTGATGGGTTGTTGCTGGTTCTCTAGGGAGCATGTGCACGCCTTCAGGTCTATCTTGCTTTTTCATTTACCCCAATGTATGTTAATAGAATGTTGTGACTATAAAAACTATACAACTTTCAGCAACGGATCTCTTGGCTCTCGCATCGATGAAGAACGCAGCGAAATGCGATAAGTAATGTGAATTGCAGAATTCAGTGAATCATCGAATCTTTGAACGCACCTTGCGCTCCTTGGTATTCCGAGGAGCATGCCTGTTTGAGTGTCATTAATATATATCAACCTTCTCTTTACTGAGTGGTTTGGATGTGGGGGTTTGCTGGCCTCTTATATGAGTTCAGCTCCCCTGA…	85.46	589	46	7.81	230.91	Good	OQ366589	SH1888304.10FU	SH1364920.10FU	SH0986739.10FU	Cortinarius armeniacus	911.5	100.0	0.0	FALSE	Cortinarius armeniacus | Cortinarius malachius	ID based on BLAST nearest sequence OQ366589 (100.00 %) (specimen), other nearest taxa: Cortinarius armeniacus | Cortinarius malachius	TRUE
06278	YSU-F	LE F-361772		06278_ITS_F.ab1	ITS	F	Cortinarius armeniacus	>YSU-F-06278 CCTGCGGAAGGATCATTATTGAAATAAACCTGATGGGTTGTTGCTGGTTCTCTAGGGAGCATGTGCACGCCTTCAGGTCTATCTTGCTTTTTCATTTACCCCAATGTATGTTAATAGAATGTTGTGACTATAAAAACTATACAACTTTCAGCAACGGATCTCTTGGCTCTCGCATCGATGAAGAACGCAGCGAAATGCGATAAGTAATGTGAATTGCAGAATTCAGTGAATCATCGAATCTTTGAACGCACCTTGCGCTCCTTGGTATTCCGAGGAGCATGCCTGTTTGAGTGTCATTAATATATATCAACCTTCTCTTTACTGAGTGGTTTGGATGTGGGGGTTTGCTGGCCTCTTATATGAGTTCAGCTCCCCTGAAATGCATT…	494	581	31.74182444061962	contig	NNNNNNNNNNGNNNTNNNGNNNNNNNNTTATCTNNNNNNNNNNNNNNNNCCTTCAGGTCTATCTTGCTTTTTCATTTACCCCAATGTATGTTAATAGAATGTTGTGACTATAAAAACTATACAACTTTCAGCAACGGATCTCTTGGCTCTCGCATCGATGAAGAACGCAGCGAAATGCGATAAGTAATGTGAATTGCAGAATTCAGTGAATCATCGAATCTTTGAACGCACCTTGCGCTCCTTGGTATTCCGAGGAGCATGCCTGTTTGAGTGTCATTAATATATATCAACCTTCTCTTTACTGANNGGTTTGGATGTGGGGGNTTGCTNNCCTCTNNTNNNNNNNCCNCTCCCCTGANATGNNNNNNNNNNNNNACCCGNNCNNNNNNTNNTANCTAT…	54.79	478	129	26.99	175.01	Medium	OP866211	SH1888304.10FU	SH1364920.10FU	SH0986739.10FU	Cortinarius armeniacus	849.7	100.0	0.0	FALSE	Cortinarius armeniacus	ID based on BLAST nearest sequence OP866211 (100.00 %) (specimen)	TRUE
06278	YSU-F	LE F-361772		06278_ITS_R.ab1	ITS	R	Cortinarius armeniacus	>YSU-F-06278 CCTGCGGAAGGATCATTATTGAAATAAACCTGATGGGTTGTTGCTGGTTCTCTAGGGAGCATGTGCACGCCTTCAGGTCTATCTTGCTTTTTCATTTACCCCAATGTATGTTAATAGAATGTTGTGACTATAAAAACTATACAACTTTCAGCAACGGATCTCTTGGCTCTCGCATCGATGAAGAACGCAGCGAAATGCGATAAGTAATGTGAATTGCAGAATTCAGTGAATCATCGAATCTTTGAACGCACCTTGCGCTCCTTGGTATTCCGAGGAGCATGCCTGTTTGAGTGTCATTAATATATATCAACCTTCTCTTTACTGAGTGGTTTGGATGTGGGGGTTTGCTGGCCTCTTATATGAGTTCAGCTCCCCTGAAATGCATT…	494	589	34.40067911714771	contig	NNNNNNNNNNGNNNTNNNGNNNNNNNNTTATCTNNNNNNNNNNNNNNNNCCTTCAGGTCTATCTTGCTTTTTCATTTACCCCAATGTATGTTAATAGAATGTTGTGACTATAAAAACTATACAACTTTCAGCAACGGATCTCTTGGCTCTCGCATCGATGAAGAACGCAGCGAAATGCGATAAGTAATGTGAATTGCAGAATTCAGTGAATCATCGAATCTTTGAACGCACCTTGCGCTCCTTGGTATTCCGAGGAGCATGCCTGTTTGAGTGTCATTAATATATATCAACCTTCTCTTTACTGANNGGTTTGGATGTGGGGGNTTGCTNNCCTCTNNTNNNNNNNCCNCTCCCCTGANATGNNNNNNNNNNNNNACCCGNNCNNNNNNTNNTANCTAT…	54.79	478	129	26.99	175.01	Medium	OP866211	SH1888304.10FU	SH1364920.10FU	SH0986739.10FU	Cortinarius armeniacus	849.7	100.0	0.0	FALSE	Cortinarius armeniacus	ID based on BLAST nearest sequence OP866211 (100.00 %) (specimen)	TRUE
06281	YSU-F	LE F-361773		06281_ITS_F.ab1	ITS	F	Cortinarius tenuifulvescens	>YSU-F-06281 CATTATTGAAATAAACCTGATGGGTTTGTTGCTGGTTCTCTAGGGAGCATGTGCACACTTGTCATCTTTATATCTCCACCTGTGCACCTTTTGTAGATCTGAATACCTTTCTGAATGCCTAGCATTTGGGTTTGAAGATTGACTTTTCTGTCTCTTTTTACTTTCAGGTCTATGTTTCTCCATATACCCCTATGTATGTTATAGAATGTAATAAATGGGCCTTTGTGCCTATAAATTTATACAACTTTCAGCAACGGATCTCTTGGTTCTCGCATCGATGAAGAACGCAGCGAAATGCGATAAGTAATGTGAATTGCAGAATTCAGTGAATCATCGAATCTTTGAACGCACCTTGCGCTCCTTGGTATTCCGAGGAGCATGCCTGT…	623	647	20.26275115919629	contig	NNCCGGNGAACCTGCNNNNNNNNTTTTGAAATAANNNNNNNNNNNNNNNNGGNNNNGGGGNCNTCCCNTGAANNNNNNNNNNNNNNNNNGGGNNNNNNNNNNNNTTTTNNNNNNNNNNNNNNNNNNNNNNCNCAANNNNNNNNNNNNNNNNNNNNNNTNNNGANNNNNNNNNNNNNTNNNNNNNNNNNCNNNNNNNNNCNNNNNNNNNNTNNNNNNNNNNNTNNNNNNNNNNNNNNNNNNNNNNTTTTNNCCGTCNNNCTTTNGNNNNNNNNCNNNNNNTNNNNNNGNNCNNNTTNNTNGNNNNNTNNNNNNAANNNNNNNNNNNNNNNNNNNAAANTTNTTTTNNNAAATNNNTNTNNNNNNNCNNNNNNNACCCNNNNTTNNNNNNNNAANNNG	12.61	426	309	72.54	126.88	Low	KX388643	SH1942690.10FU	SH1403772.10FU	SH1017507.10FU	Cortinarius tenuifulvescens	1047.1	99.2	5.0	TRUE	Cortinarius fulvescens | Cortinarius fulvescentoideus | Cortinarius tenuifulvescens	ID based on BLAST nearest sequence KX388643 (99.20 %) (TYPE specimen), other nearest taxa: Cortinarius fulvescens | Cortinarius fulvescentoideus | Cortinarius tenuifulvescens	TRUE
06281	YSU-F	LE F-361773		06281_ITS_R.ab1	ITS	R		>YSU-F-06281 CATTATTGAAATAAACCTGATGGGTTTGTTGCTGGTTCTCTAGGGAGCATGTGCACACTTGTCATCTTTATATCTCCACCTGTGCACCTTTTGTAGATCTGAATACCTTTCTGAATGCCTAGCATTTGGGTTTGAAGATTGACTTTTCTGTCTCTTTTTACTTTCAGGTCTATGTTTCTCCATATACCCCTATGTATGTTATAGAATGTAATAAATGGGCCTTTGTGCCTATAAATTTATACAACTTTCAGCAACGGATCTCTTGGTTCTCGCATCGATGAAGAACGCAGCGAAATGCGATAAGTAATGTGAATTGCAGAATTCAGTGAATCATCGAATCTTTGAACGCACCTTGCGCTCCTTGGTATTCCGAGGAGCATGCCTGT…	623	737	38.22252374491181	contig	NNCCGGNGAACCTGCNNNNNNNNTTTTGAAATAANNNNNNNNNNNNNNNNGGNNNNGGGGNCNTCCCNTGAANNNNNNNNNNNNNNNNNGGGNNNNNNNNNNNNTTTTNNNNNNNNNNNNNNNNNNNNNNCNCAANNNNNNNNNNNNNNNNNNNNNNTNNNGANNNNNNNNNNNNNTNNNNNNNNNNNCNNNNNNNNNCNNNNNNNNNNTNNNNNNNNNNNTNNNNNNNNNNNNNNNNNNNNNNTTTTNNCCGTCNNNCTTTNGNNNNNNNNCNNNNNNTNNNNNNGNNCNNNTTNNTNGNNNNNTNNNNNNAANNNNNNNNNNNNNNNNNNNAAANTTNTTTTNNNAAATNNNTNTNNNNNNNCNNNNNNNACCCNNNNTTNNNNNNNNAANNNG	12.61	426	309	72.54	126.88	Low	KX388643	SH1942690.10FU	SH1403772.10FU	SH1017507.10FU	Cortinarius tenuifulvescens	1047.1	99.2	5.0	TRUE	Cortinarius fulvescens | Cortinarius fulvescentoideus | Cortinarius tenuifulvescens	ID based on BLAST nearest sequence KX388643 (99.20 %) (TYPE specimen), other nearest taxa: Cortinarius fulvescens | Cortinarius fulvescentoideus | Cortinarius tenuifulvescens	TRUE
06282	YSU-F	LE F-361774		06282_ITS_F.ab1	ITS	F	Cortinarius sphagnoravus	>YSU-F-06282 TTATTGAAATAAACCTGATGGGTTGTTGCTGGCTCTCTAGGGAGCATGTGCACGCCTTGTCATCTTTATATCTCCACCTGTGCACCCTTTGTAGACCTTTCAGGTCTATGTTGCTTCATTATACCCCAATGTATGTTAATAGAATGTTGTGCCTATATAATATATACAACTTTCAGCAACGGATCTCTTGGCTCTCGCATCGATGAAGAACGCAGCGAAATGCGATAAGTAATGTGAATTGCAGAATTCAGTGAATCATCGAATCTTTGAACGCACCTTGCGCTCCTTGGTATTCCGAGGAGCATGCCTGTTTGAGTGTCATTAATATATCAAACCTTCTCTTGTTGAGTGGTTTTGGATGTGGGGGTTTTTGCTGGCGCTTAACC…	522	593	31.12478920741989	contig	NNTATTGAANACCTNNNNNNNNNNNNNNNNGGCTTCTAGGGAGCATGTGCACGCCTTGTCNTCTTTATATCTCCACCTGTGCACCCTTTGTAGACCTTTCAGGNCTATGTTGCTTCATTATACCCCAATGTATGTTAATANAATGNTGTGCCTATATAATATATACAACTTTCAGCAACGGATCTCTTGGCTCTCGCATCGATGAAGAACGCAGCGAAATGCNATAAGTAATGTGAATTGCAGAATTCANTGAATCATCGAATCTTTGAACGCACCTTGCGCTCCTTGGTATTCCCATGCCTGTTTGAGTGTCATTAATATATCAAACCTTCTCTTGTTNAGTGGNTTTGGATGNNNNNNNNTTTGCTGGNGCTTAACCTGTNCNNCTCCCCTGAAATG…	61.29	543	134	24.68	202.39	Good	MG136826	SH1888316.10FU	SH1365058.10FU	SH0986663.10FU	Cortinarius sphagnoravus	897.7	100.0	0.0	TRUE	Cortinarius flexipes | Cortinarius sphagnoravus	ID based on BLAST nearest sequence MG136826 (100.00 %) (TYPE specimen), other nearest taxa: Cortinarius flexipes | Cortinarius sphagnoravus	TRUE
06282	YSU-F	LE F-361774		06282_ITS_R.ab1	ITS	R		>YSU-F-06282 TTATTGAAATAAACCTGATGGGTTGTTGCTGGCTCTCTAGGGAGCATGTGCACGCCTTGTCATCTTTATATCTCCACCTGTGCACCCTTTGTAGACCTTTCAGGTCTATGTTGCTTCATTATACCCCAATGTATGTTAATAGAATGTTGTGCCTATATAATATATACAACTTTCAGCAACGGATCTCTTGGCTCTCGCATCGATGAAGAACGCAGCGAAATGCGATAAGTAATGTGAATTGCAGAATTCAGTGAATCATCGAATCTTTGAACGCACCTTGCGCTCCTTGGTATTCCGAGGAGCATGCCTGTTTGAGTGTCATTAATATATCAAACCTTCTCTTGTTGAGTGGTTTTGGATGTGGGGGTTTTTGCTGGCGCTTAACC…	522	637	40.90266875981162	contig	NNTATTGAANACCTNNNNNNNNNNNNNNNNGGCTTCTAGGGAGCATGTGCACGCCTTGTCNTCTTTATATCTCCACCTGTGCACCCTTTGTAGACCTTTCAGGNCTATGTTGCTTCATTATACCCCAATGTATGTTAATANAATGNTGTGCCTATATAATATATACAACTTTCAGCAACGGATCTCTTGGCTCTCGCATCGATGAAGAACGCAGCGAAATGCNATAAGTAATGTGAATTGCAGAATTCANTGAATCATCGAATCTTTGAACGCACCTTGCGCTCCTTGGTATTCCCATGCCTGTTTGAGTGTCATTAATATATCAAACCTTCTCTTGTTNAGTGGNTTTGGATGNNNNNNNNTTTGCTGGNGCTTAACCTGTNCNNCTCCCCTGAAATG…	61.29	543	134	24.68	202.39	Good	MG136826	SH1888316.10FU	SH1365058.10FU	SH0986663.10FU	Cortinarius sphagnoravus	897.7	100.0	0.0	TRUE	Cortinarius flexipes | Cortinarius sphagnoravus	ID based on BLAST nearest sequence MG136826 (100.00 %) (TYPE specimen), other nearest taxa: Cortinarius flexipes | Cortinarius sphagnoravus	TRUE
06308	YSU-F	LE F-361775		0403_ITS_F_G09_07_2023_04_04_13_25_28.ab1	ITS	F	Cortinarius subpaleaceus	>YSU-F-06308 ACCTCGTATGGGTTGTTGCTGGCTCTCTAGGGAGCATGTGCACGCCTTGTCATCTTTATATTTTGCTTCATTTACCCCCCAATGTATGTCAATAGAATGTTGTGCCTATAATAATATATACAACTTTCAGCAACGGATCTCTTGGCTCTCGCATCGATGAAGAACGCAGCGAAATGCGATAAGTAATGTGAATTGCAGAATTCAGTGAATCATCGAATCTTTGAACGCACCTTGCGCTCCTTGGTATTCCGAGGAGCATGCCTGTTTGAGTGTCATTAATATATATATCAAACTTTCTCTTTGTTGAGCGGTTTGGATGTGGGGGTTTGCTGGCCTCTTAAAAAGGTTCAGCTCCTCTGAAATGCATTAGCAGAACAAACCTGTTC…	543	543	52.94475138121547	F_only	GTTGCTGGCTCTCTAGGGAGCATGTGCACGCCTTGTCATCTTTATATTTTGCTTCATTTACCCCCCAATGTATGTCAATAGAATGTTGTGCCTATAATAATATATACAACTTTCAGCAACGGATCTCTTGGCTCTCGCATCGATGAAGAACGCAGCGAAATGCGATAAGTAATGTGAATTGCAGAATTCAGTGAATCATCGAATCTTTGAACGCACCTTGCGCTCCTTGGTATTCCGAGGAGCATGCCTGTTTGAGTGTCATTAATATATATATCAAACTTTCTCTTTGTTGAGCGGTTTGGATGTGGGGGTTTGCTGGCCTCTTAAAAAGGTTCAGCTCCTCTGAAATGCATTAGCAGAACAAACCTGTTCATTGGTGTGATAACTATCTACGCTATT…	95.5	528	0	0.0	211.2	Good	PQ652536	SH1887161.10FU	SH1365137.10FU	SH0986151.10FU	Cortinarius hemitrichus	880.6	99.05	5.0	FALSE	Cortinarius hemitrichus | Cortinarius inconspicuus | Cortinarius pauperculus | Cortinarius pilatii | Cortinarius subpaleaceus	ID based on BLAST nearest sequence PQ652536 (99.05 %) (specimen), other nearest taxa: Cortinarius hemitrichus | Cortinarius inconspicuus | Cortinarius pauperculus | Cortinarius pilatii | Cortinarius subpaleaceus	FALSE
06311	YSU-F	LE F-361776		0369_ITS_F_D02_04_2023_03_15_19_32_42.ab1	ITS	F	Cortinarius subpaleaceus	>YSU-F-06311 TCTCTAGGGAGCATGTGCACGCCTTGTCATCTTTATATTTTGCTTCATTTACCCCCCAATGTATGTCAATAGAATGTTGTGCCTATAATAATATATACAACTTTCAGCAACGGATCTCTTGGCTCTCGCATCGATGAAGAACGCAGCGAAATGCGATAAGTAATGTGAATTGCAGAATTCAGTGAATCATCGAATCTTTGAACGCACCTTGCGCTCCTTGGTATTCCGAGGAGCATGCCTGTTTGAGTGTCATTAATATATATATCAAACTTTCTCTTTGTTGAGCGGTTTGGATGTGGGGGTTTGCTGGCCTCTTAAAAAGGTTCAGCTCCTCTGAAATGCATTAGCAGAACAAACCTGTTCATTGGTGTGATAACTATCTACGC…	520	554	50.66606498194946	F_only	NCTCTCTAGGGAGCATGNGCACNCCTTGNCATCTTTATATTTTGCTTCATTTACCCCCCAATGTATGTCAATAGAATGTTGTGCCTATAATAATATATACAACTTTCAGCAACGGATCTCTTGGCTCTCGCATCGATGAAGAACGCAGCGAAATGCGATAAGTAATGTGAATTGCAGAATTCAGTGAATCATCGAATCTTTGAACGCACCTTGCGCTCCTTGGTATTCCGAGGAGCATGCCTGTTTGAGTGTCATTAATATATATATCAAACTTTCTCTTTGTTGAGCGGTTTGGATGTGGGGGTTTGCTGGCCTCTTAAAAAGGTTCAGCTCCTCTGAAATGCATTAGCAGAACAAACCTGTTCATTGGTGTGATAACTATCTACNCTATTGAATGTA…	96.1	521	5	0.96	207.82	Good	PQ652536	SH1887161.10FU	SH1365137.10FU	SH0986151.10FU	Cortinarius hemitrichus	851.4	99.4	3.0	FALSE	Cortinarius hemitrichus | Cortinarius inconspicuus | Cortinarius pauperculus | Cortinarius pilatii | Cortinarius subpaleaceus	ID based on BLAST nearest sequence PQ652536 (99.40 %) (specimen), other nearest taxa: Cortinarius hemitrichus | Cortinarius inconspicuus | Cortinarius pauperculus | Cortinarius pilatii | Cortinarius subpaleaceus	FALSE
06312	YSU-F	LE F-361777		0407_ITS_F_C10_03_2023_04_04_13_25_28.ab1	ITS	F	Cortinarius falsosus	>YSU-F-06312 TTTATATCTCCACCTGTGCACTTTTTGTAGACCTTTCAGGTCTATGTTGCTTCATTTACCCCAATGTATGTTAATAGAATGTTGTGCCTATATAATATATACAACTTTCAGCAACGGATCTCTTGGCTCTCGCATCGATGAAGAACGCAGCGAAATGCGATAAGTAATGTGAATTGCAGAATTCAGTGAATCATCGAATCTTTGAACGCACCTTGCGCTCCTTGGTATTCCGAGGAGCATGCCTGTTTGAGTGTCATTAATATATCAACCTTCTCTTGTTTGAGTTGTTTGGATGTGGGGGTTTGCTGGACTCTTAAATGAATTCAgCTCCCCTGAAATGCATTAGCAGAAcAACCTGTTCATTGGCGTGATAATTATCTATGCTA…	517	540	39.15925925925926	F_only	TAGCACACTCTTGTCATCTTTATATCTCCACCTGTGCACTTTTTGTAGACCTTTCAGGTCTATGTTGCTTCATTTACCCCAATGTATGTTAATAGAATGTTGTGCCTATATAATATATACAACTTTCAGCAACGGATCTCTTGGCTCTCGCATCGATGAAGAACGCAGCGAAATGCGATAAGTAATGTGAATTGCAGAATTCAGTGAATCATCGAATCTTTGAACGCACCTTGCGCTCCTTGGTATTCCGAGGAGCATGCCTGTTTGAGTGTCATTAATATATCAACCTTCTCTTGTTTGAGTTGTTTGGATGTGGGGGTTTGCTGGACTCTTAAATGAATTCACTTCCCCTGAAAGGCTTAACCAAACCAACCGGTTCTTGGCGGGGTTATTAATCAT…	82.82	533	0	0.0	213.2	Good	PQ653307				Cortinarius falsosus	853.1	99.8	1.0	FALSE	Cortinarius falsosus	ID based on BLAST nearest sequence PQ653307 (99.80 %) (specimen)	TRUE
06369	YSU-F	LE F-361778		0005_ITS_F_F03_06_2023_03_24_16_00_37.ab1	ITS	F	Cortinarius heterodepressus	>YSU-F-06369 GAACTGCACCTCACATTCAATAGCATAGATAGTTATCACGCCAATGAACAAGGATTGTTCTGCTAATGCATTTCAGGGGAGCTGAACCTTTTTAAGAGGCCAGCAAAACCCCCAAATCCAAACCACTCCTACACAAGAGAAGGAGAGATTGATATAGATATTAATGACACTCAAACAGGCATGCTCCTCGGAATACCAAGGAGCGCAAGGTGCGTTCAAAGATTCGATGATTCACTGAATTCTGCAATTCACATTACTTATCGCATTTCGCTGCGTTCTTCATCGATGCGAGAGCCAAGAGATCCGTTGCTGAAAGTTGTATATATTATATAGGCACAACATTCTATTAACATACAATGGGGTAAATGAAGCAAACATAGACCTGA…	562	588	49.79251700680272	F_only	AACTGCACCTCACATTCAATAGCATAGATAGTTATCACGCCAATGAACAAGGATTGTTCTGCTAATGCATTTCAGGGGAGCTGAACCTTTTTAAGAGGCCAGCAAAACCCCCAAATCCAAACCACTCCTACACAAGAGAAGGAGAGATTGATATAGATATTAATGACACTCAAACAGGCATGCTCCTCGGAATACCAAGGAGCGCAAGGTGCGTTCAAAGATTCGATGATTCACTGAATTCTGCAATTCACATTACTTATCGCATTTCGCTGCGTTCTTCATCGATGCGAGAGCCAAGAGATCCGTTGCTGAAAGTTGTATATATTATATAGGCACAACATTCTATTAACATACAATGGGGTAAATGAAGCAAACATAGACCTGAAAGGTCTACAAAAG…	96.9	568	0	0.0	227.2	Good	MG136830	SH1886607.10FU	SH1365595.10FU	SH0986663.10FU	Cortinarius heterodepressus	920.0	99.81	1.0	TRUE	Cortinarius heterodepressus	ID based on BLAST nearest sequence MG136830 (99.81 %) (TYPE specimen)	TRUE
06402	YSU-F	LE F-361779		0324_ITS_F_A09_01_2023_04_04_13_25_28.ab1	ITS	F	Cortinarius pseudocandelaris	>YSU-F-06402 GGTTCTCTCGGGAGCATGTGCACACTTGTCATCTTTATATCTCCACCTGTGCACCTTTGTAAATCTGAATATCTTTCTGAATGCCTGGCATTCAGGTTTGAGGATTGATCTTTTTCTTTCCTTACATTTTTCAGGTTTATGTTTTTCATATACCCCAAGTATGTTATAGAATGTTATAAACGGGCCTTTGTGCCTATAATAAACTTATACAACTTTCAGCAACGGATCTCTTGGCTCTCGCATCGATGAAGAACGCAGCGAAATGCGATAAGTAATGTGAATTGCAGAATTCAGTGAATCATCGAATCTTTGAACGCACCTTGCGCTCCTTGGTATTCCGAGGAGCATGCCTGTTTGAGTGTCATTAATATATCAACCTCTTCAGC…	653	680	49.90735294117647	F_only	TTCTCTCGGGAGCATGTGCACACTTGTCATCTTTATATCTCCACCTGTGCACCTTTGTAAATCTGAATATCTTTCTGAATGCCTGGCATTCAGGTTTGAGGATTGATCTTTTTCTTTCCTTACATTTTTCAGGTTTATGTTTTTCATATACCCCAAGTATGTTATAGAATGTTATAAACGGGCCTTTGTGCCTATAATAAACTTATACAACTTTCAGCAACGGATCTCTTGGCTCTCGCATCGATGAAGAACGCAGCGAAATGCGATAAGTAATGTGAATTGCAGAATTCAGTGAATCATCGAATCTTTGAACGCACCTTGCGCTCCTTGGTATTCCGAGGAGCATGCCTGTTTGAGTGTCATTAATATATCAACCTCTTCAGCTTTTTGCAAGTTGAG…	97.74	648	0	0.0	259.2	Excellent	PQ732749	SH1944582.10FU	SH1404086.10FU	SH1017366.10FU	Cortinarius obtusus	1060.8	99.21	5.0	FALSE	Cortinarius obtusus | Cortinarius pseudocandelaris	ID based on BLAST nearest sequence PQ732749 (99.21 %) (specimen), other nearest taxa: Cortinarius obtusus | Cortinarius pseudocandelaris	FALSE
06488	YSU-F	LE F-361780		06488_ITS_F.ab1	ITS	F	Cortinarius	>YSU-F-06488 GTTTCCGTAGGTGAACCTGCGGAAGGATCATTATTGAAATAAACCTGATGAGTTGTTGCTGGTTCTCCAGGGAATATTGTGCACACTTGTCATCTTTATATCTCCACCTGTGCACCTTTTGTAGACCTGGATATCTCTCTAAGTGCTTGCACTTGGGTTTGAGGATTATTGTCTTTTCCTTACATTTCCAGGCCTATGTTTCTTCATATACCCCAATGTATGTTATAGAATGTAATAAAATATGGCTCTTCGTGGCCATTATAAACAAATACAACTTTCAGCAACGGATCTCTTGGCTCTCGCATCGATGAAGAACGCAGCGAAATGCGATAAGTAATGTGAATTGCAGAATTCAGTGAATCATCGAATCTTTGAACGCACCTTGC…	705	727	56.28610729023384	F_only	NNNNGNNNNNNGTTTCCGTAGGTGAACCTGCGGAAGGATCATTATTGAAATAAACCTGATGAGTTGTTGCTGGTTCTCCAGGGAATATTGTGCACACTTGTCATCTTTATATCTCCACCTGTGCACCTTTTGTAGACCTGGATATCTCTCTAAGTGCTTGCACTTGGGTTTGAGGATTATTGTCTTTTCCTTACATTTCCAGGCCTATGTTTCTTCATATACCCCAATGTATGTTATAGAATGTAATAAAATATGGCTCTTCGTGGCCATTATAAACAAATACAACTTTCAGCAACGGATCTCTTGGCTCTCGCATCGATGAAGAACGCAGCGAAATGCGATAAGTAATGTGAATTGCAGAATTCAGTGAATCATCGAATCTTTGAACGCACCTTGCGC…	96.71	715	11	1.54	285.08	Excellent	KP406541	SH1943297.10FU	SH1404532.10FU	SH1018279.10FU	Cortinarius pluvius	1108.9	97.96	14.0	FALSE	Cortinarius melleomitis | Cortinarius pluviorum | Cortinarius pluvius | Thaxterogaster pluvius	ID based on BLAST nearest sequence KP406541 (97.96 %) (specimen), other nearest taxa: Cortinarius melleomitis | Cortinarius pluviorum | Cortinarius pluvius | Thaxterogaster pluvius	FALSE
06511	YSU-F	LE F-361781		0349_ITS_F_B12_02_2023_03_10_21_45_24.ab1	ITS	F	Cortinarius casimiri	>YSU-F-06511 TTCTCTAAGGNGAGCATGTGCNCNNNNNNNGNCATCTTTATATCTCCACCTGTGCACTTTTTGTAGGCCTTTCAGGTCTATGTTGCTTCATTTACCCCAATGTATGTCAATAGAATGTTGTGCCTATTTAATATATACAACTTTCAGCAACGGATCTCTTGGCTCTCGCATCGATGAAGAACGCAGCGAAATGCGATAAGTAATGTGAATTGCAGAATTCAGTGAATCATCGAATCTTTGAACGCACCTTGCGCTCCTTGGTATTCCGAGGAGCATGCCTGTTTGAGTGTCATTAATATATATATCAACCTTCTCTTGTTGAGTGGTTTGGATGTGGGGGTTTGCTGGCCTTGTAAAGGGGTTCAGCTCCCCTRAAATGCWTTAGC…	499	593	38.88532883642496	contig	NNNTTCTCTAAGGNGAGCATGTGCNCNNNNNNNGNCATCTTTATATCTCCCCTGTGCACTTTTTGTAGGCCTTTCAGGTCTATGTTGCTTCATTTACCCCAATGTAGTCAATAGAATGTTGTGCCTATTTAATATATACAACTTTCAGCAAGGATCTCTTGGCTCTCGCATCGATGAAGAACGCAGCGAAATGCGATAAGTAATGTGAATTGCAGAATTCAGTGAATCATCGAATCTTTGAACGCACCTTGCGCTCCTTGGTATTCCGAGGAGCATGCCTGTTTGAGTGTCATTAATATATACAACCTTCTCTTGTTGAGTGGTTTGGATGTGGGGGTTTGCTGGCCTTGTAAAGGGGTNCNNNTCCCCTGAANNNNNTAANNAAANCCNNNNNNNTNG…	69.72	507	85	16.77	192.74	Medium	PQ639256	SH1888171.10FU	SH1365288.10FU	SH0986663.10FU	Cortinarius casimirii	679.7	96.72	14.0	FALSE	Cortinarius casimirii | Cortinarius decipientoides | Cortinarius hirtus | Cortinarius rufostriatus	ID based on BLAST nearest sequence PQ639256 (96.72 %) (specimen), other nearest taxa: Cortinarius casimirii | Cortinarius decipientoides | Cortinarius hirtus | Cortinarius rufostriatus	TRUE
06511	YSU-F	LE F-361781		0349_ITS_R_A09_01_2023_04_27_20_39_44.ab1	ITS	R		>YSU-F-06511 TTCTCTAAGGNGAGCATGTGCNCNNNNNNNGNCATCTTTATATCTCCACCTGTGCACTTTTTGTAGGCCTTTCAGGTCTATGTTGCTTCATTTACCCCAATGTATGTCAATAGAATGTTGTGCCTATTTAATATATACAACTTTCAGCAACGGATCTCTTGGCTCTCGCATCGATGAAGAACGCAGCGAAATGCGATAAGTAATGTGAATTGCAGAATTCAGTGAATCATCGAATCTTTGAACGCACCTTGCGCTCCTTGGTATTCCGAGGAGCATGCCTGTTTGAGTGTCATTAATATATATATCAACCTTCTCTTGTTGAGTGGTTTGGATGTGGGGGTTTGCTGGCCTTGTAAAGGGGTTCAGCTCCCCTRAAATGCWTTAGC…	499	645	24.370542635658914	contig	NNNTTCTCTAAGGNGAGCATGTGCNCNNNNNNNGNCATCTTTATATCTCCCCTGTGCACTTTTTGTAGGCCTTTCAGGTCTATGTTGCTTCATTTACCCCAATGTAGTCAATAGAATGTTGTGCCTATTTAATATATACAACTTTCAGCAAGGATCTCTTGGCTCTCGCATCGATGAAGAACGCAGCGAAATGCGATAAGTAATGTGAATTGCAGAATTCAGTGAATCATCGAATCTTTGAACGCACCTTGCGCTCCTTGGTATTCCGAGGAGCATGCCTGTTTGAGTGTCATTAATATATACAACCTTCTCTTGTTGAGTGGTTTGGATGTGGGGGTTTGCTGGCCTTGTAAAGGGGTNCNNNTCCCCTGAANNNNNTAANNAAANCCNNNNNNNTNG…	69.72	507	85	16.77	192.74	Medium	PQ639256	SH1888171.10FU	SH1365288.10FU	SH0986663.10FU	Cortinarius casimirii	679.7	96.72	14.0	FALSE	Cortinarius casimirii | Cortinarius decipientoides | Cortinarius hirtus | Cortinarius rufostriatus	ID based on BLAST nearest sequence PQ639256 (96.72 %) (specimen), other nearest taxa: Cortinarius casimirii | Cortinarius decipientoides | Cortinarius hirtus | Cortinarius rufostriatus	TRUE
07111	YSU-F	LE F-361782		07111_ITS_F.ab1	ITS	F	Cortinarius brunneotinctus	>YSU-F-07111 GGTTTCCGTAGGTGAACCTGCGGAAGGATCATTATTGAAATAAACATGATGAGTTGCTGCTGGTTCTCTAGGGAGCATGTGCACGCTTGTCATCTTTATAATCTCCATGTGTGCACCTTTTGTAGACCTTGGATGTCTTTCTGAATGCGCGCTAGTGTTCAGGTTTTTGAGGAATTGGCTTTGCTGTCTTTCCTTACATTTCCAGGCCTATGTCTTCCTATATACCCTAATCTATGTTATAGAATGTATTAAATGGGCCCTTTGTGCCTATAAATCTATACAACTTTCAGCAACGGATCTCTTGGCTCTCGCATCGATGAAGAACGCAGCGAAATGCGATAAGTAATGTGAATTGCAGAATTCAGTGAATCATCGAATCTTTGAAC…	706	741	55.94331983805668	F_only	NNGNNGGTTTCNGNAGGTGAACCTGCNGNAGGNNCATTATTGAAATAAACATGATGAGTTGCTGCTGGTTCTCTAGGGAGCATGTGCACGCTTGTCATCTTTATAATCTCCATGTGTGCACCTTTTGTAGACCTTGGATGTCTTTCTGAATGCGCGCTAGTGTTCAGGTTTTTGAGGAATTGGCTTTGCTGTCTTTCCTTACATTTCCAGGCCTATGTCTTCCTATATACCCTAATCTATGTTATAGAATGTATTAAATGGGCCCTTTGTGCCTATAAATCTATACAACTTTCAGCAACGGATCTCTTGGCTCTCGCATCGATGAAGAACGCAGCGAAATGCGATAAGTAATGTGAATTGCAGAATTCAGTGAATCATCGAATCTTTGAACGCACCTTG…	94.23	727	21	2.89	289.07	Excellent	OQ366575	SH1944339.10FU	SH1403720.10FU	SH1018461.10FU	Cortinarius brunneotinctus	1213.6	100.0	0.0	FALSE	Cortinarius brunneotinctus	ID based on BLAST nearest sequence OQ366575 (100.00 %) (specimen)	TRUE
07112	YSU-F	LE F-361783		07112_ITS_F.ab1	ITS	F	Cortinarius	>YSU-F-07112 GGTTTCCGTAGGTGAACCTGCGGAAGGAtCATTATTGAATAAATCTGGTAGGTTGTTGCTGGCTCTCTCGGGAGCATGTGCACACTTGTCATCTTTATATCTCCACCTGTGCAyCTTTTGTAAATCTGAATATCTTTCTGAATGCGCCTAGCGTTATTCAGGTTTGAGGATTGATCTTTTTCTTTCCTTACATTTTCAGGTTTATGTTTTTCATATACACCAAGTATGTTATAGAATGTTATAAACGGGCCTCTGTGCCTATAAAATTTATACAACTTTCAGCAACGGATCTCTTGGCTCTCGCATCGATGAAGAACGCAGCGAAATGCGATAAGTAATGTGAATTGCAGAATTCAGTGAATCATCGAATCTTTGAACGCACCTTG…	716	733	56.40927694406548	F_only	NGNNNCNNGGTTTCCGTAGGTGAACCTGCGGAAGGANCATTATTGAATAAATCTGGTAGGTTGTTGCTGGCTCTCTCGGGAGCATGTGCACACTTGTCATCTTTATATCTCCACCTGTGCANCTTTTGTAAATCTGAATATCTTTCTGAATGCGCCTAGCGTTATTCAGGTTTGAGGATTGATCTTTTTCTTTCCTTACATTTTCAGGTTTATGTTTTTCATATACACCAAGTATGTTATAGAATGTTATAAACGGGCCTCTGTGCCTATAAAATTTATACAACTTTCAGCAACGGATCTCTTGGCTCTCGCATCGATGAAGAACGCAGCGAAATGCGATAAGTAATGTGAATTGCAGAATTCAGTGAATCATCGAATCTTTGAACGCACCTTGCGCTC…	96.88	723	8	1.11	288.54	Excellent												FALSE
07245	YSU-F	LE F-361784		0599_ITS_F_D02_04_2023_04_08_16_37_28.ab1	ITS	F	Cortinarius venustus	>YSU-F-07245 GGTTTCCGTAGGTGACCTGCGGAAGGATCATTATTGAAATAAACCTGATGGGTTGTTGCTGGTTCTCTAGGGAGCATGTGCACACCTTGTCATCTTTATATCTCCACCTGTGCACCTTTTGTAGACCTTACAGGTCTATGTTGCCTATTCATTTACACCAATGTATGTTAATAGAATGTTGTGACTATAAAATCTATACAACTTTCAGCAACGGATCTCTTGGCTCTCGCATCGATGAAGAACGCAGCGAAATGCGATAAGTAATGTGAATTGCAGAATTCAGTGAATCATCGAATCTTTGAACGCACCTTGCGCTCCTTGGTATTCCGAGGAGCATGCCTGTTTGAGTGTCATTAATATTTATATATCAACCCTCCTTTGTTGAG…	621	640	51.93125	F_only	TCGTACAGGTTTCCGTAGGTGACCTGCGGAAGGATCATTATTGAAATAAACCTGATGGGTTGTTGCTGGTTCTCTAGGGAGCATGTGCACACCTTGTCATCTTTATATCTCCACCTGTGCACCTTTTGTAGACCTTACAGGTCTATGTTGCCTATTCATTTACACCAATGTATGTTAATAGAATGTTGTGACTATAAAATCTATACAACTTTCAGCAACGGATCTCTTGGCTCTCGCATCGATGAAGAACGCAGCGAAATGCGATAAGTAATGTGAATTGCAGAATTCAGTGAATCATCGAATCTTTGAACGCACCTTGCGCTCCTTGGTATTCCGAGGAGCATGCCTGTTTGAGTGTCATTAATATTTATATATCAACCCTCCTTTGTTGAGTGGTTT…	97.19	627	0	0.0	250.8	Excellent	FJ039571	SH1886724.10FU	SH1365673.10FU	SH0986279.10FU	Cortinarius venustus	1023.1	100.0	0.0	FALSE	Cortinarius agathosmus | Cortinarius calopus | Cortinarius venustus	ID based on BLAST nearest sequence FJ039571 (100.00 %) (specimen), other nearest taxa: Cortinarius agathosmus | Cortinarius calopus | Cortinarius venustus	TRUE
07258	YSU-F	LE F-361785		0340_ITS_F_B11_02_2023_03_09_22_05_35.ab1	ITS	F	Cortinarius nettieae	>YSU-F-07258 CATTATTGAAGTAAACCTGATGGATTGTTGCTGGTTCTTTAATGAACATGTGCACATCTGTCATCTTTATATCTCCACCTGTGCACCTTTTGTAGACCTGGACAAGTTTCTTAATCCTAGTATTAAGGTTTTGGGATTGACTTTATTGTCTTTCCTTATATTTCTGGGTCTATGTTTATTCAAATACCCTAATGTATGTTATAGAATGTAATAAGTGGGCCTTTGTGCCTATAACAATATACAACTTTCAGCAACGGATCTCTTGGCTCTCGCATCGATGAAGAACGCAGCGAAATGCGATAAGTAATGTGAATTGCAGAATTCAGTGAATCATCGAATCTTTGAACGCACCTTGCGCTCCTTGGTATTCCGAGGAGCATGCCTGT…	676	735	50.478911564625854	F_only	NCNNGNCNGNAGGNNCATTATTGAAGTAAACCNNNNNNNNTGNTGCTGGTTCTTTAATGAACATGTGCACATCTGTCATCTTTATATCTCCACCTGTGCACCTTTTGTAGACCTGGACAAGTTTCTTAATCCTAGTATTAAGGTTTTGGGATTGACTTTATTGTCTTTCCTTATATTTCTGGGTCTATGTTTATTCAAATACCCTAATGTATGTTATAGAATGTAATAAGTGGGCCTTTGTGCCTATAACAATATACAACTTTCAGCAACGGATCTCTTGGCTCTCGCATCGATGAAGAACGCAGCGAAATGCGATAAGTAATGTGAATTGCAGAATTCAGTGAATCATCGAATCTTTGAACGCACCTTGCGCTCCTTGGTATTCCGAGGAGCATGCCT…	93.56	692	19	2.75	275.15	Excellent	PQ652891	SH1943302.10FU	SH1403801.10FU	SH1018671.10FU	Cortinarius nettieae	1131.2	100.0	0.0	FALSE	Cortinarius alboviolaceus | Cortinarius anomalopacificus | Cortinarius nettieae | Cortinarius tabularis	ID based on BLAST nearest sequence PQ652891 (100.00 %) (specimen), other nearest taxa: Cortinarius alboviolaceus | Cortinarius anomalopacificus | Cortinarius nettieae | Cortinarius tabularis	TRUE
07260	YSU-F	LE F-361786		0586_ITS_F_E12_05_2023_04_04_13_25_28.ab1	ITS	F	Cortinarius melleopallens	>YSU-F-07260 GGGTTGTTGCTGGTTCTCTAGGGAGCATTGTGCACACCTTGTCATCTTTATATCTCCACCTGTGCACTCTTTGTAGACCTTTCAGGTCTATGTTGCTTCATTTACCCCAATGTATGTTAATAGAATGTTGTGCATTATAAAATCTATACAACTTTCAGCAACGGATCTCTTGGCTCTCGCATCGATGAAGAACGCAGCGAAATGCGATAAGTAATGTGAATTGCAGAATTCAGTGAATCATCGAATCTTTGAACGCACCTTGCGCTCCTTGGTATTCCGAGGAGCATGCCTGTTTGAGTGTCATTAATATATATCAACCTCTCTCTTGTTGAGTGGTTTGGATGTGGGGGTTTGCTGGCCTTTTTTTAATGAAGGGTTCAGCTCCC…	574	626	45.19009584664537	F_only	GAAGGGATCATTATTGGAAATAAAACCTGTATGGGTTGTTGCTGGTTCTCTAGGGAGCATTGTGCACACCTTGTCATCTTTATATCTCCACCTGTGCACTCTTTGTAGACCTTTCAGGTCTATGTTGCTTCATTTACCCCAATGTATGTTAATAGAATGTTGTGCATTATAAAATCTATACAACTTTCAGCAACGGATCTCTTGGCTCTCGCATCGATGAAGAACGCAGCGAAATGCGATAAGTAATGTGAATTGCAGAATTCAGTGAATCATCGAATCTTTGAACGCACCTTGCGCTCCTTGGTATTCCGAGGAGCATGCCTGTTTGAGTGTCATTAATATATATCAACCTCTCTCTTGTTGAGTGGTTTGGATGTGGGGGTTTGCTGGCCTTTTTTT…	90.42	604	0	0.0	241.6	Good	OQ366597	SH1887968.10FU	SH1365298.10FU	SH0986513.10FU	Cortinarius malachius	849.7	95.16	28.0	FALSE	Cortinarius malachius | Cortinarius mattiae | Cortinarius umbrinolens | Cortinarius uraceisporus	ID based on BLAST nearest sequence OQ366597 (95.16 %) (specimen), other nearest taxa: Cortinarius malachius | Cortinarius mattiae | Cortinarius umbrinolens | Cortinarius uraceisporus	FALSE
07261	YSU-F	LE F-361787		0585_ITS_F_D12_04_2023_04_04_13_25_28.ab1	ITS	F	Cortinarius millaresensis	>YSU-F-07261 CTTTTGTAGGCCTTTCAGGTCTATGTTGCTTTTTCATTTACCCCCAATGTATGTTAATAGAATGTTGTGCATATAAAAAATCTATACAACTTTCAGCAACGGATCTCTTGGCTCTCGCATCGATGAAGAACGCAGCGAAATGCGATAAGTAATGTGAATTGCAGAATTCAGTGAATCATCGAATCTTTGAACGCACCTTGCGCTCCTTGGTATTCCGAGGAGCATGCCTGTTTGAGTGTCATTAATATATATCAATCTTCTCATTTATGAGTGGTTTGGATGTGGGGGTTTGCTGGCCTCTTAAATGAGTTCAGCTCCTCTGAAATGCATTAGCAGAACAACCTTGTTCATTGGCGTGATAACTATCTACGCTATTGAATGTGAGG…	505	549	46.58469945355191	F_only	TCCACCTGTGGCACCTTTTGTAGGCCTTTCAGGTCTATGTTGCTTTTTCATTTACCCCCAATGTATGTTAATAGAATGTTGTGCATATAAAAAATCTATACAACTTTCAGCAACGGATCTCTTGGCTCTCGCATCGATGAAGAACGCAGCGAAATGCGATAAGTAATGTGAATTGCAGAATTCAGTGAATCATCGAATCTTTGAACGCACCTTGCGCTCCTTGGTATTCCGAGGAGCATGCCTGTTTGAGTGTCATTAATATATATCAATCTTCTCATTTATGAGTGGTTTGGATGTGGGGGTTTGCTGGCCTCTTAAATGAGTTCAGCTCCTCTGAAATGCATTAGCAGAACAACCTTGTTCATTGGCGTGATAACTATCTACGCTATTGAATGTGAG…	94.77	523	0	0.0	209.2	Good	PQ639058	SH1886989.10FU	SH1364898.10FU	SH0986448.10FU	Cortinarius circis	823.9	99.39	3.0	FALSE	Cortinarius abiegnus | Cortinarius circis | Cortinarius kauffmanianus	ID based on BLAST nearest sequence PQ639058 (99.39 %) (specimen), other nearest taxa: Cortinarius abiegnus | Cortinarius circis | Cortinarius kauffmanianus	FALSE
07312	YSU-F	LE F-361788		07312_ITS_F.ab1	ITS	F	Cortinarius pinophilus	>YSU-F-07312 TTATTGAAATAAACCTGATGAGTTGCTGCTGGTTCTCTAGGGAGCATGTGCACACTTGTCACTTTTATATCTCCACCTGTGCACCTTTTGTAGACCTAGATATCTCTCCAAGTGCTTTTAGTTACTTGGGTTTGAGGACTGATTTTGATATCTCTCCTTACATTTCTGGGACTATGTTTTCTTCATATACCCCAATGTATGTTATAGAATGTAATAAATGGGCCTTTGTGCCTATAAATCTATACAACTTTCAGCAACGGATCTCTTGGCTCTCGCATCGATGAAGAACGCAGCGAAATGCGATAAGTAATGTGAATTGCAGAATTCAGTGAATCATCGAATCTTTGAACGCACCTTGCGCTCCTTGGTATTCCGAGGAGCATGCC…	685	746	53.975871313672926	F_only	NNNATTATTGAAATAAACCTGATGAGTTGCTGCTGGTTCTCTAGGGAGCATGTGCACACTTGTCACTTTTATATCTCCACCTGTGCACCTTTTGTAGACCTAGATATCTCTCCAAGTGCTTTTAGTTACTTGGGTTTGAGGACTGATTTTGATATCTCTCCTTACATTTCTGGGACTATGTTTTCTTCATATACCCCAATGTATGTTATAGAATGTAATAAATGGGCCTTTGTGCCTATAAATCTATACAACTTTCAGCAACGGATCTCTTGGCTCTCGCATCGATGAAGAACGCAGCGAAATGCGATAAGTAATGTGAATTGCAGAATTCAGTGAATCATCGAATCTTTGAACGCACCTTGCGCTCCTTGGTATTCCGAGGAGCATGCCTGTTTGAGT…	97.86	688	3	0.44	274.94	Excellent	OQ366578	SH1945181.10FU	SH1404524.10FU	SH1017252.10FU	Thaxterogaster pinophilus	1177.6	100.0	0.0	FALSE	Cortinarius elaiops | Phlegmacium clarobaltoides | Phlegmacium misermontii | Phlegmacium olidoamarum | Phlegmacium rosargutum | Phlegmacium variosimile | Thaxterogaster alboaggregatus | Thaxterogaster cretax | Thaxterogaster pinophilus	ID based on BLAST nearest sequence OQ366578 (100.00 %) (specimen), other nearest taxa: Cortinarius elaiops | Phlegmacium clarobaltoides | Phlegmacium misermontii | Phlegmacium olidoamarum | Phlegmacium rosargutum | Phlegmacium variosimile | Thaxterogaster alboaggregatus | Thaxterogaster cretax | Thaxterogaster pinophilus	TRUE
07313	YSU-F	LE F-361789		07313_ITS_F.ab1	ITS	F	Cortinarius kauffmanianus	>YSU-F-07313 GATAAGTTGTCCAAGGACTGTTAGAAAGCTGAACTGTCCCTCACATTCAATAGCGTAGATAGTTATCACGCCAATGAACAAGGTTGTTCTGCTAATGCATTTCAGAGGAGCTGAACTCATTTAAGAGGCCAGCAAACCCCCACATCCAAACCACTCATAAATGAGAAGGTTGATTATATATTAATGACACTCAAACAGGCATGCTCCTCGGAATACCAAGGAGCGCAAGGTGCGTTCAAAGATTCGATGATTCACTGAATTCTGCAATTCACATTACTTATCGCATTTCGCTGCGTTCTTCATCGATGCGAGAGCCAAGAGATCCGTTGCTGAAAGTTGTATAGATTTTATATGCACAACATTCTATAAACATACATTGGGGTAAA…	510	639	31.85602503912363	F_only	NNNGAANCCTGNNNNNNNNNCATTATTGAAATAAANCCTNNNNNNNNNNNNNNNNNNNNCTCNNGGGAGCATGTGCACGCCTNGNCNTTTTTATATCTCCACCTGTGCACCTTTTGTAGGCCTTTTAGGTCTATGTTGCTTTTTCATTTACCCCAATGTATGTTTATAGAATGTTGTGCATATAAAATCTATACNACTTTCAGCAACGGATCTCTTGGCTCTCGCATCGATGAAGAACGCAGCGAAATGCGATAANNAATGTGAATTGCAGAATTCAGTGAATCATCGAATCTTTGAACGCACCTTGCGCTCCTTGGNATTCCGAGGAGCNTGNNTGTTTGAGTGTCNTTAATATATAATCAACCTTCTCATTTATGAGTGGTTTGGATGTGGGGGTTT…	39.28	600	124	20.67	227.6	Good	OP866225	SH1886671.10FU	SH1364849.10FU	SH0986448.10FU	Cortinarius kauffmanianus	863.4	99.41	3.0	FALSE	Cortinarius biformis | Cortinarius kauffmanianus	ID based on BLAST nearest sequence OP866225 (99.41 %) (specimen), other nearest taxa: Cortinarius biformis | Cortinarius kauffmanianus	TRUE
07314	YSU-F	LE F-361790		07314_ITS_F.ab1	ITS	F	Cortinarius kauffmanianus	>YSU-F-07314 GTTTCCGTAGGTGAACCTGCGGAAGGATCATTATTGAAATAAACCTGATGGGTTGTTGCTGGTTCTCTAGGGAGCATGTGCACGCCTTGTCATTTTTATATCTCCACCTGTGCACCTTTTGTAGGCCTTTTAGGTCTATGTTGCTTTTTCATTTACCCCAATGTATGTTTATAGAATGTTGTGCATATAAAATCTATACAACTTTCAGCAACGGATCTCTTGGCTCTCGCATCGATGAAGAACGCAGCGAAATGCGATAAGTAATGTGAATTGCAGAATTCAGTGAATCATCGAATCTTTGAACGCACCTTGCGCTCCTTGGTATTCCGAGGAGCATGCCTGTTTGAGTGTCATTAATATATATCAACCTTCTCATTTATGAGTGG…	617	639	43.88106416275431	F_only	ANNCGNACNNGGTTTCCGTAGGTGAACCTGCGGAAGGANCATTATTGAAATAAACCTGATGGGTTGTTGCTGGTTCTCTAGGGAGCATGTGCACGCCTTGTCATTTTTATATCTCCACCTGTGCACCTTTTGTAGGCCTTTTAGGTCTATGTTGCTTTTTCATTTACCCCAATGTATGTTTATAGAATGTTGTGCATATAAAATCTATACAACTTTCAGCAACGGATCTCTTGGCTCTCGCATCGATGAAGAACGCAGCGAAATGCGATAAGTAATGTGAATTGCAGAATTCAGTGAATCATCGAATCTTTGAACGCACCTTGCGCTCCTTGGTATTCCGAGGAGCATGCCTGTTTGAGTGTCATTAATATATATCAACCTTCTCATTTATGANTGGTT…	83.94	629	48	7.63	247.02	Good	OQ366587	SH1886671.10FU	SH1364849.10FU	SH0986448.10FU	Cortinarius kauffmanianus	1060.8	100.0	0.0	FALSE	Cortinarius biformis | Cortinarius kauffmanianus	ID based on BLAST nearest sequence OQ366587 (100.00 %) (specimen), other nearest taxa: Cortinarius biformis | Cortinarius kauffmanianus	TRUE
07400	YSU-F	LE F-361791		0370_ITS_F_E02_05_2023_03_15_19_32_42.ab1	ITS	F	Cortinarius	>YSU-F-07400 CATTATTGAAATAAACCTGATGGGTTGTTGCTGGTTCTCTAGGGAGCATGTGCACGCCTTGTCATCTTTATATCTCCACCTGTGCACTTTTTGTAGACCTTTCAGGTCTATGTTGCTTCATTTACCCCAATGTATGTTAATAGAATGTTGTGCCTATATAATATATACAACTTTCAGCAACGGATCTCTTGGCTCTCGCATCGATGAAGAACGCAGCGAAATGCGATAAGTAATGTGAATTGCAGAATTCAGTGAATCATCGAATCTTTGAACGCACCTTGCGCTCCTTGGTATTCCGAGGAGCATGCCTGTTTGAGTGTCATTAATATATATATCAAACTCCTCTTGTTGAGTGGTTTGGATGTGGGGGTTTGCTGGCCTTTGTA…	589	615	54.44065040650406	F_only	NNNNAGGNNCATTATTGAAATAAACCTNNNNGGGTTGTTGCTGGTTCTCTAGGGAGCATGTGCACGCCTTGTCATCTTTATATCTCCACCTGTGCACTTTTTGTAGACCTTTCAGGTCTATGTTGCTTCATTTACCCCAATGTATGTTAATAGAATGTTGTGCCTATATAATATATACAACTTTCAGCAACGGATCTCTTGGCTCTCGCATCGATGAAGAACGCAGCGAAATGCGATAAGTAATGTGAATTGCAGAATTCAGTGAATCATCGAATCTTTGAACGCACCTTGCGCTCCTTGGTATTCCGAGGAGCATGCCTGTTTGAGTGTCATTAATATATATATCAAACTCCTCTTGTTGAGTGGTTTGGATGTGGGGGTTTGCTGGCCTTTGTAAAA…	95.6	598	10	1.67	238.2	Good	OR364555	SH1888260.10FU	SH1365288.10FU	SH0986663.10FU	Cortinarius umbrinolens	961.3	99.3	4.0	FALSE	Cortinarius decipientoides | Cortinarius fulvopaludosus | Cortinarius umbrinolens	ID based on BLAST nearest sequence OR364555 (99.30 %) (specimen), other nearest taxa: Cortinarius decipientoides | Cortinarius fulvopaludosus | Cortinarius umbrinolens	FALSE
07410	YSU-F	LE F-361792		07410_ITS_F.ab1	ITS	F	Cortinarius armeniacus	>YSU-F-07410 TTATTGAAATAAACCTGATGGGTGTATGCTGGTTCTCTAGGGAGCATGTGCACGCCTTCAGGTCTATCTTGCTTTTTCATTTACCCCAATGTATGTTAATAGAATGTTGTGACTATAAAAACTATACAACTTTCAGCAACGGATCTCTTGGCTCTCGCATCGATGAAGAACGCAGCGAAATGCGATAAGTAATGTGAATTGCAGAATTCAGTGAATCATCGAATCTTTGAACGCACCTTGCGCTCCTTGGTATTCCGAGGAGCATGCCTGTTTGAATGTCATTAATATATATATCAACCTTCTCTTTACTGAGTGGTTTGGATGTGGGGGTTTGCTGGCCTCTTATATGAGTTCAGCTCCCCTGAAATGCATTAGCAGAACAACCC…	492	451	32.51884700665188	contig	NNGNNNNCCTGCGNNNNGGANCATTATTGAAATAAACNNNNNNNNNNNNNNNNNNNCNCTAGGGAGCATGTGCACGCTCNNGNNTATCTTGCTTTTTCATTTACCCCAATGTATGTTAATAGAATGTTGTGACTATAAAANCTATACAACTTTCAGCAACGGATCTCTTGGCTCTCGCATCGATGAAGAACGCGCGAAAGCGATAAGTAATGTGAATTGCANAATTCAGTGAATCATCGAATCTTTGAACGCACCTTGCGCTCCTTGGTATTCCNAGAGCAGCCTGTTTGGTGTCATTAATATATACCCCNNNNNNTGNGAGGGNNNNNNNNGNGGGGGNNNNNNNNNCTCTTATANNACNCCNNNCNCCNNNGANNN	49.33	381	78	20.47	140.12	Low	PQ653423	SH1888304.10FU	SH1364920.10FU	SH0986739.10FU	Cortinarius armeniacus	822.2	98.99	5.0	FALSE	Cortinarius armeniacus	ID based on BLAST nearest sequence PQ653423 (98.99 %) (specimen)	TRUE
07410	YSU-F	LE F-361792		07410_ITS_R.ab1	ITS	R		>YSU-F-07410 TTATTGAAATAAACCTGATGGGTGTATGCTGGTTCTCTAGGGAGCATGTGCACGCCTTCAGGTCTATCTTGCTTTTTCATTTACCCCAATGTATGTTAATAGAATGTTGTGACTATAAAAACTATACAACTTTCAGCAACGGATCTCTTGGCTCTCGCATCGATGAAGAACGCAGCGAAATGCGATAAGTAATGTGAATTGCAGAATTCAGTGAATCATCGAATCTTTGAACGCACCTTGCGCTCCTTGGTATTCCGAGGAGCATGCCTGTTTGAATGTCATTAATATATATATCAACCTTCTCTTTACTGAGTGGTTTGGATGTGGGGGTTTGCTGGCCTCTTATATGAGTTCAGCTCCCCTGAAATGCATTAGCAGAACAACCC…	492	591	27.31979695431472	contig	NNGNNNNCCTGCGNNNNGGANCATTATTGAAATAAACNNNNNNNNNNNNNNNNNNNCNCTAGGGAGCATGTGCACGCTCNNGNNTATCTTGCTTTTTCATTTACCCCAATGTATGTTAATAGAATGTTGTGACTATAAAANCTATACAACTTTCAGCAACGGATCTCTTGGCTCTCGCATCGATGAAGAACGCGCGAAAGCGATAAGTAATGTGAATTGCANAATTCAGTGAATCATCGAATCTTTGAACGCACCTTGCGCTCCTTGGTATTCCNAGAGCAGCCTGTTTGGTGTCATTAATATATACCCCNNNNNNTGNGAGGGNNNNNNNNGNGGGGGNNNNNNNNNCTCTTATANNACNCCNNNCNCCNNNGANNN	49.33	381	78	20.47	140.12	Low	PQ653423	SH1888304.10FU	SH1364920.10FU	SH0986739.10FU	Cortinarius armeniacus	822.2	98.99	5.0	FALSE	Cortinarius armeniacus	ID based on BLAST nearest sequence PQ653423 (98.99 %) (specimen)	TRUE
07449	YSU-F	LE F-361793		0329_ITS_F_G09_07_2023_03_01_18_17_01.ab1	ITS	F	Cortinarius infractus	>YSU-F-07449 TAGGGAGCATGTGCACGCTTGTCATCTTTATATCTCCACCTGTGCACTTTTTGTAGACCTGGATAATCTTTCTGAATGCACTTGCATTTCAGGTTTGAGGAATTGACTTCATGTCTCTCCTTACATTTCCAGGCCTATGTTTCTTCATATACCCCTATGTATGTTTCAGAATGTAACAGGATGGGCCTTTTGTGCCTATAAATATATACAACTTTCAGCAACGGATCTCTTGGCTCTCGCATCGATGAAGAACGCAGCGAAATGCGATAAGTAATGTGAATTGCAGAATTCAGTGAATCATCGAATCTTTGAACGCACCTTGCGCTCCTTGGTATTCCGAGGAGCATGCCTGTTTGAGTGTCATTAATATATCAACCTCTTCGGCT…	634	682	51.03958944281525	F_only	NTNNCTAGGGAGCATGTGCACGCTTGTCTTTATATCTCCACCTGTGCACTTTTTGTAGACCTGGATAATCTTTCTGAATGCACTTGCATTTCAGGTTTGAGGAATTGACTTCATGTCTCTCCTTACATTTCCAGGCCTATGTTTCTTCATATACCCCTATGTATGTTTCAGAATGTAACAGGATGGGCCTTTTGTGCCTATAAATATATACAACTTTCAGCAACGGATCTCTTGGCTCTCGCATCGATGAAGAACGCAGCGAAATGCGATAAGTAATGTGAATTGCAGAATTCAGTGAATCATCGAATCTTTGAACGCACCTTGCGCTCCTTGGTATTCCGAGGAGCATGCCTGTTTGAGTGTCATTAATATATCAACCTCTTCGGCTTATGCTTGTTG…	96.35	644	10	1.55	256.67	Excellent	KF732325	SH1942205.10FU	SH1404347.10FU	SH1018529.10FU	Cortinarius infractus	1066.0	99.84	1.0	TRUE	Cortinarius amarocaerulescens | Cortinarius infractus	ID based on BLAST nearest sequence KF732325 (99.84 %) (TYPE specimen), other nearest taxa: Cortinarius amarocaerulescens | Cortinarius infractus	TRUE
07454	YSU-F	LE F-361794		0373_ITS_F_H02_08_2023_03_15_19_32_42.ab1	ITS	F	Cortinarius confirmatus	>YSU-F-07454 TTGCTGGTTCTCTAGGGAGCATGTGCACGCCTTGTCATCTTTATATCTCCACCTGTGCACCTTTTGTAGACCTTCCAGGTCTATGTTGCTTCATTTACCCCAATGTATGTTAATAGAATGTTGTGACTATAAAAATATATACAACTTTCAGCAACGGATCTCTTGGCTCTCGCATCGATGAAGAACGCAGCGAAATGCGATAAGTAATGTGAATTGCAGAATTCAGTGAATCATCGAATCTTTGAACGCACCTTGCGCTCCTTGGTATTCCGAGGAGCATGCCTGTTTGAGTGTCATTAATATATATATCAACCTTCACTTGTTGAATGGTTTGGATGTGGGGGTTTGCTGGCCTCTTAAAGGGTTCAGCTCCTCTGAAATGCATT…	558	606	53.24587458745874	F_only	NTNNTNNNNNTAAACCTGNNNNNNNTGTTGCTGGTTCTCTAGGGAGCATGTGCACGCCTTGTCATCTTTATATCTCCACCTGTGCACCTTTTGTAGACCTTCCAGGTCTATGTTGCTTCATTTACCCCAATGTATGTTAATAGAATGTTGTGACTATAAAAATATATACAACTTTCAGCAACGGATCTCTTGGCTCTCGCATCGATGAAGAACGCAGCGAAATGCGATAAGTAATGTGAATTGCAGAATTCAGTGAATCATCGAATCTTTGAACGCACCTTGCGCTCCTTGGTATTCCGAGGAGCATGCCTGTTTGAGTGTCATTAATATATATATCAACCTTCACTTGTTGAATGGTTTGGATGTGGGGGTTTGCTGGCCTCTTAAAGGGTTCAGCTC…	93.63	584	16	2.74	231.96	Good	PQ587307	SH1888026.10FU	SH1365092.10FU	SH0986784.10FU	Cortinarius confirmatus	909.7	99.26	4.0	FALSE	Cortinarius assiduus | Cortinarius confirmatus | Cortinarius cyprinus | Cortinarius imbutus | Cortinarius saturninus	ID based on BLAST nearest sequence PQ587307 (99.26 %) (specimen), other nearest taxa: Cortinarius assiduus | Cortinarius confirmatus | Cortinarius cyprinus | Cortinarius imbutus | Cortinarius saturninus	TRUE
07460	YSU-F	LE F-361795		0372_ITS_F_G02_07_2023_03_15_19_32_42.ab1	ITS	F	Cortinarius murinascens	>YSU-F-07460 GATCATTATTGAATAAACCTGATTTGTTGTTGCTGGTTCTCTCGGGAGCATGTGCACGCCTTGTCATCTTTATATCTCCACCTGTGCACCTTTTGTAGACCTTACAAGGTCTATGTTGCTTCATTTACCCCAATGTATGTTGATAGAATGTCGTCCTATAAAATATATACAACTTTCAGCAACGGATCTCTTGGCTCTCGCATCGATGAAGAACGCAGCGAAATGCGATAAGTAATGTGAATTGCAGAATTCAGTGAATCATCGAATCTTTGAACGCACCTTGCGCTCCTTGGTATTCCGAGGAGCATGCCTGTTTGAGTGTCATTAATATATATCAACCCTTCACTTGTTGAATGGCTTGGATGTGGGGGTTTGCTGGTCTCTTA…	592	644	51.482919254658384	F_only	NNGTGGNNCNGNNNNNNGATCATTATTGAATAAACCTNNNNNNNTGTTGCTGGTTCTCTCGGGANCATGTGCACGCCTTGTCATCTTTATATCTCCACCTGTGCACCTTTTGTAGACCTTACAAGGTCTATGTTGCTTCATTTACCCCAATGTATGTTGATAGAATGTCGTCCTATAAAATATATACAACTTTCAGCAACGGATCTCTTGGCTCTCGCATCGATGAAGAACGCAGCGAAATGCGATAAGTAATGTGAATTGCAGAATTCAGTGAATCATCGAATCTTTGAACGCACCTTGCGCTCCTTGGTATTCCGAGGAGCATGCCTGTTTGAGTGTCATTAATATATATCAACCCTTCACTTGTTGAATGGCTTGGATGTGGGGGTTTGCTGGTCT…	93.0	608	19	3.12	241.33	Good	KP165570	SH1887181.10FU	SH1365439.10FU	SH0986202.10FU	Cortinarius murinascens	913.2	98.05	11.0	TRUE	Cortinarius diosmoides | Cortinarius diosmus | Cortinarius murinascens | Cortinarius phaeochrous | Cortinarius urbicus	ID based on BLAST nearest sequence KP165570 (98.05 %) (TYPE specimen), other nearest taxa: Cortinarius diosmoides | Cortinarius diosmus | Cortinarius murinascens | Cortinarius phaeochrous | Cortinarius urbicus	TRUE
07465	YSU-F	LE F-361796		0330_ITS_F_H09_08_2023_03_01_18_17_01.ab1	ITS	F		>YSU-F-07465 CTGGTTCTCTAGGGAACATTGTGCACACTTGTCATCTTTATATCTCCACCTGTGCACCTTTTGTAGACCTGGATATCTCTCTGAGTGCTAGTCACTCAGGTTTGAGGATTGACTATATGTCTCTCTTCACATTTCCAGGCCTATGTTTCTTCATATACCCCAATGTATGTTATAGAATGTAATCAATGGCCTTTGTGCCTATAAACCTATACAACTTTCAGCAACGGATCTCTTGGCTCTCGCATCGATGAAGAACGCAGCGAAATGCGATAAGTAATGTGAATTGCAGAATTCAGTGAATCATCGAATCTTTGAACGCACCTTGCGCTCCTTGGTATTCCGAGGAGCATGCCTGTTTGAGTGTCATTAATATATCAACTTCTTCA…	570	685	40.7051094890511	contig	NNNAAATNNGNNNNNNNNCNGCTGGTTCTCTAGGGAACATGTGCACACTTGTCATCTTTATATCTCCACCTGTGCACCTTTTGTAGACCTGGATATCTCTCTGAGTGCTAGCACTCAGGTTTGAGGATTGACTATATGTCTCTCTTCCATTTCCAGGCCTATGTTCTTCATATACCCCATGTATGTTATAGAATGTAATCAATGGCCTTTGTGCCTATAAACCTATACAACTTTCAGCAACGGATCTCTTGGCTCTCGCATCGATGAAGAACGCAGCGAAATGCGATAAGTAATGTGAATTGCAGAATTCAGTGAATCATCGAATCTTTGAACGCACCTTGCGCTCCTTGGTATTCCGAGGAGCATGCCTGTTTGAGTGTCATTAATATATCAACTTCT…	66.67	611	118	19.31	232.81	Good	MN750976	SH1943750.10FU	SH1404387.10FU	SH1018191.10FU	Phlegmacium argutum	920.0	98.23	10.0	FALSE	Phlegmacium argutum | Phlegmacium hedyaromaticum	ID based on BLAST nearest sequence MN750976 (98.23 %) (specimen), other nearest taxa: Phlegmacium argutum | Phlegmacium hedyaromaticum
07465	YSU-F	LE F-361796		0330_ITS_R_C08_03_2023_04_27_20_39_44.ab1	ITS	R		>YSU-F-07465 CTGGTTCTCTAGGGAACATTGTGCACACTTGTCATCTTTATATCTCCACCTGTGCACCTTTTGTAGACCTGGATATCTCTCTGAGTGCTAGTCACTCAGGTTTGAGGATTGACTATATGTCTCTCTTCACATTTCCAGGCCTATGTTTCTTCATATACCCCAATGTATGTTATAGAATGTAATCAATGGCCTTTGTGCCTATAAACCTATACAACTTTCAGCAACGGATCTCTTGGCTCTCGCATCGATGAAGAACGCAGCGAAATGCGATAAGTAATGTGAATTGCAGAATTCAGTGAATCATCGAATCTTTGAACGCACCTTGCGCTCCTTGGTATTCCGAGGAGCATGCCTGTTTGAGTGTCATTAATATATCAACTTCTTCA…	570	756	40.75396825396825	contig	NNNAAATNNGNNNNNNNNCNGCTGGTTCTCTAGGGAACATGTGCACACTTGTCATCTTTATATCTCCACCTGTGCACCTTTTGTAGACCTGGATATCTCTCTGAGTGCTAGCACTCAGGTTTGAGGATTGACTATATGTCTCTCTTCCATTTCCAGGCCTATGTTCTTCATATACCCCATGTATGTTATAGAATGTAATCAATGGCCTTTGTGCCTATAAACCTATACAACTTTCAGCAACGGATCTCTTGGCTCTCGCATCGATGAAGAACGCAGCGAAATGCGATAAGTAATGTGAATTGCAGAATTCAGTGAATCATCGAATCTTTGAACGCACCTTGCGCTCCTTGGTATTCCGAGGAGCATGCCTGTTTGAGTGTCATTAATATATCAACTTCT…	66.67	611	118	19.31	232.81	Good	MN750976	SH1943750.10FU	SH1404387.10FU	SH1018191.10FU	Phlegmacium argutum	920.0	98.23	10.0	FALSE	Phlegmacium argutum | Phlegmacium hedyaromaticum	ID based on BLAST nearest sequence MN750976 (98.23 %) (specimen), other nearest taxa: Phlegmacium argutum | Phlegmacium hedyaromaticum
07474	YSU-F	LE F-361797		0597_ITS_F_B02_02_2023_04_08_16_37_28.ab1	ITS	F	Cortinarius falsosus	>YSU-F-07474 TGGGTTGTTGCTGGTTTTCTAGGGAGCATGTGCACACTTTGTCATCTTTATATCTCCACCTGTGCACTTTTTGTAGACCTTTCAGGTCTATGTTGCTTCATTTACCCCAATGTATGTTAATAGAATGTTGTGCCTATATAATATATACAACTTTCAGCAACGGATCTCTTGGCTCTCGCATCGATGAAGAACGCAGCGAAATGCGATAAGTAATGTGAATTGCAGAATTCAGTGAATCATCGAATCTTTGAACGCACCTTGCGCTCCTTGGTATTCCGAGGAGCATGCCTGTTTGAGTGTCATTAATATATCAACCTTCTCTTGTTTGAGTTGTTTGGATGTGGGGGTTTTGGGGCTCTTAAAAAAGTTCAGCTCCCCTGAAATGC…	511	426	51.56103286384977	contig	AAAGGTTTCCGTAGGTGAACCTGCGGAAGGATCATTATTGAAATAAACCTGATGGGTTGTTGCTGGTTTTCTAGGGAGCATGTGCACACTTTGTCATCTTTATATCTCCACCTGTGCACTTTTTGTAGACCTTTCAGGTCTATGTTGCTTCATTTACCCCAATGTATGTTAATAGAATGTTGTGCCTATATAATATATACAACTTTCAGCAACGGATCTCTTGGCTCTCGCATCGATGAAGAACGCAGCGAAATGCGATAAGTAATGTGAATTGCAGAATTCAGTGAATCATCGAATCTTTGAACGCACCTTGCGCTCCTTGGTATTCCGAGGAGCATGCCTGTTTGAGTGTCATTAATATATCAACCTTCTCTTGTTTGAGTTGTTTGGATGTGGGGG…	61.22	402	0	0.0	160.8	Medium												FALSE
07474	YSU-F	LE F-361797		0597_ITS_R_F07_06_2023_08_14_17_53_43.ab1	ITS	R		>YSU-F-07474 TGGGTTGTTGCTGGTTTTCTAGGGAGCATGTGCACACTTTGTCATCTTTATATCTCCACCTGTGCACTTTTTGTAGACCTTTCAGGTCTATGTTGCTTCATTTACCCCAATGTATGTTAATAGAATGTTGTGCCTATATAATATATACAACTTTCAGCAACGGATCTCTTGGCTCTCGCATCGATGAAGAACGCAGCGAAATGCGATAAGTAATGTGAATTGCAGAATTCAGTGAATCATCGAATCTTTGAACGCACCTTGCGCTCCTTGGTATTCCGAGGAGCATGCCTGTTTGAGTGTCATTAATATATCAACCTTCTCTTGTTTGAGTTGTTTGGATGTGGGGGTTTTGGGGCTCTTAAAAAAGTTCAGCTCCCCTGAAATGC…	511	663	22.06636500754148	contig	AAAGGTTTCCGTAGGTGAACCTGCGGAAGGATCATTATTGAAATAAACCTGATGGGTTGTTGCTGGTTTTCTAGGGAGCATGTGCACACTTTGTCATCTTTATATCTCCACCTGTGCACTTTTTGTAGACCTTTCAGGTCTATGTTGCTTCATTTACCCCAATGTATGTTAATAGAATGTTGTGCCTATATAATATATACAACTTTCAGCAACGGATCTCTTGGCTCTCGCATCGATGAAGAACGCAGCGAAATGCGATAAGTAATGTGAATTGCAGAATTCAGTGAATCATCGAATCTTTGAACGCACCTTGCGCTCCTTGGTATTCCGAGGAGCATGCCTGTTTGAGTGTCATTAATATATCAACCTTCTCTTGTTTGAGTTGTTTGGATGTGGGGG…	61.22	402	0	0.0	160.8	Medium												FALSE
07516	YSU-F	LE F-361798		0351_ITS_F_C12_03_2023_03_10_21_45_24.ab1	ITS	F	Cortinarius olivaceofuscus	>YSU-F-07516 GGAGCATGTGCACACTTGTCATCTTTATATCTCCACCTGTGCACCTTTTGTAGATCTGGATATCTTTCTGAATGCCTGGCATTCAGGTTTGAGGATTGACTTTTGTCTTTCCTTACATTTCCAGGCCTATGTTTTCTTCATATACACCATTTATGTTATAGAATGTAATGAAAAGGGCCTTTGTGCCTACAAACCTTATACAACTTTCAGCAACGGATCTCTTGGCTCTCGCATCGATGAAGAACGCAGCGAAATGCGATAAGTAATGTGAATTGCAGAATTCAGTGAATCATCGAATCTTTGAACGCACCTTGCGCTCCTTGGTATTCCGAGGAGCATGCCTGTTTGAGTGTCATTAATATATCAACCTCCTCAGGTTTTGACTT…	621	677	49.398818316100446	F_only	NNNCTNNGCTNNNNNNGGAGCATGTGCACACTTGTNATCTTTATATCTCCACCTGTGCACCTTTTGTAGATCTGGATATCTTTCTGAATGCCTGGCATTCAGGTTTGAGGATTGACTTTTGTCTTTCCTTACATTTCCAGGCCTATGTTTTCTTCATATACACCATTTATGTTATAGAATGTAATGAAAAGGGCCTTTGTGCCTACAAACCTTATACAACTTTCAGCAACGGATCTCTTGGCTCTCGCATCGATGAAGAACGCAGCGAAATGCGATAAGTAATGTGAATTGCAGAATTCAGTGAATCATCGAATCTTTGAACGCACCTTGCGCTCCTTGGTATTCCGAGGAGCATGCCTGTTTGAGTGTCATTAATATATCAACCTCCTCAGGTTTTGA…	92.68	654	21	3.21	259.67	Excellent	PP001389	SH1943570.10FU	SH1404525.10FU	SH1018504.10FU	Cortinarius polaris	1059.1	99.84	1.0	FALSE	Cortinarius californicus | Cortinarius croceus | Cortinarius idahoensis | Cortinarius olivaceofuscus | Cortinarius polaris | Cortinarius smithii | Cortinarius zakii	ID based on BLAST nearest sequence PP001389 (99.84 %) (specimen), other nearest taxa: Cortinarius californicus | Cortinarius croceus | Cortinarius idahoensis | Cortinarius olivaceofuscus | Cortinarius polaris | Cortinarius smithii | Cortinarius zakii	FALSE
07548	YSU-F	LE F-361799		0364_ITS_F_G01_07_2023_03_15_19_32_42.ab1	ITS	F	Cortinarius subpaleaceus	>YSU-F-07548 GCTCTCTAGGGAGCATGTGCACGCCTTGTCATCTTTATATTTNGCTTCATTTACCCCCCAATGTATGTCAATAGAATGTTGTGCCTATAATAATATATACAACTTTCAGCAACGGATCTCTTGGCTCTCGCATCGATGAAGAACGCAGCGAAATGCGATAAGTAATGTGAATTGCAGAATTCAGTGAATCATCGAATCTTTGAACGCACCTTGCGCTCCTTGGTATTCCGAGGAGCATGCCTGTTTGAGTGTCATTAATATATATATCAAACTTTCTCTTTGTTGAGCGGTTTGGATGTGGGGGTTTGCTGGCCTCTTAAAAAGGTTCAGCTCCTCTGAAATGCATTAGCAGAACAAACCTGTTCATTGGTGTGATAACTATCTAC…	522	554	52.431407942238266	F_only	NNGCTCNCTAGGGAGCATGTGCACGCCTTGTCATCTTTATATTTNGCTTCATTTACCCCCCAATGTATGTCAATAGAATGTTGTGCCTATAATAATATATACAACTTTCAGCAACGGATCTCTTGGCTCTCGCATCGATGAAGAACGCAGCGAAATGCGATAAGTAATGTGAATTGCAGAATTCAGTGAATCATCGAATCTTTGAACGCACCTTGCGCTCCTTGGTATTCCGAGGAGCATGCCTGTTTGAGTGTCATTAATATATATATCAAACTTTCTCTTTGTTGAGCGGTTTGGATGTGGGGGTTTGCTGGCCTCTTAAAAAGGTTCAGCTCCTCTGAAATGCATTAGCAGAACAAACCTGTTCATTGGTGTGATAACTATCTACGCTATTGAATG…	93.25	523	15	2.87	207.48	Good	PQ652536	SH1887161.10FU	SH1365137.10FU	SH0986151.10FU	Cortinarius hemitrichus	851.4	99.21	4.0	FALSE	Cortinarius hemitrichus | Cortinarius inconspicuus | Cortinarius pauperculus | Cortinarius pilatii | Cortinarius subpaleaceus	ID based on BLAST nearest sequence PQ652536 (99.21 %) (specimen), other nearest taxa: Cortinarius hemitrichus | Cortinarius inconspicuus | Cortinarius pauperculus | Cortinarius pilatii | Cortinarius subpaleaceus	FALSE
07554	YSU-F	LE F-361800		0006_ITS_F_B04_02_2023_03_24_16_00_37.ab1	ITS	F		>YSU-F-07554 GTTAGAAGCGGAAGCTGATTTCACGTCAATAGCGTAGATAGTTATCACACCAATGAACGAGTCAACAAATTGTTCCCGCTAATGCATTTCAGGGGAGCTGAACTCAAAAGAGACCAGCAAAAGAGACCCCCACATCCAAACACTCGACAAGTAAAAACCTGAGGAGGTTGATATATTAATGACACTCAAACAGGCATGCTCCTCGGAATACCAAGGAGCGCAAGGTGCGTTCAAAGATTCGATGATTCACTGAATTCTGCAATTCACATTACTTATCGCATTTCGCTGCGTTCTTCATCGATGCGAGAGCCAAGAGATCCGTTGCTGAAAGTTGTATAGGTTTGTAGGCACAAAGGCCTTACTATTACATTCTATAACATACATGG…	629	563	28.907637655417407	F_only	TTCAACTAGCAAAAGCTAAAGAGGTTGATATATTAAATGACACTCAAACAGGCATGCTCCTCGGAATACCAAGGAGCGCAAGGTGCGTTCAAAGATTCGATGATTCACTGAATTCTGCAATTCACATTACTTATCGCATTTCGCTGCGTTCTTCATCGATGCGAGAGCCAAGAGATCCGTTGCTGAAAGTTGTATAGGTTTATAGGCACAAAGGCCCATTAATTACATTCTATAACATACATTGGGGTATATGAAGAAAACATAGACCTGGAAATGTAAGGAGAGACAGGATAGTCAGTCCTCAAACCTGAACACCAAAAAGGCATTCAGAAAGCTACCCAGGTCTACAAAGTGTGCACAGGTGGAGATATAAAGATGATGGGGCGTGCACATGTCCCC…	65.87	533	0	0.0	213.2	Good	MN751500	SH1944302.10FU	SH1404125.10FU	SH1018401.10FU	Cortinarius sanguineus	1060.8	99.36	4.0	FALSE	Cortinarius cruentus | Cortinarius sanguineus	ID based on BLAST nearest sequence MN751500 (99.36 %) (specimen), other nearest taxa: Cortinarius cruentus | Cortinarius sanguineus
07576	YSU-F	LE F-361801		0325_ITS_R_A05_01_2023_08_09_17_43_42.ab1	ITS	R	Cortinarius parvoacetosus	>YSU-F-07576 TAGGGAGCATGTGCACACTTGTCATCTTTATATCTCCACCTGTGAACCTTTTGTAGACCTGGATATCTCTCTGAATGCCTGACAAATTCGGGTTTGAGGATTGATTTTTTTTCTTTCCTTGCATTTTCAGGTCTATGTTTTTTCATATACCCCCATGTATGTTTATAGAATGTAATAAACAGGCCTTTGTGCCTATAAACTTATACAACTTTCAGCAACGGATCTCTTGGCTCTCGCATCGATGAAGAACGCAGCGAAATGCGATAAGTAATGTGAATTGCAGAATTCAGTGAATCATCGAATCTTTGAACGCACCTTGCGCTCCTTGGTATTCCGAGGAGCATGCCTGTTTGAGTGTCATTAATATATCAACCCTCTTCGGCTTT…	646	745	36.676510067114094	R_only	CNNGGTTNNCTAGGGAGCATGTGCACACTTGTCATCTTTATATCTCCACCTGTGAACCTTTTGTAGACCTGGATATCTCTCTGAATGCCTGACAAATTCGGGTTTGAGGATTGATTTTTTTTCTTTCCTTGCATTTTCAGGTCTATGTTTTTTCATATACCCCCATGTATGTTTATAGAATGTAATAAACAGGCCTTTGTGCCTATAAACTTATACAACTTTCAGCAACGGATCTCTTGGCTCTCGCATCGATGAAGAACGCAGCGAAATGCGATAAGTAATGTGAATTGCAGAATTCAGTGAATCATCGAATCTTTGAACGCACCTTGCGCTCCTTGGTATTCCGAGGAGCATGCCTGTTTGAGTGTCATTAATATATCAACCCTCTTCGGCTTTTTG…	94.1	656	14	2.13	261.12	Excellent	PQ436997	SH1944537.10FU	SH1403921.10FU	SH1018169.10FU	Cortinarius parvoacetosus	1043.7	98.58	9.0	FALSE	Cortinarius ceraceus | Cortinarius incisus | Cortinarius laetus | Cortinarius obtusus | Cortinarius parvoacetosus | Cortinarius rigens	ID based on BLAST nearest sequence PQ436997 (98.58 %) (specimen), other nearest taxa: Cortinarius ceraceus | Cortinarius incisus | Cortinarius laetus | Cortinarius obtusus | Cortinarius parvoacetosus | Cortinarius rigens	TRUE
07576	YSU-F	LE F-361801		0325_ITS_R_C09_03_2023_03_01_18_17_01.ab1	ITS	R		>YSU-F-07576 TAGGGAGCATGTGCACACTTGTCATCTTTATATCTCCACCTGTGAACCTTTTGTAGACCTGGATATCTCTCTGAATGCCTGACAAATTCGGGTTTGAGGATTGATTTTTTTTCTTTCCTTGCATTTTCAGGTCTATGTTTTTTCATATACCCCCATGTATGTTTATAGAATGTAATAAACAGGCCTTTGTGCCTATAAACTTATACAACTTTCAGCAACGGATCTCTTGGCTCTCGCATCGATGAAGAACGCAGCGAAATGCGATAAGTAATGTGAATTGCAGAATTCAGTGAATCATCGAATCTTTGAACGCACCTTGCGCTCCTTGGTATTCCGAGGAGCATGCCTGTTTGAGTGTCATTAATATATCAACCCTCTTCGGCTTT…	646	686	50.28134110787172	R_only	CNNGGTTNNCTAGGGAGCATGTGCACACTTGTCATCTTTATATCTCCACCTGTGAACCTTTTGTAGACCTGGATATCTCTCTGAATGCCTGACAAATTCGGGTTTGAGGATTGATTTTTTTTCTTTCCTTGCATTTTCAGGTCTATGTTTTTTCATATACCCCCATGTATGTTTATAGAATGTAATAAACAGGCCTTTGTGCCTATAAACTTATACAACTTTCAGCAACGGATCTCTTGGCTCTCGCATCGATGAAGAACGCAGCGAAATGCGATAAGTAATGTGAATTGCAGAATTCAGTGAATCATCGAATCTTTGAACGCACCTTGCGCTCCTTGGTATTCCGAGGAGCATGCCTGTTTGAGTGTCATTAATATATCAACCCTCTTCGGCTTTTTG…	94.1	656	14	2.13	261.12	Excellent	PQ436997	SH1944537.10FU	SH1403921.10FU	SH1018169.10FU	Cortinarius parvoacetosus	1043.7	98.58	9.0	FALSE	Cortinarius ceraceus | Cortinarius incisus | Cortinarius laetus | Cortinarius obtusus | Cortinarius parvoacetosus | Cortinarius rigens	ID based on BLAST nearest sequence PQ436997 (98.58 %) (specimen), other nearest taxa: Cortinarius ceraceus | Cortinarius incisus | Cortinarius laetus | Cortinarius obtusus | Cortinarius parvoacetosus | Cortinarius rigens	TRUE
07591	YSU-F	LE F-361802		07591_ITS_F.ab1	ITS	F	Cortinarius venustus	>YSU-F-07591 TCCAAGGACTGTTAGAAAGCTGAACTGGCCCTTGAATTCAATAGTGTAGATAGTTATCACACCAATGAACAGGTTATTCTGCTAATGCATTTCAAGGGAGCTGAATCCTTTCAAGGAATCCAGCAAACCCTCACATCCAAACCACTCAACAAAGGAGGGTTGATATATAAATATTAATGACACTCAAACAGGCATGCTCCTCGGAATACCAAGGAGCGCAAGGTGCGTTCAAAGATTCGATGATTCACTGAATTCTGCAATTCACATTACTTATCGCATTTCGCTGCGTTCTTCATCGATGCGAGAGCCAAGAGATCCGTTGCTGAAAGTTGTATAGATTTTATAGTCACAACATTCTATTAACATACATTGGTGTAAATGAATAG…	531	642	32.23676012461059	contig	NNNCGNNGTTTCCGTAGGTGAACCTGCGGAAGGATCATTATTGAAATAAACCTGATGGGTTGTTGCTGGTTCTCTAGGGAGCATGTGCACACCTTGTCATCTTTATATCTCCACCTGTGCACCTTTTGTAGACCTTACAAGGNCTATGTTGCCTATTCATTTACACCANTGNATGTTAATANAATGTTGNGACTATAAAATCTATACAACTTTCANCAACGGATCTCTTGGNTCTCNCATCNATNAAAAACGCANCGAAATGCAATAANNAATGNGAATTGCAAAATTCANNGAATCATCNAATCTTTGAACGCACCTTGCGCTCCTTGGNATTCCAAGGANCATGCCTGTTTGANNGNCATTAATATTTATATATCANCCCTCCTTTGTTGAGTGGTT…	45.76	589	49	8.32	230.61	Good	OQ366588	SH1886724.10FU	SH1365673.10FU	SH0986279.10FU	Cortinarius venustus	913.2	100.0	0.0	FALSE	Cortinarius agathosmus | Cortinarius calopus | Cortinarius venustus	ID based on BLAST nearest sequence OQ366588 (100.00 %) (specimen), other nearest taxa: Cortinarius agathosmus | Cortinarius calopus | Cortinarius venustus	TRUE
07591	YSU-F	LE F-361802		07591_ITS_R.ab1	ITS	R		>YSU-F-07591 TCCAAGGACTGTTAGAAAGCTGAACTGGCCCTTGAATTCAATAGTGTAGATAGTTATCACACCAATGAACAGGTTATTCTGCTAATGCATTTCAAGGGAGCTGAATCCTTTCAAGGAATCCAGCAAACCCTCACATCCAAACCACTCAACAAAGGAGGGTTGATATATAAATATTAATGACACTCAAACAGGCATGCTCCTCGGAATACCAAGGAGCGCAAGGTGCGTTCAAAGATTCGATGATTCACTGAATTCTGCAATTCACATTACTTATCGCATTTCGCTGCGTTCTTCATCGATGCGAGAGCCAAGAGATCCGTTGCTGAAAGTTGTATAGATTTTATAGTCACAACATTCTATTAACATACATTGGTGTAAATGAATAG…	531	642	34.912772585669785	contig	NNNCGNNGTTTCCGTAGGTGAACCTGCGGAAGGATCATTATTGAAATAAACCTGATGGGTTGTTGCTGGTTCTCTAGGGAGCATGTGCACACCTTGTCATCTTTATATCTCCACCTGTGCACCTTTTGTAGACCTTACAAGGNCTATGTTGCCTATTCATTTACACCANTGNATGTTAATANAATGTTGNGACTATAAAATCTATACAACTTTCANCAACGGATCTCTTGGNTCTCNCATCNATNAAAAACGCANCGAAATGCAATAANNAATGNGAATTGCAAAATTCANNGAATCATCNAATCTTTGAACGCACCTTGCGCTCCTTGGNATTCCAAGGANCATGCCTGTTTGANNGNCATTAATATTTATATATCANCCCTCCTTTGTTGAGTGGTT…	45.76	589	49	8.32	230.61	Good	OQ366588	SH1886724.10FU	SH1365673.10FU	SH0986279.10FU	Cortinarius venustus	913.2	100.0	0.0	FALSE	Cortinarius agathosmus | Cortinarius calopus | Cortinarius venustus	ID based on BLAST nearest sequence OQ366588 (100.00 %) (specimen), other nearest taxa: Cortinarius agathosmus | Cortinarius calopus | Cortinarius venustus	TRUE
07592	YSU-F	LE F-361803		07592_ITS_F.ab1	ITS	F	Cortinarius testaceofolius	>YSU-F-07592 CGTACAGGTTTCCGTAGGTGAACCTGCGGAAGGATCATTATTGAAATAAACCTGATGGGTTGTTGCTGGTTCTCTAGGGAGCATGTGCACACCTTGTCATCTTTATATCTCCACCTGTGCACCTTTTGTAGACCTTTTTCAGGTCTATGTTGCTTCTTCATTTACCCCCATGTATGTTAATAGAATGTTGTGCCTGTATAATCTATACAACTTTCAGCAACGGATCTCTTGGCTCTCGCATCGATGAAGAACGCAGCGAAATGCGATAAGTAATGTGAATTGCAGAATTCAGTGAATCATCGAATCTTTGAACGCACCTTGCGCTCCTTGGTATTCCGAGGAGCATGCCTGTTTGAGTGTCATTAATATATATATCAACCTTCTCA…	629	643	58.13841368584759	F_only	NNNCGNACNNGGTTTCCGTAGGTGAACCTGCGGAAGGATCATTATTGAAATAAACCTGATGGGTTGTTGCTGGTTCTCTAGGGAGCATGTGCACACCTTGTCATCTTTATATCTCCACCTGTGCACCTTTTGTAGACCTTTTTCAGGTCTATGTTGCTTCTTCATTTACCCCCATGTATGTTAATAGAATGTTGTGCCTGTATAATCTATACAACTTTCAGCAACGGATCTCTTGGCTCTCGCATCGATGAAGAACGCAGCGAAATGCGATAAGTAATGTGAATTGCAGAATTCAGTGAATCATCGAATCTTTGAACGCACCTTGCGCTCCTTGGTATTCCGAGGAGCATGCCTGTTTGAGTGTCATTAATATATATATCAACCTTCTCATTGTTGAGT…	97.06	632	6	0.95	252.23	Excellent	OQ366596	SH1888447.10FU	SH1365084.10FU	SH0986290.10FU	Cortinarius biformis	1050.5	100.0	0.0	FALSE	Cortinarius armeniacus | Cortinarius biformis | Cortinarius kauffmanianus | Cortinarius malachius	ID based on BLAST nearest sequence OQ366596 (100.00 %) (specimen), other nearest taxa: Cortinarius armeniacus | Cortinarius biformis | Cortinarius kauffmanianus | Cortinarius malachius	FALSE
07614	YSU-F	LE F-361804		0368_ITS_F_C02_03_2023_03_15_19_32_42.ab1	ITS	F	Cortinarius desertorum	>YSU-F-07614 ATCTCCACCTGTGCACCTTTTGTAGACCTTTCAGGTCTATGTTGCTTCATTTACCCCAATGTATGTTAATAGAATGTTGTGCCTATATAATATATACAACTTTCAGCAACGGATCTCTTGGCTCTCGCATCGATGAAGAACGCAGCGAAATGCGATAAGTAATGTGAATTGCAGAATTCAGTGAATCATCGAATCTTTGAACGCACCTTGCGCTCCTTGGTATTCCGAGGAGCATGCCTGTTTGAGTGTCATTAATATATCAACCTTCTCTTTTTGAGTGGTTTGGATGTGGGGGTTTGCTGGCCTCTTAAAAGGTCTTGGCTCTCCTGAAATACATTAGCAGAACAACCCTGTTCATTGGTGTGATAACTATCTACGCTATTGAA…	514	554	51.37906137184115	F_only	NNATCTCCACCTGTGCACCTTTTGTAGACCTTTCAGGTCTATGTTGCTTCATTTACCCCAATGTATGTTAATAGAATGTTGTGCCTATATAATATATACAACTTTCAGCAACGGATCTCTTGGCTCTCGCATCGATGAAGAACGCAGCGAAATGCGATAAGTAATGTGAATTGCAGAATTCAGTGAATCATCGAATCTTTGAACGCACCTTGCGCTCCTTGGTATTCCGAGGAGCATGCCTGTTTGAGTGTCATTAATATATCAACCTTCTCTTTTTGAGTGGTTTGGATGTGGGGGTTTGCTGGCCTCTTAAAAGGTCTTGGCTCTCCTGAAATACATTAGCAGAACAACCCTGTTCATTGGTGTGATAACTATCTACGCTATTGAATGTGAAGGGCA…	97.54	515	2	0.39	205.77	Good	PQ639213				Cortinarius desertorum	853.1	100.0	0.0	FALSE	Cortinarius desertorum | Cortinarius mimicus	ID based on BLAST nearest sequence PQ639213 (100.00 %) (specimen), other nearest taxa: Cortinarius desertorum | Cortinarius mimicus	TRUE
07913	YSU-F	LE F-361805		07913_ITS_F.ab1	ITS	F	Cortinarius rubellus	>YSU-F-07913 ACAAGGTTTCCGTAGGTGAACCTGCgGaAGGAtCATTATCGAAATAAACATGATAGGTTGCTGCTGGTTCTCTAGGGGACATGTGCACACTTGTCATTTTTATATCTCCACCTGTGCACCTTTTGTAGACCAGAATATCTTTCTGAATGCTTGACATTTAGGTTATGAGGATTGGCTGAGCCATCTGCCTTTCCTTACATTTTCAGGTCTATGTTTCTTCATAATACCCCTTTGTATGTTATAGAATGTAATGAAATAGGCCTTGGTGCCTATAAACCTTATACAACTTTCAGCAACGGATCTCTTGGCTCTCGCATCGATGAAGAACGCAGCGAAATGCGATAAGTAATGTGAATTGCAGAATTCAGTGAATCATCGAATCTTTG…	707	734	56.05177111716621	F_only	NNGNACAAGGTTTCCGTAGGTGAACCTGCNGNAGGANCATTATCGAAATAAACATGATAGGTTGCTGCTGGTTCTCTAGGGGACATGTGCACACTTGTCATTTTTATATCTCCACCTGTGCACCTTTTGTAGACCAGAATATCTTTCTGAATGCTTGACATTTAGGTTATGAGGATTGGCTGAGCCATCTGCCTTTCCTTACATTTTCAGGTCTATGTTTCTTCATAATACCCCTTTGTATGTTATAGAATGTAATGAAATAGGCCTTGGTGCCTATAAACCTTATACAACTTTCAGCAACGGATCTCTTGGCTCTCGCATCGATGAAGAACGCAGCGAAATGCGATAAGTAATGTGAATTGCAGAATTCAGTGAATCATCGAATCTTTGAACGCACCT…	95.66	723	14	1.94	288.04	Excellent	OQ366582	SH1943696.10FU	SH1404485.10FU	SH1018851.10FU	Cortinarius rubellus	1215.3	100.0	0.0	FALSE	Cortinarius rubellus	ID based on BLAST nearest sequence OQ366582 (100.00 %) (specimen)	TRUE
07944	YSU-F	LE F-361806		0343_ITS_F_D09_04_2023_03_28_23_04_55.ab1	ITS	F		>YSU-F-07944 TATTTCCACCTGTGCACCTTTTGTAGACCCTCCCAGGTCTATGTTTGCTTCATTTACCCCTGATGTATGTTAATAGAATGTTGTGCCTATAAAATATATACAACTTTCAGCAACGGATCTCTTGGCTCTCGCATCGATGAAGAACGCAGCGAAATGCGATAAGTAATGTGAATTGCAGAATTCAGTGAATCATCGAATCTTTGAACGCACCTTGCGCTCCTTGGTATTCCGAGGAGCATGCCTGTTTGAGTGTCATTAATATATATATATCAACCCCCTCTTGTTGAGCGGTTTGGATGTGGAGGTTTTTGCTGGCCGCCTAGAAAGGGTTCAGCTCCTCTGAAATACATTAGCGGAACAAACCTGTCCATTCATTGGTGTGATAA…	515	520	40.275	contig	NNCNCNNNNNNNNTNCNTNTNTNATATTTCCACCTGTGCACCTTTTGTAGACCCTCCCAGGTCTATGTTTGCTTCATTTACCCCTGATGTATGTATAGAATGTTGTGCCTATAATATATAACTTTCAGCAACGGATCTCTTGGCTCTCNCATCGATGAAGAACGCAGCGAAATGCGATAANTAATGTGAATTGCAGAATAGTGAATCATCGAATCTTTGANCGCACCTTGCGCCCTACGGGGCATGCCTGTTTGAGTGCATTTATATCAACCCCCTTGGAGCTTTGGATGGGAGGTTTTTGCTGCCGCAGGGNTCCTCTGAAATACATTAGGACCTGTCCATTCATTGGATACTATTACGCTATTGAATGTGAGGCCGCTTCTAACGCCTTTGGACAAT…	71.66	434	20	4.61	170.84	Medium	JN942829	SH1886808.10FU	SH1365608.10FU	SH0986708.10FU	Cortinarius pinigaudis	822.2	99.79	1.0	FALSE	Cortinarius paragaudis | Cortinarius pinigaudis	ID based on BLAST nearest sequence JN942829 (99.79 %) (specimen), other nearest taxa: Cortinarius paragaudis | Cortinarius pinigaudis	FALSE
07944	YSU-F	LE F-361806		0343_ITS_F_D11_04_2023_03_09_22_05_35.ab1	ITS	F	Cortinarius paragaudis	>YSU-F-07944 TATTTCCACCTGTGCACCTTTTGTAGACCCTCCCAGGTCTATGTTTGCTTCATTTACCCCTGATGTATGTTAATAGAATGTTGTGCCTATAAAATATATACAACTTTCAGCAACGGATCTCTTGGCTCTCGCATCGATGAAGAACGCAGCGAAATGCGATAAGTAATGTGAATTGCAGAATTCAGTGAATCATCGAATCTTTGAACGCACCTTGCGCTCCTTGGTATTCCGAGGAGCATGCCTGTTTGAGTGTCATTAATATATATATATCAACCCCCTCTTGTTGAGCGGTTTGGATGTGGAGGTTTTTGCTGGCCGCCTAGAAAGGGTTCAGCTCCTCTGAAATACATTAGCGGAACAAACCTGTCCATTCATTGGTGTGATAA…	515	589	42.32088285229202	contig	NNCNCNNNNNNNNTNCNTNTNTNATATTTCCACCTGTGCACCTTTTGTAGACCCTCCCAGGTCTATGTTTGCTTCATTTACCCCTGATGTATGTATAGAATGTTGTGCCTATAATATATAACTTTCAGCAACGGATCTCTTGGCTCTCNCATCGATGAAGAACGCAGCGAAATGCGATAANTAATGTGAATTGCAGAATAGTGAATCATCGAATCTTTGANCGCACCTTGCGCCCTACGGGGCATGCCTGTTTGAGTGCATTTATATCAACCCCCTTGGAGCTTTGGATGGGAGGTTTTTGCTGCCGCAGGGNTCCTCTGAAATACATTAGGACCTGTCCATTCATTGGATACTATTACGCTATTGAATGTGAGGCCGCTTCTAACGCCTTTGGACAAT…	71.66	434	20	4.61	170.84	Medium	JN942829	SH1886808.10FU	SH1365608.10FU	SH0986708.10FU	Cortinarius pinigaudis	822.2	99.79	1.0	FALSE	Cortinarius paragaudis | Cortinarius pinigaudis	ID based on BLAST nearest sequence JN942829 (99.79 %) (specimen), other nearest taxa: Cortinarius paragaudis | Cortinarius pinigaudis	FALSE
07944	YSU-F	LE F-361806		0343_ITS_R_G05_07_2023_08_09_17_43_42.ab1	ITS	R		>YSU-F-07944 TATTTCCACCTGTGCACCTTTTGTAGACCCTCCCAGGTCTATGTTTGCTTCATTTACCCCTGATGTATGTTAATAGAATGTTGTGCCTATAAAATATATACAACTTTCAGCAACGGATCTCTTGGCTCTCGCATCGATGAAGAACGCAGCGAAATGCGATAAGTAATGTGAATTGCAGAATTCAGTGAATCATCGAATCTTTGAACGCACCTTGCGCTCCTTGGTATTCCGAGGAGCATGCCTGTTTGAGTGTCATTAATATATATATATCAACCCCCTCTTGTTGAGCGGTTTGGATGTGGAGGTTTTTGCTGGCCGCCTAGAAAGGGTTCAGCTCCTCTGAAATACATTAGCGGAACAAACCTGTCCATTCATTGGTGTGATAA…	515	668	35.0748502994012	contig	NNCNCNNNNNNNNTNCNTNTNTNATATTTCCACCTGTGCACCTTTTGTAGACCCTCCCAGGTCTATGTTTGCTTCATTTACCCCTGATGTATGTATAGAATGTTGTGCCTATAATATATAACTTTCAGCAACGGATCTCTTGGCTCTCNCATCGATGAAGAACGCAGCGAAATGCGATAANTAATGTGAATTGCAGAATAGTGAATCATCGAATCTTTGANCGCACCTTGCGCCCTACGGGGCATGCCTGTTTGAGTGCATTTATATCAACCCCCTTGGAGCTTTGGATGGGAGGTTTTTGCTGCCGCAGGGNTCCTCTGAAATACATTAGGACCTGTCCATTCATTGGATACTATTACGCTATTGAATGTGAGGCCGCTTCTAACGCCTTTGGACAAT…	71.66	434	20	4.61	170.84	Medium	JN942829	SH1886808.10FU	SH1365608.10FU	SH0986708.10FU	Cortinarius pinigaudis	822.2	99.79	1.0	FALSE	Cortinarius paragaudis | Cortinarius pinigaudis	ID based on BLAST nearest sequence JN942829 (99.79 %) (specimen), other nearest taxa: Cortinarius paragaudis | Cortinarius pinigaudis	FALSE
07944	YSU-F	LE F-361806		0343_ITS_R_H08_08_2023_04_27_20_39_44.ab1	ITS	R		>YSU-F-07944 TATTTCCACCTGTGCACCTTTTGTAGACCCTCCCAGGTCTATGTTTGCTTCATTTACCCCTGATGTATGTTAATAGAATGTTGTGCCTATAAAATATATACAACTTTCAGCAACGGATCTCTTGGCTCTCGCATCGATGAAGAACGCAGCGAAATGCGATAAGTAATGTGAATTGCAGAATTCAGTGAATCATCGAATCTTTGAACGCACCTTGCGCTCCTTGGTATTCCGAGGAGCATGCCTGTTTGAGTGTCATTAATATATATATATCAACCCCCTCTTGTTGAGCGGTTTGGATGTGGAGGTTTTTGCTGGCCGCCTAGAAAGGGTTCAGCTCCTCTGAAATACATTAGCGGAACAAACCTGTCCATTCATTGGTGTGATAA…	515	511	39.10958904109589	contig	NNCNCNNNNNNNNTNCNTNTNTNATATTTCCACCTGTGCACCTTTTGTAGACCCTCCCAGGTCTATGTTTGCTTCATTTACCCCTGATGTATGTATAGAATGTTGTGCCTATAATATATAACTTTCAGCAACGGATCTCTTGGCTCTCNCATCGATGAAGAACGCAGCGAAATGCGATAANTAATGTGAATTGCAGAATAGTGAATCATCGAATCTTTGANCGCACCTTGCGCCCTACGGGGCATGCCTGTTTGAGTGCATTTATATCAACCCCCTTGGAGCTTTGGATGGGAGGTTTTTGCTGCCGCAGGGNTCCTCTGAAATACATTAGGACCTGTCCATTCATTGGATACTATTACGCTATTGAATGTGAGGCCGCTTCTAACGCCTTTGGACAAT…	71.66	434	20	4.61	170.84	Medium	JN942829	SH1886808.10FU	SH1365608.10FU	SH0986708.10FU	Cortinarius pinigaudis	822.2	99.79	1.0	FALSE	Cortinarius paragaudis | Cortinarius pinigaudis	ID based on BLAST nearest sequence JN942829 (99.79 %) (specimen), other nearest taxa: Cortinarius paragaudis | Cortinarius pinigaudis	FALSE
08186	YSU-F	LE F-361807		0355_ITS_F_F12_06_2023_03_10_21_45_24.ab1	ITS	F	Cortinarius stillatitius	>YSU-F-08186 GGCTCTCATAGAGAGCATGTGCACACTTGTCGTCTTTATATCTCCACCTGTGCACCTATTGTAGACCTGGATAACTTTCTGAATGTGCTAGCATTTAGGTACGAGGATTGACTTTTTGCCTCTCCTTACATTTTCAGGCCTATGTTCTTTCATATAACCTCAATGTATGTCATGGAATGTAATACTTATGGGCTTCTGTGCCCTATAAACCTTATACAACTTTCAGCAACGGATCTCTTGGCTCTCGCATCGATGAAGAACGCAGCGAAATGCGATAAGTAATGTGAATTGCAGAATTCAGTGAATCATCGAATCTTTGAACGCACCTTGCACTCCTTGGTATTCCGAGGAGTATGCCTGTTTGAGTGTCATTAATATATCAACCT…	650	701	49.074179743223965	F_only	NNNAAANCCNNNNNNNNNNNNNNNNNNNNGGCTCTCATAGAGAGCATGTGCACACTNNNNNNTCTTTATATCTCCACCTGTGCACCTATTGTAGACCTGGATAACTTTCTGAATGTGCTAGCATTTAGGTACGAGGATTGACTTTTTGCCTCTCCTTACATTTTCAGGCCTATGTTCTTTCATATAACCTCAATGTATGTCATGGAATGTAATACTTATGGGCTTCTGTGCCCTATAAACCTTATACAACTTTCAGCAACGGATCTCTTGGCTCTCGCATCGATGAAGAACGCAGCGAAATGCGATAAGTAATGTGAATTGCAGAATTCAGTGAATCATCGAATCTTTGAACGCACCTTGCACTCCTTGGTATTCCGAGGAGTATGCCTGTTTGAGTGT…	90.82	687	38	5.53	271.48	Excellent	OL741492	SH1943298.10FU	SH1403581.10FU	SH1017269.10FU	Cortinarius stillatitius	1081.4	99.38	4.0	FALSE	Cortinarius collinitus | Cortinarius mucifluus | Cortinarius stillatitius | Cortinarius vanduzerensis | Thaxterogaster mutabilis	ID based on BLAST nearest sequence OL741492 (99.38 %) (specimen), other nearest taxa: Cortinarius collinitus | Cortinarius mucifluus | Cortinarius stillatitius | Cortinarius vanduzerensis | Thaxterogaster mutabilis	TRUE
08353	YSU-F	LE F-361808		08353_ITS_F.ab1	ITS	F	Cortinarius quarciticus	>YSU-F-08353 GGTTTCCGTAGGTGAACCTGCgGaAGGAtCATTATTGAAATAAACCTGATGGGTTGTTGCTGGCTCTCTAGGGAGCATGTGCACGCCTTGTCATCTTTATATCTCCACCTGTGCACCTTTTGTAGGCCTTCCAGGTCTATGTTGCTTTTTCATTTACCCCAATGTATGTTAATAGAATGTTGTGACTATAAAATCTATACAACTTTCAGCAACGGATCTCTTGGCTCTCGCATCGATGAAGAACGCAGCGAAATGCGATAAGTAATGTGAATTGCAGAATTCAGTGAATCATCGAATCTTTGAACGCACCTTGCGCTCCTTGGTATTCCGAGGAGCATGCCTGTTTGAGTGTCATTAATATATATCAACCTTCTCATTTCTGAGTG…	606	642	56.80529595015577	F_only	NNNNGTACNNGGTTTCCGTAGGTGAACCTGCNGNAGGANCATTATTGAAATAAACCTGATGGGTTGTTGCTGGCTCTCTAGGGAGCATGTGCACGCCTTGTCATCTTTATATCTCCACCTGTGCACCTTTTGTAGGCCTTCCAGGTCTATGTTGCTTTTTCATTTACCCCAATGTATGTTAATAGAATGTTGTGACTATAAAATCTATACAACTTTCAGCAACGGATCTCTTGGCTCTCGCATCGATGAAGAACGCAGCGAAATGCGATAAGTAATGTGAATTGCAGAATTCAGTGAATCATCGAATCTTTGAACGCACCTTGCGCTCCTTGGTATTCCGAGGAGCATGCCTGTTTGAGTGTCATTAATATATATCAACCTTCTCATTTCTGAGTGGTT…	93.65	631	17	2.69	250.78	Excellent	OQ366595	SH1886953.10FU	SH1364898.10FU	SH0986448.10FU	Cortinarius quarciticus	1041.9	100.0	0.0	FALSE	Cortinarius malachius | Cortinarius pseudobiformis | Cortinarius quarciticus	ID based on BLAST nearest sequence OQ366595 (100.00 %) (specimen), other nearest taxa: Cortinarius malachius | Cortinarius pseudobiformis | Cortinarius quarciticus	TRUE
08356	YSU-F	LE F-361809		08356_ITS_F.ab1	ITS	F	Cortinarius scaurus	>YSU-F-08356 GGTTTCCGTAGGTGAACCTGCGGAAGGATCATTATTGAAATAAATCTGATGAGTTGCTGCTGGCTCTCTAGGGAGCATGTGCACACTTGTCATCTTTATATCTCCACCTGTGCACCTTTTGTAGATCTGGATATCTCTCTGAGTGCCTAGCTAGCCATTCAGGTTTGAAGATTGACTTTATTGTCTCTCCTTACATTTCCAGGCCTATGTTTCTTCATATACCCCAATGTATGTCATAGAATGTAATAAAATGGGCCTTTGTGCCTATAAATCTATACAACTTTCAGCAACGGATCTCTTGGCTCTCGCATCGATGAAGAACGCAGCGAAATGCGATAAGTAATGTGAATTGCAGAATTCAGTGAATCATCGAATCTTTGAACGCA…	698	726	56.21212121212121	F_only	NNNNGTACNNGGTTTNCGTAGGTGAACCTGCGGNAGGANCATTATTGAAATAAATCTGATGAGTTGCTGCTGGCTCTCTAGGGAGCATGTGCACACTTGTCATCTTTATATCTCCACCTGTGCACCTTTTGTAGATCTGGATATCTCTCTGAGTGCCTAGCTAGCCATTCAGGTTTGAAGATTGACTTTATTGTCTCTCCTTACATTTCCAGGCCTATGTTTCTTCATATACCCCAATGTATGTCATAGAATGTAATAAAATGGGCCTTTGTGCCTATAAATCTATACAACTTTCAGCAACGGATCTCTTGGCTCTCGCATCGATGAAGAACGCAGCGAAATGCGATAAGTAATGTGAATTGCAGAATTCAGTGAATCATCGAATCTTTGAACGCACCT…	95.22	717	10	1.39	285.96	Excellent	OQ366577	SH1943080.10FU	SH1403340.10FU	SH1017830.10FU	Thaxterogaster scaurus	1199.9	100.0	0.0	FALSE	Thaxterogaster fuligineofolius | Thaxterogaster herpeticus | Thaxterogaster montanus | Thaxterogaster scaurus | Thaxterogaster sphagnophilus	ID based on BLAST nearest sequence OQ366577 (100.00 %) (specimen), other nearest taxa: Thaxterogaster fuligineofolius | Thaxterogaster herpeticus | Thaxterogaster montanus | Thaxterogaster scaurus | Thaxterogaster sphagnophilus	TRUE
08357	YSU-F	LE F-361810		08357_ITS_F.ab1	ITS	F	Cortinarius coleoptera	>YSU-F-08357 TTTTGTAGATGCCTTTTTTTTCCAAAAGGGTGTCTATGTTTTGATAAAACCCCAATAATGTATGTCAATAGAATGTTGTGATAAATAAAATCTATACAACTTTCAGCAACGGATCTCTTGGCTCTCGCATCGATGAAGAACGCAGCGAAATGCGATAAGTAATGTGAATTGCAGAATTCAGTGAATCATCGAATCTTTGAACGCACCTTGCGCTCCTTGGTATTCCGAGGAGCATGCCTGTTTGAGTGTCATTAATATTATATATCAAACTCCCTTGTGTGGGGTAGTTTTGGATGTGGGGGTTGCTGGCCTCTTGAAAGAGGTCAGCTCTCCTGAAATGCATTAGCAGAACAGCCTGTTTTGTTCATTGGTGTGATAACTATCTA…	462	628	37.10509554140128	contig	GACCTGCGGAGGATCATTATTGAAAATAAACCTGATAGGGTTGTTGCTGGCTCTCCAGGGAGCATGTGCACGCCTTGTCATCTTTATATCTCCACCTGTGCACATTTTGTAGATGCCTTTTTTTTCCAAAAGGGTGTCTATGTTTTGATAAAACCCCAATAATGTATGTCAATAGAATGTTGTGATAAATAAAATCTATACAACTTTCAGCAACGGATCTCTTGGCTCTTGCATCGATGAAGAACGCAGCGAAATGCGATAAGTAATGTGAATTGCAGAATTCAGTGAATCATCGAATCTTTGAACGCACCTTGCGCTCCTTGGTATTCCGAGGAGCATGCCTGTTTGAGTGTCATTAATATTATATATCAAACTCCCTTGTGTGGGGTAGTTTTGGAT…	77.21	566	0	0.0	226.4	Good	OP866224	SH1886975.10FU	SH1364988.10FU	SH0986294.10FU	Cortinarius coleoptera	794.7	100.0	0.0	FALSE	Cortinarius cicindela | Cortinarius coleoptera | Cortinarius subcarabus | Cortinarius umbrinolens	ID based on BLAST nearest sequence OP866224 (100.00 %) (specimen), other nearest taxa: Cortinarius cicindela | Cortinarius coleoptera | Cortinarius subcarabus | Cortinarius umbrinolens	TRUE
08357	YSU-F	LE F-361810		08357_ITS_R.ab1	ITS	R		>YSU-F-08357 TTTTGTAGATGCCTTTTTTTTCCAAAAGGGTGTCTATGTTTTGATAAAACCCCAATAATGTATGTCAATAGAATGTTGTGATAAATAAAATCTATACAACTTTCAGCAACGGATCTCTTGGCTCTCGCATCGATGAAGAACGCAGCGAAATGCGATAAGTAATGTGAATTGCAGAATTCAGTGAATCATCGAATCTTTGAACGCACCTTGCGCTCCTTGGTATTCCGAGGAGCATGCCTGTTTGAGTGTCATTAATATTATATATCAAACTCCCTTGTGTGGGGTAGTTTTGGATGTGGGGGTTGCTGGCCTCTTGAAAGAGGTCAGCTCTCCTGAAATGCATTAGCAGAACAGCCTGTTTTGTTCATTGGTGTGATAACTATCTA…	462	634	45.26656151419559	contig	GACCTGCGGAGGATCATTATTGAAAATAAACCTGATAGGGTTGTTGCTGGCTCTCCAGGGAGCATGTGCACGCCTTGTCATCTTTATATCTCCACCTGTGCACATTTTGTAGATGCCTTTTTTTTCCAAAAGGGTGTCTATGTTTTGATAAAACCCCAATAATGTATGTCAATAGAATGTTGTGATAAATAAAATCTATACAACTTTCAGCAACGGATCTCTTGGCTCTTGCATCGATGAAGAACGCAGCGAAATGCGATAAGTAATGTGAATTGCAGAATTCAGTGAATCATCGAATCTTTGAACGCACCTTGCGCTCCTTGGTATTCCGAGGAGCATGCCTGTTTGAGTGTCATTAATATTATATATCAAACTCCCTTGTGTGGGGTAGTTTTGGAT…	77.21	566	0	0.0	226.4	Good	OP866224	SH1886975.10FU	SH1364988.10FU	SH0986294.10FU	Cortinarius coleoptera	794.7	100.0	0.0	FALSE	Cortinarius cicindela | Cortinarius coleoptera | Cortinarius subcarabus | Cortinarius umbrinolens	ID based on BLAST nearest sequence OP866224 (100.00 %) (specimen), other nearest taxa: Cortinarius cicindela | Cortinarius coleoptera | Cortinarius subcarabus | Cortinarius umbrinolens	TRUE
08358	YSU-F	LE F-361811		08358_ITS_F.ab1	ITS	F	Cortinarius kauffmanianus	>YSU-F-08358 GGTTTCCGTGGTGAACCTGCGGAAGGATCATTATTGAAATAAACCTGATGGGTTGTTGCTGGTTCTCTAGGGAGCATGTGCACGCCTTGTCATTTTTATATCTCCACCTGTGCACCTTTTGTAGGCCTTTTAGGTCTATGTTGCTTTTTCATTTACCCCAATGTATGTTTATAGAATGTTGTGCATATAAAATCTATACAACTTTCAGCAACGGATCTCTTGGCTCTCGCATCGATGAAGAACGCAGCGAAATGCGATAAGTAATGTGAATTGCAGAATTCAGTGAATCATCGAATCTTTGAACGCACCTTGCGCTCCTTGGTATTCCGAGGAGCATGCCTGTTTGAGTGTCATTAATATATAATCAACCTTCTCATTTATGAGTG…	564	634	34.518927444794954	contig	NNNTTCCGTANGCCTGNNNNNNNGANCATTATTGAAATAAACCTGNNNNNNNNNNNNNNGNNTCTCTAGGGAGCATGTGCACGCCTNGNCNTTTTTATATCTCCACCTGTGCACCTTTTGTAGGCCTTTTAGGTCTATGTTGCTTTTTCATTTACCCCAATGTATGTTTATAGAATGTTGTGCATATAAAATCTATACAACTTTCAGCAACGGATCTCTTGGCTCTCGCATCGATGAAGAACGCAGCGAAATGCGATAAGTAATGTGAATTGCAGAATTCAGTGAATCATCGAATCTTTGAACGCACCTTGCGCTCCTTGGTATTCCGAGGAGCATGCCTGTTTGAGTGTCATTAATATATAATCAACCTTCTCATTTATGAGTGGTTTGNATGNGGGG…	61.24	562	124	22.06	211.56	Good	OP866225	SH1886671.10FU	SH1364849.10FU	SH0986448.10FU	Cortinarius kauffmanianus	969.8	100.0	0.0	FALSE	Cortinarius biformis | Cortinarius kauffmanianus	ID based on BLAST nearest sequence OP866225 (100.00 %) (specimen), other nearest taxa: Cortinarius biformis | Cortinarius kauffmanianus	TRUE
08358	YSU-F	LE F-361811		08358_ITS_R.ab1	ITS	R		>YSU-F-08358 GGTTTCCGTGGTGAACCTGCGGAAGGATCATTATTGAAATAAACCTGATGGGTTGTTGCTGGTTCTCTAGGGAGCATGTGCACGCCTTGTCATTTTTATATCTCCACCTGTGCACCTTTTGTAGGCCTTTTAGGTCTATGTTGCTTTTTCATTTACCCCAATGTATGTTTATAGAATGTTGTGCATATAAAATCTATACAACTTTCAGCAACGGATCTCTTGGCTCTCGCATCGATGAAGAACGCAGCGAAATGCGATAAGTAATGTGAATTGCAGAATTCAGTGAATCATCGAATCTTTGAACGCACCTTGCGCTCCTTGGTATTCCGAGGAGCATGCCTGTTTGAGTGTCATTAATATATAATCAACCTTCTCATTTATGAGTG…	564	640	36.90625	contig	NNNTTCCGTANGCCTGNNNNNNNGANCATTATTGAAATAAACCTGNNNNNNNNNNNNNNGNNTCTCTAGGGAGCATGTGCACGCCTNGNCNTTTTTATATCTCCACCTGTGCACCTTTTGTAGGCCTTTTAGGTCTATGTTGCTTTTTCATTTACCCCAATGTATGTTTATAGAATGTTGTGCATATAAAATCTATACAACTTTCAGCAACGGATCTCTTGGCTCTCGCATCGATGAAGAACGCAGCGAAATGCGATAAGTAATGTGAATTGCAGAATTCAGTGAATCATCGAATCTTTGAACGCACCTTGCGCTCCTTGGTATTCCGAGGAGCATGCCTGTTTGAGTGTCATTAATATATAATCAACCTTCTCATTTATGAGTGGTTTGNATGNGGGG…	61.24	562	124	22.06	211.56	Good	OP866225	SH1886671.10FU	SH1364849.10FU	SH0986448.10FU	Cortinarius kauffmanianus	969.8	100.0	0.0	FALSE	Cortinarius biformis | Cortinarius kauffmanianus	ID based on BLAST nearest sequence OP866225 (100.00 %) (specimen), other nearest taxa: Cortinarius biformis | Cortinarius kauffmanianus	TRUE
08374	YSU-F	LE F-361812		0005_ITS_F_G03_07_2023_03_24_16_00_37.ab1	ITS	F	Cortinarius acutus	>YSU-F-08374 ATATTTATCACACCAATGAGCAGTAAACAAATTGTTTTGCTAATGTATTTTAGGAGAGCTGACCTCAAGGAGAGAGTCCAGCAAAAACCCCCACATCCAACACTCGACATGCAAAAAAAGCAAAAGAGGGTTGATATATTAATGACACTCAAACAGGCATGCTCCTCGGAATACCAAGGAGCGCAAGATGCGTTCAAAGATTCGATGATTCACTGAATTCTGCAATTCACATTACTTATCGCATTTCGCTGCGTTCTTCATCGATGCGAGAGCCAAGAGATCCGTTGCTGAAAGTTGTATAAGTTTATAGGCACAGAGGCCTGTTTATTACATTCTATAAACATACATTGGGGTATATGAAAAACATAGACCTAAAAACACAAGGA…	608	657	48.36073059360731	F_only	CCGCCAATAGGCGTAGATATTTATCACACCAATGAGCAGTAAACAAATTGTTTTGCTAATGTATTTTAGGAGAGCTGACCTCAAGGAGAGAGTCCAGCAAAAACCCCCACATCCAACACTCGACATGCAAAAAAAGCAAAAGAGGGTTGATATATTAATGACACTCAAACAGGCATGCTCCTCGGAATACCAAGGAGCGCAAGATGCGTTCAAAGATTCGATGATTCACTGAATTCTGCAATTCACATTACTTATCGCATTTCGCTGCGTTCTTCATCGATGCGAGAGCCAAGAGATCCGTTGCTGAAAGTTGTATAAGTTTATAGGCACAGAGGCCTGTTTATTACATTCTATAAACATACATTGGGGTATATGAAAAACATAGACCTAAAAACACAA…	93.85	638	0	0.0	255.2	Excellent	AY669655	SH1942282.10FU	SH1404639.10FU	SH1018420.10FU	Cortinarius acutovelatus	999.0	99.33	4.0	FALSE	Cortinarius acutovelatus | Cortinarius acutus | Cortinarius obtusus	ID based on BLAST nearest sequence AY669655 (99.33 %) (specimen), other nearest taxa: Cortinarius acutovelatus | Cortinarius acutus | Cortinarius obtusus	TRUE
08397	YSU-F	LE F-361813		0356_ITS_F_G12_07_2023_03_10_21_45_24.ab1	ITS	F	Cortinarius subminiatopus	>YSU-F-08397 TGCTGGTTCTCTAGGGAGCATGTGCACGCCTTGTCTTCTTTATATCTCCACCTGTGCACCTTTTGTAGACCCTTCCAGGTCTATGTTGCTTCATTTACCCCCAATGCATGTTAATAGAATGTTGTGCCTGTAAAATAAATACAACTTTCAGCAACGGATCTCTTGGCTCTCGCATCGATGAAGAACGCAGCGAAATGCGATAAGTAATGTGAATTGCAGAATTCAGTGAATCATCGAATCTTTGAACGCACCTTGCGCTCCTTGGTATTCCGAGGAGCATGCCTGTTTGAGTGTCATTAATATCTATATCAACCTTCTCTTGTAGAGTGTGGTTTGGATGTGGGGGTTTGCTGGCCTCTTTAAAGGTGTCAGCTCCCCTGAAATGC…	567	613	51.605220228384994	F_only	TNAACCNNNNNNNNNNNNNNNNTGCTGNTTCTCTAGGGAGCATGTGCACGCCTTGNNNNNNTTATATCTCCACCTGTGCACCTTTTGTAGACCCTTCCAGGTCTATGTTGCTTCATTTACCCCCAATGCATGTTAATAGAATGTTGTGCCTGTAAAATAAATACAACTTTCAGCAACGGATCTCTTGGCTCTCGCATCGATGAAGAACGCAGCGAAATGCGATAAGTAATGTGAATTGCAGAATTCAGTGAATCATCGAATCTTTGAACGCACCTTGCGCTCCTTGGTATTCCGAGGAGCATGCCTGTTTGAGTGTCATTAATATCTATATCAACCTTCTCTTGTAGAGTGTGGTTTGGATGTGGGGGTTTGCTGGCCTCTTTAAAGGTGTCAGCTCCC…	91.95	588	25	4.25	232.65	Good	MG136822	SH1887415.10FU	SH1364862.10FU	SH0986122.10FU	Cortinarius subminiatopus	896.0	99.62	2.0	TRUE	Cortinarius bulliardii | Cortinarius fuscescens | Cortinarius fuscovelatus | Cortinarius malachius | Cortinarius miniatopus | Cortinarius rubrovioleipes | Cortinarius subminiatopus | Cortinarius uraceisporus	ID based on BLAST nearest sequence MG136822 (99.62 %) (TYPE specimen), other nearest taxa: Cortinarius bulliardii | Cortinarius fuscescens | Cortinarius fuscovelatus | Cortinarius malachius | Cortinarius miniatopus | Cortinarius rubrovioleipes | Cortinarius subminiatopus | Cortinarius uraceisporus	TRUE
08467	YSU-F	Mycoschool 1450 | LE F-361814		08467_ITS_F.ab1	ITS	F	Cortinarius collinitus	>YSU-F-08467 GTTTCCGTAGGTGAACCTGCgGaAGGATCATTATTGAAATAAACCTGATGAGTTGTTGCTGGTTCTCTAGAGAGCATTGTGCACGCTTGTCATCTTTATGTCTCCACCTGTGCACATTTTGTAGACCTGGATCACTCTCTGAAATGCTAACCAGCATTTTAGGTTGGAGGAATTTGACTTTGTTGTCTTTCCTTGCATTTCTAGGTCTATGTTTTTTCATATAATCTTATTGTGATATAATGGGCCCTATATAATATAAACTTATACAACTTTCAGCAACGGATCTCTTGGCTCTCGCATCGATGAAGAACGCAGCGAAATGCGATAAGTAATGTGAATTGCAGAATTCAGTGAATCATCGAATCTTTGAACGCACCTTGCGCTCC…	691	726	55.58677685950413	F_only	NNNGNNNNNGTTTCCGTAGGTGAACCTGCNGNAGGATCATTATTGAAATAAACCTGATGAGTTGTTGCTGGTTCTCTAGAGAGCATTGTGCACGCTTGTCATCTTTATGTCTCCACCTGTGCACATTTTGTAGACCTGGATCACTCTCTGAAATGCTAACCAGCATTTTAGGTTGGAGGAATTTGACTTTGTTGTCTTTCCTTGCATTTCTAGGTCTATGTTTTTTCATATAATCTTATTGTGATATAATGGGCCCTATATAATATAAACTTATACAACTTTCAGCAACGGATCTCTTGGCTCTCGCATCGATGAAGAACGCAGCGAAATGCGATAAGTAATGTGAATTGCAGAATTCAGTGAATCATCGAATCTTTGAACGCACCTTGCGCTCCTTGG…	94.92	714	17	2.38	284.17	Excellent	OQ366567	SH1944074.10FU	SH1404702.10FU	SH1017686.10FU	Cortinarius collinitus	1187.9	100.0	0.0	FALSE	Cortinarius collinitus | Cortinarius mucosus	ID based on BLAST nearest sequence OQ366567 (100.00 %) (specimen), other nearest taxa: Cortinarius collinitus | Cortinarius mucosus	TRUE
08472	YSU-F	Mycoschool 2551 | LE F-361815		08472_ITS_F.ab1	ITS	F	Cortinarius kauffmanianus	>YSU-F-08472 ACAAGGTTTCCGTAGGTGAACCTGCGGAAGGAtCATTATTGAAATAAACCTGATGGGTTGTTGCTGGTTCTCTAGGGAGCATGTGCACGCCTTGTCATTTTTATATCTCCACCTGTGCACCTTTTGTAGGCCTTTTAGGTCTATGTTGCTTTTTCATTTACCCCAATGTATGTTTATAGAATGTTGTGCATATAAAATCTATACAACTTTCAGCAACGGATCTCTTGGCTCTCGCATCGATGAAGAACGCAGCGAAATGCGATAAGTAATGTGAATTGCAGAATTCAGTGAATCATCAAATCTTTGAACGCACCTTGCGCTCCTTGGTATTCCGAGGAGCATGCCTGTTTGAGTGTCATTAATATATATCAACCTTCTCATTTATG…	623	639	57.83098591549296	F_only	NNNCGNACAAGGTTTCCGTAGGTGAACCTGCGGAAGGANCATTATTGAAATAAACCTGATGGGTTGTTGCTGGTTCTCTAGGGAGCATGTGCACGCCTTGTCATTTTTATATCTCCACCTGTGCACCTTTTGTAGGCCTTTTAGGTCTATGTTGCTTTTTCATTTACCCCAATGTATGTTTATAGAATGTTGTGCATATAAAATCTATACAACTTTCAGCAACGGATCTCTTGGCTCTCGCATCGATGAAGAACGCAGCGAAATGCGATAAGTAATGTGAATTGCAGAATTCAGTGAATCATCAAATCTTTGAACGCACCTTGCGCTCCTTGGTATTCCGAGGAGCATGCCTGTTTGAGTGTCATTAATATATATCAACCTTCTCATTTATGAGTGGTT…	97.04	628	5	0.8	250.72	Excellent	OQ366585	SH1886671.10FU	SH1364849.10FU	SH0986448.10FU	Cortinarius kauffmanianus	1066.0	99.84	1.0	FALSE	Cortinarius biformis | Cortinarius kauffmanianus	ID based on BLAST nearest sequence OQ366585 (99.84 %) (specimen), other nearest taxa: Cortinarius biformis | Cortinarius kauffmanianus	TRUE
08477	YSU-F	LE F-361816		08477_ITS_F.ab1	ITS	F	Cortinarius quarciticus	>YSU-F-08477 GGTTTCCGTAGGTGAACCTGCGGAAGGATCATTATTGAAATAAACCTGATGGGTTGTTGCTGGCTCTCTAGGGAGCATGTGCACGCCTTGTCATCTTTATATCTCCACCTGTGCACCTTTTGTAGGCCTTCCAGGTCTATGTTGCTTTTTCATTTACCCCAATGTATGTTAATAGAATGTTGTGACTATAAAATCTATACAACTTTCAGCAACGGATCTCTTGGCTCTCGCATCGATGAAGAACGCAGCGAAATGCGATAAGTAATGTGAATTGCAGAATTCAGTGAATCATCGAATCTTTGAACGCACCTTGCGCTCCTTGGTATTCCGAGGAGCATGCCTGTTTGAGTGTCATTAATATATATCAACCTTCTCATTTCTGAGTG…	622	641	57.63182527301092	F_only	NNNNGNNNCNNGGTTTCCGTAGGTGAACCTGCGGAAGGATCATTATTGAAATAAACCTGATGGGTTGTTGCTGGCTCTCTAGGGAGCATGTGCACGCCTTGTCATCTTTATATCTCCACCTGTGCACCTTTTGTAGGCCTTCCAGGTCTATGTTGCTTTTTCATTTACCCCAATGTATGTTAATAGAATGTTGTGACTATAAAATCTATACAACTTTCAGCAACGGATCTCTTGGCTCTCGCATCGATGAAGAACGCAGCGAAATGCGATAAGTAATGTGAATTGCAGAATTCAGTGAATCATCGAATCTTTGAACGCACCTTGCGCTCCTTGGTATTCCGAGGAGCATGCCTGTTTGAGTGTCATTAATATATATCAACCTTCTCATTTCTGAGTGGT…	96.59	632	9	1.42	251.95	Excellent	OQ366595	SH1886953.10FU	SH1364898.10FU	SH0986448.10FU	Cortinarius quarciticus	1069.4	100.0	0.0	FALSE	Cortinarius malachius | Cortinarius pseudobiformis | Cortinarius quarciticus	ID based on BLAST nearest sequence OQ366595 (100.00 %) (specimen), other nearest taxa: Cortinarius malachius | Cortinarius pseudobiformis | Cortinarius quarciticus	TRUE
08503	YSU-F	15th Mycoschool 2545 | LE F-361817		0581_ITS_R_B07_02_2023_08_14_17_53_43.ab1	ITS	R		>YSU-F-08503 GGGTAGTCCTACCTGATTTGAGGTCACATTAATGAAAATTGTCCAAGTCAATGGACTGTTAGAAGCTGAACTGCCTCACGTCAATAGCGTAGATAGTTATCACACCAATGAACGGTCAACAAATGTTCCGCTAATGCATTTTAGGGGAGCTGACCTCGTTTAAAAAGAGACCAGCAAAATTCCCCCACATCCAACACTCAATTAGCAAAAGCTAAAGAGGTTGATATATTAATGACACTCAAACAGGCATGCTCCTCGGAATACCAAGGAGCGCAAGGTGCGTTCAAAGATTCGATGATTCACTGAATTCTGCAATTCACATTACTTATCGCATTTCGCTGCGTTCTTCATCGATGCGAGAGCCAAGAGATCCGTTGCTGAAAGTT…	464	799	29.016270337922403	R_only	CAGCGGGTAGTCCTACCTGATTTGAGGTCACATTAATGAAAATTGTCCAAGTCAATGGACTGTTAGAAGCTGAACTGCCTCACGTCAATAGCGTAGATAGTTATCACACCAATGAACGGTCAACAAATGTTCCGCTAATGCATTTTAGGGGAGCTGACCTCGTTTAAAAAGAGACCAGCAAAATTCCCCCACATCCAACACTCAATTAGCAAAAGCTAAAGAGGTTGATATATTAATGACACTCAAACAGGCATGCTCCTCGGAATACCAAGGAGCGCAAGGTGCGTTCAAAGATTCGATGATTCACTGAATTCTGCAATTCACATTACTTATCGCATTTCGCTGCGTTCTTCATCGATGCGAGAGCCAAGAGATCCGTTGCTGAAAGTTGTATAGGTT…	73.73	620	0	0.0	248.0	Good	KX302267	SH1943539.10FU	SH1403345.10FU	SH1017671.10FU	Cortinarius spilomeus	777.6	100.0	0.0	TRUE	Cortinarius ferrusinus | Cortinarius spilomeus	ID based on BLAST nearest sequence KX302267 (100.00 %) (TYPE specimen), other nearest taxa: Cortinarius ferrusinus | Cortinarius spilomeus
08557	YSU-F	15th Mycoschool 1414 | LE F-361818		0332_ITS_F_B10_02_2023_03_01_18_17_01.ab1	ITS	F	Cortinarius armeniacus	>YSU-F-08557 TCTCTAGGGAGCATGTGCACGCCTTCAGGTCTATCTTGCTTTTTCATTTACCCCAATGTATGTTAATAGAATGTTGTGACTATAAAATCTATACAACTTTCAGCAACGGATCTCTTGGCTCTCGCATCGATGAAGAACGCAGCGAAATGCGATAAGTAATGTGAATTGCAGAATTCAGTGAATCATCGAATCTTTGAACGCACCTTGCGCTCCTTGGTATTCCGAGGAGCATGCCTGTTTGAGTGTCATTAATATATATCAACCTTCTCTTTACTGAGTGGTTTGGATGTGGGGGTTTGCTGGCCTCTTATATGAGTTCAGCTCCCCTGAAATGCATTAGCAGAACAACCCGTTCGTTGGCGTGATAACTATCTACGCTATTGAAT…	511	550	53.63818181818182	contig	NTNNCTGNNTNTCTAGGGAGCATGTGCACGCCTTCAGGTCTATCTTGCTTTTTCATTTACCCCAATGTATGTTAATAGAATGTTGTGACTATAAAATCTATACAACTTTCAGCAACGGATCTCTTGGCTCTCGCATCGATGAAGAACGCAGCGAAATGCGATAAGTAATGTGAATTGCAGAATTCAGTGAATCATCGAATCTTTGAACGCACCTTGCGCTCCTTGGTATTCCGAGGAGCATGCCTGTTTGAGTGTCATTAATATATATCAACCTTCTCTTTACTGAGTGGTTTGGATGTGGGGGTTTGCTGGCCTCTTATATGAGTTCAGCTCCCCTGAAATGCATTAGCAGAACAACCCGTTCGTTGGCGTGATAACTATCTACGCTATTGAATGTGA…	82.52	446	6	1.35	177.59	Medium	PQ652508	SH1888304.10FU	SH1364920.10FU	SH0986739.10FU	Cortinarius armeniacus	849.7	100.0	0.0	FALSE	Cortinarius armeniacus	ID based on BLAST nearest sequence PQ652508 (100.00 %) (specimen)	TRUE
08557	YSU-F	15th Mycoschool 1414 | LE F-361818		0332_ITS_R_D05_04_2023_08_09_17_43_42.ab1	ITS	R		>YSU-F-08557 TCTCTAGGGAGCATGTGCACGCCTTCAGGTCTATCTTGCTTTTTCATTTACCCCAATGTATGTTAATAGAATGTTGTGACTATAAAATCTATACAACTTTCAGCAACGGATCTCTTGGCTCTCGCATCGATGAAGAACGCAGCGAAATGCGATAAGTAATGTGAATTGCAGAATTCAGTGAATCATCGAATCTTTGAACGCACCTTGCGCTCCTTGGTATTCCGAGGAGCATGCCTGTTTGAGTGTCATTAATATATATCAACCTTCTCTTTACTGAGTGGTTTGGATGTGGGGGTTTGCTGGCCTCTTATATGAGTTCAGCTCCCCTGAAATGCATTAGCAGAACAACCCGTTCGTTGGCGTGATAACTATCTACGCTATTGAAT…	511	598	40.34280936454849	contig	NTNNCTGNNTNTCTAGGGAGCATGTGCACGCCTTCAGGTCTATCTTGCTTTTTCATTTACCCCAATGTATGTTAATAGAATGTTGTGACTATAAAATCTATACAACTTTCAGCAACGGATCTCTTGGCTCTCGCATCGATGAAGAACGCAGCGAAATGCGATAAGTAATGTGAATTGCAGAATTCAGTGAATCATCGAATCTTTGAACGCACCTTGCGCTCCTTGGTATTCCGAGGAGCATGCCTGTTTGAGTGTCATTAATATATATCAACCTTCTCTTTACTGAGTGGTTTGGATGTGGGGGTTTGCTGGCCTCTTATATGAGTTCAGCTCCCCTGAAATGCATTAGCAGAACAACCCGTTCGTTGGCGTGATAACTATCTACGCTATTGAATGTGA…	82.52	446	6	1.35	177.59	Medium	PQ652508	SH1888304.10FU	SH1364920.10FU	SH0986739.10FU	Cortinarius armeniacus	849.7	100.0	0.0	FALSE	Cortinarius armeniacus	ID based on BLAST nearest sequence PQ652508 (100.00 %) (specimen)	TRUE
08557	YSU-F	15th Mycoschool 1414 | LE F-361818		0332_ITS_R_D08_04_2023_03_28_23_04_55.ab1	ITS	R		>YSU-F-08557 TCTCTAGGGAGCATGTGCACGCCTTCAGGTCTATCTTGCTTTTTCATTTACCCCAATGTATGTTAATAGAATGTTGTGACTATAAAATCTATACAACTTTCAGCAACGGATCTCTTGGCTCTCGCATCGATGAAGAACGCAGCGAAATGCGATAAGTAATGTGAATTGCAGAATTCAGTGAATCATCGAATCTTTGAACGCACCTTGCGCTCCTTGGTATTCCGAGGAGCATGCCTGTTTGAGTGTCATTAATATATATCAACCTTCTCTTTACTGAGTGGTTTGGATGTGGGGGTTTGCTGGCCTCTTATATGAGTTCAGCTCCCCTGAAATGCATTAGCAGAACAACCCGTTCGTTGGCGTGATAACTATCTACGCTATTGAAT…	511	587	43.40374787052811	contig	NTNNCTGNNTNTCTAGGGAGCATGTGCACGCCTTCAGGTCTATCTTGCTTTTTCATTTACCCCAATGTATGTTAATAGAATGTTGTGACTATAAAATCTATACAACTTTCAGCAACGGATCTCTTGGCTCTCGCATCGATGAAGAACGCAGCGAAATGCGATAAGTAATGTGAATTGCAGAATTCAGTGAATCATCGAATCTTTGAACGCACCTTGCGCTCCTTGGTATTCCGAGGAGCATGCCTGTTTGAGTGTCATTAATATATATCAACCTTCTCTTTACTGAGTGGTTTGGATGTGGGGGTTTGCTGGCCTCTTATATGAGTTCAGCTCCCCTGAAATGCATTAGCAGAACAACCCGTTCGTTGGCGTGATAACTATCTACGCTATTGAATGTGA…	82.52	446	6	1.35	177.59	Medium	PQ652508	SH1888304.10FU	SH1364920.10FU	SH0986739.10FU	Cortinarius armeniacus	849.7	100.0	0.0	FALSE	Cortinarius armeniacus	ID based on BLAST nearest sequence PQ652508 (100.00 %) (specimen)	TRUE
08590	YSU-F	LE F-361819		0346_ITS_F_G11_07_2023_03_09_22_05_35.ab1	ITS	F	Cortinarius cremeolaniger	>YSU-F-08590 GGTTCCCTTGGGAGCATGTGCACACCTTGTCATCTTTATATCTCCCCACCTGTGCACCTTTTGTAGACCTTCCAGGTCTATGTTGCTTCATTTACCCCAATGTATGTTAATAGAATGTTGTGCATAATAGAATCTATACAACTTTCAGCAACGGATCTCTTGGCTCTCGCATCGATGAAGAACGCAGCGAAATGCGATAAGTAATGTGAATTGCAGAATTCAGTGAATCATCGAATCTTTGAACGCACCTTGCGCTCCTTGGTATTCCGAGGAGCATGCCTGTTTGAGTGTCATTAATATATATCAACCTTCTCTTTTTGAGTGGGTTTGGATGTGGGGGTTTTGCTGGCCTCTTAAAGGGTTCAGCTCCTCTGAAATGCATTAGC…	557	595	52.34621848739496	F_only	NNGGTTCCCTTGNGGAGCATGTGCACACCTTNGNNCATCNNTTATATCTCCCCACCTGTGCACCTTTTGTAGACCTTCCAGGTCTATGTTGCTTCATTTACCCCAATGTATGTTAATAGAATGTTGTGCATAATAGAATCTATACAACTTTCAGCAACGGATCTCTTGGCTCTCGCATCGATGAAGAACGCAGCGAAATGCGATAAGTAATGTGAATTGCAGAATTCAGTGAATCATCGAATCTTTGAACGCACCTTGCGCTCCTTGGTATTCCGAGGAGCATGCCTGTTTGAGTGTCATTAATATATATCAACCTTCTCTTTTTGAGTGGGTTTGGATGTGGGGGTTTTGCTGGCCTCTTAAAGGGTTCAGCTCCTCTGAAATGCATTAGCAGAACGA…	95.85	563	10	1.78	224.13	Good	MN308188	SH1888235.10FU	SH1365534.10FU	SH0986138.10FU	Cortinarius alborufescens	902.9	100.0	0.0	FALSE	Cortinarius alborufescens | Cortinarius kauffmanianus	ID based on BLAST nearest sequence MN308188 (100.00 %) (specimen), other nearest taxa: Cortinarius alborufescens | Cortinarius kauffmanianus	FALSE
08628	YSU-F	LE F-361820		08628_ITS_F.ab1	ITS	F	Cortinarius kauffmanianus	>YSU-F-08628 GTGAACCTGCGGAAGGATCATTATTGAAATAAACCTGATGGTTGTTGCTGGTTCTCTAGGGAGCATGTGCACGCCTTGTCATTTTTATATCTCCACCTGTGCACCTTTTGTAGGCCTTTTAGGTCTATGTTGCTTTTTCATTTACCCCAATGTATGTTTATAGAATGTTGTGCATATAAAATCTATACAACTTTCAGCAACGGATCTCTTGGCTCTCGCATCGATGAAGAACGCAGCGAAATGCGATAAGTAATGTGAATTGCAGAATTCAGTGAATCATCGAATCTTTGAACGCACCTTGCGCTCCTTGGTATTCCGAGGAGCATGCCTGTTTGAGTGTCATTAATATATATCAACCTTCTCATTTATGAGTGGTTTGGATGTGG…	482	634	37.0583596214511	F_only	NNNNGNNNNNNGTGAACCTGCGGAAGGNNCATTATTGAAATAAACCTNNNNNNNNNNNNNNNNGGNTCTCTAGGGAGCATGTGCACGCCTTGTCATTTTTATATCTCCACCTGTGCACCTTTTGTAGGCCTTTTAGGTCTATGTTGCTTTTTCATTTACCCCAATGTATGTTTATAGAATGTTGTGCATATAAAATCTATACAACTTTCAGCAACGGATCTCTTGGCTCTCGCATCGATGAAGAACGCAGCGAAATGCGATAAGTAATGTGAATTGCAGAATTCAGTGAATCATCGAATCTTTGAACGCACCTTGCGCTCCTTGGTATTCCGAGGAGCATGCCTGTTTGAGTGTCATTAATATATATCAACCTTCTCATTTATGAGTGGTTTGGATGTG…	69.37	610	117	19.18	232.49	Good	OP866229	SH1886671.10FU	SH1364849.10FU	SH0986448.10FU	Cortinarius kauffmanianus	829.1	100.0	0.0	FALSE	Cortinarius biformis | Cortinarius kauffmanianus	ID based on BLAST nearest sequence OP866229 (100.00 %) (specimen), other nearest taxa: Cortinarius biformis | Cortinarius kauffmanianus	TRUE
09097	YSU-F	LE F-361821		0589_ITS_F_B01_02_2023_04_08_16_37_28.ab1	ITS	F	Cortinarius traganus	>YSU-F-09097 TTTCCGTAGGTGACCTGCGGAAGGATCATTATTGAAATAAACCTGATGGGTTGTTGCTGGCTCTCTAGGGAGCATGTGCACACCTTGTCATCTTTATATCTCCACCTGTGCACCTTTTGTAGACCTTTCAGGTCTATGTTGCTTCATTTACCCCCAATGTATGTCAATAGAATGTTGTGCCTATAAAATCTATACAACTTTCAGCAACGGATCTCTTGGCTCTCGCATCGATGAAGAACGCAGCGAAATGCGATAAGTAATGTGAATTGCAGAATTCAGTGAATCATCGAATCTTTGAACGCACCTTGCGCTCCTTGGTATTCCGAGGAGCATGCCTGTTTGAGTGTCATTAATATATATATCAACCTTCTCTTGTTTGAGTGGTT…	566	641	43.76599063962559	contig	TCGTACAAGGTTTCCGTAGGTGACCTGCGGAAGGATCATTATTGAAATAAACTGATGGGTTGTTGCTGGCTCTCTAGGGAGCATGTGCACACCTTGTCATCTTTATATCTCCACCTGTGCACCTTTTGTAGACCTTTCAGGTCTATGTTGCTTCATTTACCCCCAATGTATGTCAATAGAATGTTGTGCCTATAAAATCTATACAACTTTCAGCAACGGATCTCTTGGCTCTCGCATCGATGAAGAACGCAGCGAAATGCGATAAGTAATGTGAATTGCAGAATTCAGTGAATCATCGAATCTTTGAACGCACCTTGCGCTCCTTGGTATTCCGAGGAGCATGCCTGTTTGAGTGTCATTAATATATATATCAACCTTCTCTTGTTTGAGTGGTTTGGA…	93.66	580	0	0.0	232.0	Good	PQ380824	SH1887477.10FU	SH1365191.10FU	SH0986663.10FU	Cortinarius traganus	954.4	99.29	4.0	FALSE	Cortinarius traganus	ID based on BLAST nearest sequence PQ380824 (99.29 %) (specimen)	TRUE
09097	YSU-F	LE F-361821		0589_ITS_R_D07_04_2023_08_14_17_53_43.ab1	ITS	R		>YSU-F-09097 TTTCCGTAGGTGACCTGCGGAAGGATCATTATTGAAATAAACCTGATGGGTTGTTGCTGGCTCTCTAGGGAGCATGTGCACACCTTGTCATCTTTATATCTCCACCTGTGCACCTTTTGTAGACCTTTCAGGTCTATGTTGCTTCATTTACCCCCAATGTATGTCAATAGAATGTTGTGCCTATAAAATCTATACAACTTTCAGCAACGGATCTCTTGGCTCTCGCATCGATGAAGAACGCAGCGAAATGCGATAAGTAATGTGAATTGCAGAATTCAGTGAATCATCGAATCTTTGAACGCACCTTGCGCTCCTTGGTATTCCGAGGAGCATGCCTGTTTGAGTGTCATTAATATATATATCAACCTTCTCTTGTTTGAGTGGTT…	566	644	33.349378881987576	contig	TCGTACAAGGTTTCCGTAGGTGACCTGCGGAAGGATCATTATTGAAATAAACTGATGGGTTGTTGCTGGCTCTCTAGGGAGCATGTGCACACCTTGTCATCTTTATATCTCCACCTGTGCACCTTTTGTAGACCTTTCAGGTCTATGTTGCTTCATTTACCCCCAATGTATGTCAATAGAATGTTGTGCCTATAAAATCTATACAACTTTCAGCAACGGATCTCTTGGCTCTCGCATCGATGAAGAACGCAGCGAAATGCGATAAGTAATGTGAATTGCAGAATTCAGTGAATCATCGAATCTTTGAACGCACCTTGCGCTCCTTGGTATTCCGAGGAGCATGCCTGTTTGAGTGTCATTAATATATATATCAACCTTCTCTTGTTTGAGTGGTTTGGA…	93.66	580	0	0.0	232.0	Good	PQ380824	SH1887477.10FU	SH1365191.10FU	SH0986663.10FU	Cortinarius traganus	954.4	99.29	4.0	FALSE	Cortinarius traganus	ID based on BLAST nearest sequence PQ380824 (99.29 %) (specimen)	TRUE
09099	YSU-F	LE F-361822		0363_ITS_F_B10_02_2023_03_28_23_04_55.ab1	ITS	F		>YSU-F-09099 GCGGGTAGTCCTACCTGATTTGAGGTCACATTAATGAAAATTTGTCCAAGTCAATGGACTGTTAGAAGCTGAACCTGCTTCACGTCAATAGCGTAGATAGTTATCACACCAATGAACGAGTCAACAAATTGTTCCGCTAATGCATTTCAGGGGAGCCGACCTCAAAAGAGACCAGCAAAAGATACCCCCACATCCAAACACTCGACAAGTAAAAACCTGAGGAGGTTGATATATTAATGACACTCAAACAGGCATGCTCCTCGGAATACCAAGGAGCGCAAGGTGCGTTCAAAGATTCGATGATTCACTGAATTCTGCAATTCACATTACTTATCGCATTTCGCTGCGTTCTTCATCGATGCGAGAGCCAAGAGATCCGTTGCTGA…	553	591	31.18612521150592	contig	NNNCTAGGGAGCATGTGCACACTTNTCATCTTTATATCTCCACCTGTGCACCTTTTGTAGATCTGGATATCTTTCTGAATGCCTGGCATTCAGGTTTGAGGATTGACTTTTGTCTTTCCTTACATTTCCAGGCCTATGTTTTCTTCATATACACCATGTATGTTATAGAATGTAATGAAAAGGCCTTTGNGCCTACAAACCTATACAACTTTCAGCAACGGATCTCTTGGCTCTCGCATCGATGAAGAACGCAGCGAAATGCGATAAGTAATGTGAATTGCAGAATTCAGTGAATCATCGAATCTTTGAACGCACCTTGCGCTCCTTGGTATTCCGAGGAGCATGCCTGTTTGAGTGTCATTAATATATCAACCTCCTCAGGTTTTTACTTGTCGAGTG…	45.26	598	20	3.34	237.19	Good	KJ705115	SH1943571.10FU	SH1405237.10FU	SH1018504.10FU	Cortinarius subcroceofolius	942.4	99.64	2.0	FALSE	Cortinarius cruentiphyllus | Cortinarius pellstonianus | Cortinarius rubrobrunneus | Cortinarius semisanguineus | Cortinarius sommerfeltii | Cortinarius subcroceofolius	ID based on BLAST nearest sequence KJ705115 (99.64 %) (specimen), other nearest taxa: Cortinarius cruentiphyllus | Cortinarius pellstonianus | Cortinarius rubrobrunneus | Cortinarius semisanguineus | Cortinarius sommerfeltii | Cortinarius subcroceofolius	FALSE
09099	YSU-F	LE F-361822		0363_ITS_F_F01_06_2023_03_15_19_32_42.ab1	ITS	F	Cortinarius cruentiphyllus	>YSU-F-09099 GCGGGTAGTCCTACCTGATTTGAGGTCACATTAATGAAAATTTGTCCAAGTCAATGGACTGTTAGAAGCTGAACCTGCTTCACGTCAATAGCGTAGATAGTTATCACACCAATGAACGAGTCAACAAATTGTTCCGCTAATGCATTTCAGGGGAGCCGACCTCAAAAGAGACCAGCAAAAGATACCCCCACATCCAAACACTCGACAAGTAAAAACCTGAGGAGGTTGATATATTAATGACACTCAAACAGGCATGCTCCTCGGAATACCAAGGAGCGCAAGGTGCGTTCAAAGATTCGATGATTCACTGAATTCTGCAATTCACATTACTTATCGCATTTCGCTGCGTTCTTCATCGATGCGAGAGCCAAGAGATCCGTTGCTGA…	553	685	42.6058394160584	contig	NNNCTAGGGAGCATGTGCACACTTNTCATCTTTATATCTCCACCTGTGCACCTTTTGTAGATCTGGATATCTTTCTGAATGCCTGGCATTCAGGTTTGAGGATTGACTTTTGTCTTTCCTTACATTTCCAGGCCTATGTTTTCTTCATATACACCATGTATGTTATAGAATGTAATGAAAAGGCCTTTGNGCCTACAAACCTATACAACTTTCAGCAACGGATCTCTTGGCTCTCGCATCGATGAAGAACGCAGCGAAATGCGATAAGTAATGTGAATTGCAGAATTCAGTGAATCATCGAATCTTTGAACGCACCTTGCGCTCCTTGGTATTCCGAGGAGCATGCCTGTTTGAGTGTCATTAATATATCAACCTCCTCAGGTTTTTACTTGTCGAGTG…	45.26	598	20	3.34	237.19	Good	KJ705115	SH1943571.10FU	SH1405237.10FU	SH1018504.10FU	Cortinarius subcroceofolius	942.4	99.64	2.0	FALSE	Cortinarius cruentiphyllus | Cortinarius pellstonianus | Cortinarius rubrobrunneus | Cortinarius semisanguineus | Cortinarius sommerfeltii | Cortinarius subcroceofolius	ID based on BLAST nearest sequence KJ705115 (99.64 %) (specimen), other nearest taxa: Cortinarius cruentiphyllus | Cortinarius pellstonianus | Cortinarius rubrobrunneus | Cortinarius semisanguineus | Cortinarius sommerfeltii | Cortinarius subcroceofolius	FALSE
09099	YSU-F	LE F-361822		0363_ITS_R_C06_03_2023_08_09_17_43_42.ab1	ITS	R		>YSU-F-09099 GCGGGTAGTCCTACCTGATTTGAGGTCACATTAATGAAAATTTGTCCAAGTCAATGGACTGTTAGAAGCTGAACCTGCTTCACGTCAATAGCGTAGATAGTTATCACACCAATGAACGAGTCAACAAATTGTTCCGCTAATGCATTTCAGGGGAGCCGACCTCAAAAGAGACCAGCAAAAGATACCCCCACATCCAAACACTCGACAAGTAAAAACCTGAGGAGGTTGATATATTAATGACACTCAAACAGGCATGCTCCTCGGAATACCAAGGAGCGCAAGGTGCGTTCAAAGATTCGATGATTCACTGAATTCTGCAATTCACATTACTTATCGCATTTCGCTGCGTTCTTCATCGATGCGAGAGCCAAGAGATCCGTTGCTGA…	553	735	34.87619047619047	contig	NNNCTAGGGAGCATGTGCACACTTNTCATCTTTATATCTCCACCTGTGCACCTTTTGTAGATCTGGATATCTTTCTGAATGCCTGGCATTCAGGTTTGAGGATTGACTTTTGTCTTTCCTTACATTTCCAGGCCTATGTTTTCTTCATATACACCATGTATGTTATAGAATGTAATGAAAAGGCCTTTGNGCCTACAAACCTATACAACTTTCAGCAACGGATCTCTTGGCTCTCGCATCGATGAAGAACGCAGCGAAATGCGATAAGTAATGTGAATTGCAGAATTCAGTGAATCATCGAATCTTTGAACGCACCTTGCGCTCCTTGGTATTCCGAGGAGCATGCCTGTTTGAGTGTCATTAATATATCAACCTCCTCAGGTTTTTACTTGTCGAGTG…	45.26	598	20	3.34	237.19	Good	KJ705115	SH1943571.10FU	SH1405237.10FU	SH1018504.10FU	Cortinarius subcroceofolius	942.4	99.64	2.0	FALSE	Cortinarius cruentiphyllus | Cortinarius pellstonianus | Cortinarius rubrobrunneus | Cortinarius semisanguineus | Cortinarius sommerfeltii | Cortinarius subcroceofolius	ID based on BLAST nearest sequence KJ705115 (99.64 %) (specimen), other nearest taxa: Cortinarius cruentiphyllus | Cortinarius pellstonianus | Cortinarius rubrobrunneus | Cortinarius semisanguineus | Cortinarius sommerfeltii | Cortinarius subcroceofolius	FALSE
09255	YSU-F	LE F-361823		0603_ITS_F_G02_07_2023_04_08_16_37_28.ab1	ITS	F	Cortinarius violaceus	>YSU-F-09255 TAGGTGAACCTGCGGAAGGATCATTATTGAAATAAACCTGATAAGTTGCTGCTGGCTCTCTAGGGAGCATGTGCACACTTTGTCATCTTTATATCTTCACATGTGCACCTCTTGTAGACTTTGGATATCTTTCTGAATGTAATTCAGGTTTTGAGGATTGACTTTTTGGTCTCTCCTTACATTTCCAAATCTATGTTCCTTCATATACACTTATGTTATAGAATGTAATAAAATAGGCCTTTTTTGCCTTACAAAAACCTATACAACTTTCAGCAACGGATCTCTTGGCTCTCGCATCGATGAAGAACGCAGCGAAATGCGATAAGTAATGTGAATTGCAGAATTCAGTGAATCATCGAATCTTTGAACGCACCTTGCACTCCTTG…	674	732	49.209016393442624	F_only	GTCGTACAGGTTTCCGTAGGTGAACCTGCGGAAGGATCATTATTGAAATAAACCTGATAAGTTGCTGCTGGCTCTCTAGGGAGCATGTGCACACTTTGTCATCTTTATATCTTCACATGTGCACCTCTTGTAGACTTTGGATATCTTTCTGAATGTAATTCAGGTTTTGAGGATTGACTTTTTGGTCTCTCCTTACATTTCCAAATCTATGTTCCTTCATATACACTTATGTTATAGAATGTAATAAAATAGGCCTTTTTTGCCTTACAAAAACCTATACAACTTTCAGCAACGGATCTCTTGGCTCTCGCATCGATGAAGAACGCAGCGAAATGCGATAAGTAATGTGAATTGCAGAATTCAGTGAATCATCGAATCTTTGAACGCACCTTGCACTCC…	92.22	721	0	0.0	288.4	Excellent	OL958654	SH1945147.10FU	SH1404813.10FU	SH1017599.10FU	Cortinarius violaceus	1155.2	99.85	1.0	TRUE	Cortinarius hercynicus | Cortinarius violaceus	ID based on BLAST nearest sequence OL958654 (99.85 %) (TYPE specimen), other nearest taxa: Cortinarius hercynicus | Cortinarius violaceus	TRUE
09352	YSU-F	LE F-361824		0406_ITS_F_B10_02_2023_04_04_13_25_28.ab1	ITS	F	Cortinarius decipiens	>YSU-F-09352 TTGTCATCTTTATATCTCCACCTGTGCACTTTTTGTAGACCTTCCAGGTCTATGTTGCTTCATTTACCCCAATGTATGTTAATAGAATGTTGTGACTATATAATATATACAACTTTCAGCAACGGATCTCTTGGCTCTCGCATCGATGAAGAACGCAGCGAAATGCGATAAGTAATGTGAATTGCAGAATTCAGTGAATCATCGAATCTTTGAACGCACCTTGCGCTCCTTGGTATTCCGAGGAGCATGCCTGTTTGAGTGTCATTAATATATCAACCTTCTCTTTTTTGAGTTGTTTGGATGTGGGGGTTTGCTGGACTCTTTAATGATTCAGCTCCCCTGAAATGCATTAGCAGAACAACCTGTTCATTGGCGTGATAATTATC…	524	589	53.47538200339559	F_only	AAAATAAACCTTGATGGGTTGTTGCTGGTTCTCTAGGGAGCATGTGCACACCTTGTCATCTTTATATCTCCACCTGTGCACTTTTTGTAGACCTTCCAGGTCTATGTTGCTTCATTTACCCCAATGTATGTTAATAGAATGTTGTGACTATATAATATATACAACTTTCAGCAACGGATCTCTTGGCTCTCGCATCGATGAAGAACGCAGCGAAATGCGATAAGTAATGTGAATTGCAGAATTCAGTGAATCATCGAATCTTTGAACGCACCTTGCGCTCCTTGGTATTCCGAGGAGCATGCCTGTTTGAGTGTCATTAATATATCAACCTTCTCTTTTTTGAGTTGTTTGGATGTGGGGGTTTGCTGGACTCTTTAATGATTCAGCTCCCCTGAAATG…	89.29	575	0	0.0	230.0	Good	PQ652506	SH1887410.10FU	SH1364827.10FU	SH0986663.10FU	Cortinarius atrocaeruleus	846.2	99.01	5.0	FALSE	Cortinarius atrocaeruleus | Cortinarius castaneus | Cortinarius decipiens	ID based on BLAST nearest sequence PQ652506 (99.01 %) (specimen), other nearest taxa: Cortinarius atrocaeruleus | Cortinarius castaneus | Cortinarius decipiens	FALSE
09862	YSU-F	LE F-361825		0354_ITS_F_G09_07_2023_03_28_23_04_55.ab1	ITS	F		>YSU-F-09862 GGTAGTCCTACCTGATTTGAGGTCACATTAATAAATAGAGAATTGTCCAAGTCAATGGACTGTTATAAGCTGAACTTGCTTAACATCAATAGCGTAGATATGCTATCACACCAATGAACGGTCAACAAATTGTTCCGCTAATACATTTCAGGGGAGCTGACCTTGGAGAAGGCCAGCAAAATAACACCCCCACATCCAAACACTCTCAAAATTTAAAGAGGTTGATATATTAATGACACTCAAACAGGCATGCTCCTCGGAATACCAAGGAGCGCAAGGTGCGTTCAAAGATTCGATGATTCACTGAATTCTGCAATTCACATTACTTATCGCATTTCGCTGCGTTCTTCATCGATGCGAGAGCCAAGAGATCCGTTGCTGAAAGT…	598	637	35.8021978021978	contig	RCACCRATGAACGGTCAACAAATTGTTGTAATAATTTCGGGAGCTGACCTTGGAGAAGGCCAGCAAAATAAACCACATCCAAACACTCTCAAAATTTAAAGAGGTTGATATATTAATAACTCAAACAGTGCTCCTCGGAATACCAAGGAGCGCAAGGTGCGTTCAAAGATTCGATGATTCACTGAATTCTGCAATTCACATTACTTTCGCATTTCGCTGCGTTCTTCATCGATGAAGAACGTTGCGAAATGTATAAGTTATATTAATTCCATTATTCACAATAAGATTATATGAAAGAACATAGACCTAGGAATGCAAGGAAAGACAACAAAGTCAAATTCCTCCAACCTAAAATGCTGGTTAGCATTTGAGAGTATCCAGGYMTGCMWACTGWGTGCG…	62.03	519	0	0.0	207.6	Good
09862	YSU-F	LE F-361825		0354_ITS_R_A06_01_2023_08_09_17_43_42.ab1	ITS	R		>YSU-F-09862 GGTAGTCCTACCTGATTTGAGGTCACATTAATAAATAGAGAATTGTCCAAGTCAATGGACTGTTATAAGCTGAACTTGCTTAACATCAATAGCGTAGATATGCTATCACACCAATGAACGGTCAACAAATTGTTCCGCTAATACATTTCAGGGGAGCTGACCTTGGAGAAGGCCAGCAAAATAACACCCCCACATCCAAACACTCTCAAAATTTAAAGAGGTTGATATATTAATGACACTCAAACAGGCATGCTCCTCGGAATACCAAGGAGCGCAAGGTGCGTTCAAAGATTCGATGATTCACTGAATTCTGCAATTCACATTACTTATCGCATTTCGCTGCGTTCTTCATCGATGCGAGAGCCAAGAGATCCGTTGCTGAAAGT…	598	787	34.23252858958069	contig	RCACCRATGAACGGTCAACAAATTGTTGTAATAATTTCGGGAGCTGACCTTGGAGAAGGCCAGCAAAATAAACCACATCCAAACACTCTCAAAATTTAAAGAGGTTGATATATTAATAACTCAAACAGTGCTCCTCGGAATACCAAGGAGCGCAAGGTGCGTTCAAAGATTCGATGATTCACTGAATTCTGCAATTCACATTACTTTCGCATTTCGCTGCGTTCTTCATCGATGAAGAACGTTGCGAAATGTATAAGTTATATTAATTCCATTATTCACAATAAGATTATATGAAAGAACATAGACCTAGGAATGCAAGGAAAGACAACAAAGTCAAATTCCTCCAACCTAAAATGCTGGTTAGCATTTGAGAGTATCCAGGYMTGCMWACTGWGTGCG…	62.03	519	0	0.0	207.6	Good
09862	YSU-F	LE F-361825		0354_ITS_R_B09_02_2023_04_27_20_39_44.ab1	ITS	R		>YSU-F-09862 GGTAGTCCTACCTGATTTGAGGTCACATTAATAAATAGAGAATTGTCCAAGTCAATGGACTGTTATAAGCTGAACTTGCTTAACATCAATAGCGTAGATATGCTATCACACCAATGAACGGTCAACAAATTGTTCCGCTAATACATTTCAGGGGAGCTGACCTTGGAGAAGGCCAGCAAAATAACACCCCCACATCCAAACACTCTCAAAATTTAAAGAGGTTGATATATTAATGACACTCAAACAGGCATGCTCCTCGGAATACCAAGGAGCGCAAGGTGCGTTCAAAGATTCGATGATTCACTGAATTCTGCAATTCACATTACTTATCGCATTTCGCTGCGTTCTTCATCGATGCGAGAGCCAAGAGATCCGTTGCTGAAAGT…	598	644	41.96739130434783	contig	RCACCRATGAACGGTCAACAAATTGTTGTAATAATTTCGGGAGCTGACCTTGGAGAAGGCCAGCAAAATAAACCACATCCAAACACTCTCAAAATTTAAAGAGGTTGATATATTAATAACTCAAACAGTGCTCCTCGGAATACCAAGGAGCGCAAGGTGCGTTCAAAGATTCGATGATTCACTGAATTCTGCAATTCACATTACTTTCGCATTTCGCTGCGTTCTTCATCGATGAAGAACGTTGCGAAATGTATAAGTTATATTAATTCCATTATTCACAATAAGATTATATGAAAGAACATAGACCTAGGAATGCAAGGAAAGACAACAAAGTCAAATTCCTCCAACCTAAAATGCTGGTTAGCATTTGAGAGTATCCAGGYMTGCMWACTGWGTGCG…	62.03	519	0	0.0	207.6	Good
09863	YSU-F	LE F-361826		0579_ITS_F_G11_07_2023_04_04_13_25_28.ab1	ITS	F	Cortinarius pseudobiformis	>YSU-F-09863 GGTGAACCTGCGGAAGGATCATTATTGAAATAAACCTGATGGGTTGTTGCTGGTTCTCTAGGGAGCATGTGCACGCCTTGTCATCTTTATATCTCCACCTGTGCACCTTTTGTAGGCCTTCCAGGTCTATGTTGCTTTTTCATTTACCCCAATGTATGTTAATAGAATGTTGTGCCTATAAAATCTATACAACTTTCAGCAACGGATCTCTTGGCTCTCGCATCGATGAAGAACGCAGCGAAATGCGATAAGTAATGTGAATTGCAGAATTCAGTGAATCATCGAATCTTTGAACGCACCTTGCGCTCCTTGGTATTCCGAGGAGCATGCCTGTTTGAGTGTCATTAATATATATCAACCTTCTCATTTCTGAGTGGTTTGGATGT…	609	493	44.92494929006085	contig	TTGAATAAGAATGGTTGTGCCTATAAAATCTATACAACTTTCAGCAACGGATCTCTTGGCTCTCGCATCGATGAAGAACGCAGCGAAATGCGATAAGTAATGTGAATTGCAGAATTCAGTGAATCATCGAATCTTTGAACGCACCTTGCGCTCCTTGGTATTCCGAGGAGCATGCCTGTTTGAGTGTCATTAATATATATCAACCTTCTCATTTCTGAGTGGTTTGGATGTGGAGGTTTGCTGGCCTCTTAAATGAGTTCAGCTCCTCTGAAATGCATTAGCAGAACAACCCTGTTCATTGGCGTGATAACTATCTACGCTATTGAATGTGAGGGACGGTTCAGCTTTCTAACAGTCCTTGGACAACTTATCATTTATGTGACCTCAAATCAGGTAGGA…	66.02	408	0	0.0	163.2	Medium	OP352906	SH1887031.10FU	SH1364898.10FU	SH0986448.10FU	Cortinarius pseudobiformis	1016.2	100.0	0.0	FALSE	Cortinarius biformis | Cortinarius kauffmanianus | Cortinarius pseudobiformis | Cortinarius quarciticus | Cortinarius subpurpureus | Cortinarius substriatus	ID based on BLAST nearest sequence OP352906 (100.00 %) (specimen), other nearest taxa: Cortinarius biformis | Cortinarius kauffmanianus | Cortinarius pseudobiformis | Cortinarius quarciticus | Cortinarius subpurpureus | Cortinarius substriatus	TRUE
09863	YSU-F	LE F-361826		0579_ITS_R_A07_01_2023_08_14_17_53_43.ab1	ITS	R		>YSU-F-09863 GGTGAACCTGCGGAAGGATCATTATTGAAATAAACCTGATGGGTTGTTGCTGGTTCTCTAGGGAGCATGTGCACGCCTTGTCATCTTTATATCTCCACCTGTGCACCTTTTGTAGGCCTTCCAGGTCTATGTTGCTTTTTCATTTACCCCAATGTATGTTAATAGAATGTTGTGCCTATAAAATCTATACAACTTTCAGCAACGGATCTCTTGGCTCTCGCATCGATGAAGAACGCAGCGAAATGCGATAAGTAATGTGAATTGCAGAATTCAGTGAATCATCGAATCTTTGAACGCACCTTGCGCTCCTTGGTATTCCGAGGAGCATGCCTGTTTGAGTGTCATTAATATATATCAACCTTCTCATTTCTGAGTGGTTTGGATGT…	609	642	38.98598130841121	contig	TTGAATAAGAATGGTTGTGCCTATAAAATCTATACAACTTTCAGCAACGGATCTCTTGGCTCTCGCATCGATGAAGAACGCAGCGAAATGCGATAAGTAATGTGAATTGCAGAATTCAGTGAATCATCGAATCTTTGAACGCACCTTGCGCTCCTTGGTATTCCGAGGAGCATGCCTGTTTGAGTGTCATTAATATATATCAACCTTCTCATTTCTGAGTGGTTTGGATGTGGAGGTTTGCTGGCCTCTTAAATGAGTTCAGCTCCTCTGAAATGCATTAGCAGAACAACCCTGTTCATTGGCGTGATAACTATCTACGCTATTGAATGTGAGGGACGGTTCAGCTTTCTAACAGTCCTTGGACAACTTATCATTTATGTGACCTCAAATCAGGTAGGA…	66.02	408	0	0.0	163.2	Medium	OP352906	SH1887031.10FU	SH1364898.10FU	SH0986448.10FU	Cortinarius pseudobiformis	1016.2	100.0	0.0	FALSE	Cortinarius biformis | Cortinarius kauffmanianus | Cortinarius pseudobiformis | Cortinarius quarciticus | Cortinarius subpurpureus | Cortinarius substriatus	ID based on BLAST nearest sequence OP352906 (100.00 %) (specimen), other nearest taxa: Cortinarius biformis | Cortinarius kauffmanianus | Cortinarius pseudobiformis | Cortinarius quarciticus | Cortinarius subpurpureus | Cortinarius substriatus	TRUE
09898	YSU-F	LE F-361827		0358_ITS_F_A01_01_2023_03_15_19_32_42.ab1	ITS	F	Cortinarius balteaticlavatus	>YSU-F-09898 TAATAAAAAAATTTGTCCAAGTCAATGGACTGTTAGAAGCTGAACTGCTTCACGTCAATAGCGTAGATAGTTATCACACCAATGAACGGTCCACAGATTGTTCCGCTAATGCATTTCAGGGGAGCTGACCTGAGAAGACCAGCAAAAAATGACCCCCACATCCAACACTCAACAAGCAAAAGCTGAAGAGGTTGATATATTAATGACACTCAAACAGGCATGCTCCTCGGAATACCAAGGAGCGCAAGGTGCGTTCAAAGATTCGATGATTCACTGAATTCTGCAATTCACATTACTTATCGCATTTCGCTGCGTTCTTCATCGATGCGAGAGCCAAGAGATCCGTTGCTGAAAGTTGTATAGGTTTATAGGCACAAAGGCCATTA…	497	639	38.62284820031299	contig	GATTGTTCCGCAATGCATTTCAGGGGATGACCTGAGGAAGCAAAAAATGACCCAATCCAACACTCAAGAAAAGCTGAAGGGTTTATATTAATGACACTCAAACAGGCATGCTCCTATACCAAGGAGCGCAAGGTTTCAAAGATTCGATGATTCACTGAATTCTGCATTCACATTAGCATTTCGCTGCGTTCTTCATCGATGCGAGGCCAAGAGATCCGTTGCTGAAAGTTGTATAGGTTTATAGGCCAAAGGCCATTAATTACATTCTACGACATACATTGGGGTATATGGAGAACATAGCGAAATGGAAGGAAAGACAGAAGTCAAATCCTCAATCCTGAATGCTAGCATTCAGAGGAGATCCAGGTCTACAAAAGGTGCACAGGTGGGATATAAAGA…	54.52	532	0	0.0	212.8	Good	KF732599	SH1942349.10FU	SH1405020.10FU	SH1017429.10FU	Phlegmacium balteaticlavatum	846.2	99.6	2.0	FALSE	Cortinarius balteatoalbus | Phlegmacium balteatialutaceum | Phlegmacium balteaticlavatum | Phlegmacium balteatoalbum | Phlegmacium balteatocumatile | Phlegmacium concrescens | Phlegmacium myrtilliphilum | Phlegmacium vacciniophilum	ID based on BLAST nearest sequence KF732599 (99.60 %) (specimen), other nearest taxa: Cortinarius balteatoalbus | Phlegmacium balteatialutaceum | Phlegmacium balteaticlavatum | Phlegmacium balteatoalbum | Phlegmacium balteatocumatile | Phlegmacium concrescens | Phlegmacium myrtilliphilum | Phlegmacium vacciniophilum	TRUE
09898	YSU-F	LE F-361827		0358_ITS_F_H09_08_2023_03_28_23_04_55.ab1	ITS	F		>YSU-F-09898 TAATAAAAAAATTTGTCCAAGTCAATGGACTGTTAGAAGCTGAACTGCTTCACGTCAATAGCGTAGATAGTTATCACACCAATGAACGGTCCACAGATTGTTCCGCTAATGCATTTCAGGGGAGCTGACCTGAGAAGACCAGCAAAAAATGACCCCCACATCCAACACTCAACAAGCAAAAGCTGAAGAGGTTGATATATTAATGACACTCAAACAGGCATGCTCCTCGGAATACCAAGGAGCGCAAGGTGCGTTCAAAGATTCGATGATTCACTGAATTCTGCAATTCACATTACTTATCGCATTTCGCTGCGTTCTTCATCGATGCGAGAGCCAAGAGATCCGTTGCTGAAAGTTGTATAGGTTTATAGGCACAAAGGCCATTA…	497	616	41.20292207792208	contig	GATTGTTCCGCAATGCATTTCAGGGGATGACCTGAGGAAGCAAAAAATGACCCAATCCAACACTCAAGAAAAGCTGAAGGGTTTATATTAATGACACTCAAACAGGCATGCTCCTATACCAAGGAGCGCAAGGTTTCAAAGATTCGATGATTCACTGAATTCTGCATTCACATTAGCATTTCGCTGCGTTCTTCATCGATGCGAGGCCAAGAGATCCGTTGCTGAAAGTTGTATAGGTTTATAGGCCAAAGGCCATTAATTACATTCTACGACATACATTGGGGTATATGGAGAACATAGCGAAATGGAAGGAAAGACAGAAGTCAAATCCTCAATCCTGAATGCTAGCATTCAGAGGAGATCCAGGTCTACAAAAGGTGCACAGGTGGGATATAAAGA…	54.52	532	0	0.0	212.8	Good	KF732599	SH1942349.10FU	SH1405020.10FU	SH1017429.10FU	Phlegmacium balteaticlavatum	846.2	99.6	2.0	FALSE	Cortinarius balteatoalbus | Phlegmacium balteatialutaceum | Phlegmacium balteaticlavatum | Phlegmacium balteatoalbum | Phlegmacium balteatocumatile | Phlegmacium concrescens | Phlegmacium myrtilliphilum | Phlegmacium vacciniophilum	ID based on BLAST nearest sequence KF732599 (99.60 %) (specimen), other nearest taxa: Cortinarius balteatoalbus | Phlegmacium balteatialutaceum | Phlegmacium balteaticlavatum | Phlegmacium balteatoalbum | Phlegmacium balteatocumatile | Phlegmacium concrescens | Phlegmacium myrtilliphilum | Phlegmacium vacciniophilum	TRUE
09898	YSU-F	LE F-361827		0358_ITS_R_B06_02_2023_08_09_17_43_42.ab1	ITS	R		>YSU-F-09898 TAATAAAAAAATTTGTCCAAGTCAATGGACTGTTAGAAGCTGAACTGCTTCACGTCAATAGCGTAGATAGTTATCACACCAATGAACGGTCCACAGATTGTTCCGCTAATGCATTTCAGGGGAGCTGACCTGAGAAGACCAGCAAAAAATGACCCCCACATCCAACACTCAACAAGCAAAAGCTGAAGAGGTTGATATATTAATGACACTCAAACAGGCATGCTCCTCGGAATACCAAGGAGCGCAAGGTGCGTTCAAAGATTCGATGATTCACTGAATTCTGCAATTCACATTACTTATCGCATTTCGCTGCGTTCTTCATCGATGCGAGAGCCAAGAGATCCGTTGCTGAAAGTTGTATAGGTTTATAGGCACAAAGGCCATTA…	497	758	29.64511873350924	contig	GATTGTTCCGCAATGCATTTCAGGGGATGACCTGAGGAAGCAAAAAATGACCCAATCCAACACTCAAGAAAAGCTGAAGGGTTTATATTAATGACACTCAAACAGGCATGCTCCTATACCAAGGAGCGCAAGGTTTCAAAGATTCGATGATTCACTGAATTCTGCATTCACATTAGCATTTCGCTGCGTTCTTCATCGATGCGAGGCCAAGAGATCCGTTGCTGAAAGTTGTATAGGTTTATAGGCCAAAGGCCATTAATTACATTCTACGACATACATTGGGGTATATGGAGAACATAGCGAAATGGAAGGAAAGACAGAAGTCAAATCCTCAATCCTGAATGCTAGCATTCAGAGGAGATCCAGGTCTACAAAAGGTGCACAGGTGGGATATAAAGA…	54.52	532	0	0.0	212.8	Good	KF732599	SH1942349.10FU	SH1405020.10FU	SH1017429.10FU	Phlegmacium balteaticlavatum	846.2	99.6	2.0	FALSE	Cortinarius balteatoalbus | Phlegmacium balteatialutaceum | Phlegmacium balteaticlavatum | Phlegmacium balteatoalbum | Phlegmacium balteatocumatile | Phlegmacium concrescens | Phlegmacium myrtilliphilum | Phlegmacium vacciniophilum	ID based on BLAST nearest sequence KF732599 (99.60 %) (specimen), other nearest taxa: Cortinarius balteatoalbus | Phlegmacium balteatialutaceum | Phlegmacium balteaticlavatum | Phlegmacium balteatoalbum | Phlegmacium balteatocumatile | Phlegmacium concrescens | Phlegmacium myrtilliphilum | Phlegmacium vacciniophilum	TRUE
10015	YSU-F	LE F-361829		0005_ITS_F_H03_08_2023_03_24_16_00_37.ab1	ITS	F	Cortinarius jubarinus	>YSU-F-10015 CACCAATGAGCGGTAAACAAATTGTTTCGCTGATGCATTTCAGGGGAGCTGACCTCAGAATCTAGAGTCCAGCAAAAAAATACCCCCCCACATCCAACAACTCAACATGCAAAAAGCTGAAGAGGTTGATATATATTAATGACACTCAAACAGGCATGCTCCTCGGAATACCAAGGAGCGCAAGGTGCGTTCAAAGATTCGATGATTCACTGAATTCTGCAATTCACATTACTTATCGCATTTCGCTGCGTTCTTCATCGATGCGAGAGCCAAGAGATCCGTTGCTGAAAGTTGTATAAATTTATAGGCACAAAGGCCCGTTTATAACATTCTATAACATACTTGGGGTATATGAAAAACATAAACCTGAAAATGTAAGGAAAGAA…	608	647	46.95208655332303	F_only	ATCACACCAATGAGCGGTAAACAAATTGTTTCGCTGATGCATTTCAGGGGAGCTGACCTCAGAATCTAGAGTCCAGCAAAAAAATACCCCCCCACATCCAACAACTCAACATGCAAAAAGCTGAAGAGGTTGATATATATTAATGACACTCAAACAGGCATGCTCCTCGGAATACCAAGGAGCGCAAGGTGCGTTCAAAGATTCGATGATTCACTGAATTCTGCAATTCACATTACTTATCGCATTTCGCTGCGTTCTTCATCGATGCGAGAGCCAAGAGATCCGTTGCTGAAAGTTGTATAAATTTATAGGCACAAAGGCCCGTTTATAACATTCTATAACATACTTGGGGTATATGAAAAACATAAACCTGAAAATGTAAGGAAAGAAAAAATCAAT…	96.21	622	0	0.0	248.8	Good	MN751589	SH1945274.10FU	SH1403837.10FU	SH1017246.10FU	Cortinarius scoticus	914.9	96.61	20.0	FALSE	Cortinarius jubarinus | Cortinarius obtusus | Cortinarius scoticus	ID based on BLAST nearest sequence MN751589 (96.61 %) (specimen), other nearest taxa: Cortinarius jubarinus | Cortinarius obtusus | Cortinarius scoticus	FALSE
10016	YSU-F	LE F-361830		0584_ITS_F_C12_03_2023_04_04_13_25_28.ab1	ITS	F	Cortinarius pseudotalus	>YSU-F-10016 GTCATACTTTATATCTCCACCTGTGCACCTTTTGTAGACCTGGATATCTCTCTGAGTGCTTGCACTCAGGTTTGAGGATTGATTTTTGTCTCTCCTTACATTTCCAGGCCTATGTTTCTTCATATACCCTAATGTATGTTATAGAATGTAATAAAAAGGCCTTTGTGCCTATAAACCTATACAACTTTCAGCAACGGATCTCTTGGCTCTCGCATCGATGAAGAACGCAGCGAAATGCGATAAGTAATGTGAATTGCAGAATTCAGTGAATCATCGAATCTTTGAACGCACCTTGCGCTCCTTGGTATTCCGAGGAGCATGCCTGTTTGAGTGTCATTAATATAATCAACCTCTTCAGCTTTTGCTTGCCGAGTGTTGGATGTGGG…	599	640	49.1953125	F_only	TGTCATACTTTATATCTCCACCTGTGCACCTTTTGTAGACCTGGATATCTCTCTGAGTGCTTGCACTCAGGTTTGAGGATTGATTTTTGTCTCTCCTTACATTTCCAGGCCTATGTTTCTTCATATACCCTAATGTATGTTATAGAATGTAATAAAAAGGCCTTTGTGCCTATAAACCTATACAACTTTCAGCAACGGATCTCTTGGCTCTCGCATCGATGAAGAACGCAGCGAAATGCGATAAGTAATGTGAATTGCAGAATTCAGTGAATCATCGAATCTTTGAACGCACCTTGCGCTCCTTGGTATTCCGAGGAGCATGCCTGTTTGAGTGTCATTAATATAATCAACCTCTTCAGCTTTTGCTTGCCGAGTGTTGGATGTGGGGGTATTTTTGCT…	95.85	615	0	0.0	246.0	Good	KJ421141	SH1943229.10FU	SH1405171.10FU	SH1017841.10FU	Thaxterogaster talus	1016.2	99.66	2.0	FALSE	Thaxterogaster ochropudorinus | Thaxterogaster pseudominor | Thaxterogaster pseudotalus | Thaxterogaster talus	ID based on BLAST nearest sequence KJ421141 (99.66 %) (specimen), other nearest taxa: Thaxterogaster ochropudorinus | Thaxterogaster pseudominor | Thaxterogaster pseudotalus | Thaxterogaster talus	TRUE
10037	YSU-F	LE F-361831		0352_ITS_F_D12_04_2023_03_10_21_45_24.ab1	ITS	F	Cortinarius cinnamomeus	>YSU-F-10037 GGCTCTCTAGGGAGCATGTGCACACTTGTCATCTTTATATCTCCACCTGTGCACCTTTTGTAGATCTGGATAATCTTTCTGAATGCCTGGCATTCAGGTTTGAGGATTGACTTTTTGTCTTTCCTTACATTTCCAGGCCTATGTTTTCTTCATATACCCCATTTATGTTATAGAATGTAATGAAAAAGGCCTTTGTGCCTACAAACCTTATACAACTTTCAGCAACGGATCTCTTGGCTCTCGCATCGATGAAGAACGCAGCGAAATGCGATAAGTAATGTGAATTGCAGAATTCAGTGAATCATCGAATCTTTGAACGCACCTTGCGCTCCTTGGTATTCCGAGGAGCATGCCTGTTTGAGTGTCATTAATATATCAACCTCCTC…	645	681	51.18942731277533	F_only	CNGGCTCTCTAGGGAGCATGTGCACACTTGTCATCTTTATATCTCCACCTGTGCACCTTTTGTAGATCTGGATAATCTTTCTGAATGCCTGGCATTCAGGTTTGAGGATTGACTTTTTGTCTTTCCTTACATTTCCAGGCCTATGTTTTCTTCATATACCCCATTTATGTTATAGAATGTAATGAAAAAGGCCTTTGTGCCTACAAACCTTATACAACTTTCAGCAACGGATCTCTTGGCTCTCGCATCGATGAAGAACGCAGCGAAATGCGATAAGTAATGTGAATTGCAGAATTCAGTGAATCATCGAATCTTTGAACGCACCTTGCGCTCCTTGGTATTCCGAGGAGCATGCCTGTTTGAGTGTCATTAATATATCAACCTCCTCAGGTTTTTGAC…	96.84	650	6	0.92	259.45	Excellent	OQ549946	SH1942272.10FU	SH1404525.10FU	SH1018504.10FU	Cortinarius cinnamomeus	1078.0	100.0	0.0	FALSE	Cortinarius californicus | Cortinarius cinnamomeus | Cortinarius olivaceofuscus | Cortinarius polaris	ID based on BLAST nearest sequence OQ549946 (100.00 %) (specimen), other nearest taxa: Cortinarius californicus | Cortinarius cinnamomeus | Cortinarius olivaceofuscus | Cortinarius polaris	TRUE
10097	YSU-F	LE F-361833		10097_ITS_F.ab1	ITS	F	Cortinarius davemallochii	>YSU-F-10097 TTCCTTCTTGGTCCATTTAGAGGAAGTAAAAGTCGTAACAAGGTTTCCGTAGGTGAACCTGCGGAAGGATCATTTATTGAAATAAACCTGATGGGTTGCTGCTGGCTCTCTCGGGAGCATGTGCACACTTGTCATCTTTATATCTTCCCCTGTGCACCTTTTGTAGATCTGGATATCTTTCTGAATGCCTGGCATTCGGGTTTTGAGGATTGACTCTTTTGTCTTTCCTTACATTTCCAGACCTATGTTTTCATATACACCTTGTATGTTATAGAATGTATGGAAAAGGCCTTTGTGCCTACAAACCTATACAACTTTCAGCAACGGATCTCTTGGCTCTCGCATCGATGAAGAACGCAGCGAAATGCGATAAGTAATGTGAATTG…	735	692	54.94797687861272	contig	GTAGGTGACCTGCGGAGGATCATTATTGAAATAAACCTGATGGGTTGCTGCTGGCTCTCTCGGGAGCATGTGCACACTTGTCATCTTTATATCTTCCCCTGTGCACCTTTTGTAGATCTGGATATCTTTCTGAATGCCTGGCATTCGGGTTTTGAGGATTGACTCTTTTGTCTTTCCTTACATTTCCAGACCTATGTTTTCATATACACCTTGTATGTTATAGAATGTATGGAAAAGGCCTTTGTGCCTACAAACCTATACAACTTTCAGCAACGGATCTCTTGGCTCTCGCATCGATGAAGAACGCAGCGAAATGCGATAAGTAATGTGAATTGCAGAATTCAGTGAATCATCGAATCTTTGAACGCACCTTGCGCTCCTCAAAAACCGAGGAGCATG…	85.41	636	0	0.0	254.4	Excellent	OP866232	SH1943273.10FU	SH1403738.10FU	SH1017520.10FU	Cortinarius davemallochii	1263.4	100.0	0.0	FALSE	Cortinarius chrysolitus | Cortinarius davemallochii | Cortinarius elaiops | Cortinarius pellstonianus | Cortinarius vitiosus	ID based on BLAST nearest sequence OP866232 (100.00 %) (specimen), other nearest taxa: Cortinarius chrysolitus | Cortinarius davemallochii | Cortinarius elaiops | Cortinarius pellstonianus | Cortinarius vitiosus	TRUE
10097	YSU-F	LE F-361833		10097_ITS_R.ab1	ITS	R		>YSU-F-10097 TTCCTTCTTGGTCCATTTAGAGGAAGTAAAAGTCGTAACAAGGTTTCCGTAGGTGAACCTGCGGAAGGATCATTTATTGAAATAAACCTGATGGGTTGCTGCTGGCTCTCTCGGGAGCATGTGCACACTTGTCATCTTTATATCTTCCCCTGTGCACCTTTTGTAGATCTGGATATCTTTCTGAATGCCTGGCATTCGGGTTTTGAGGATTGACTCTTTTGTCTTTCCTTACATTTCCAGACCTATGTTTTCATATACACCTTGTATGTTATAGAATGTATGGAAAAGGCCTTTGTGCCTACAAACCTATACAACTTTCAGCAACGGATCTCTTGGCTCTCGCATCGATGAAGAACGCAGCGAAATGCGATAAGTAATGTGAATTG…	735	701	48.46647646219686	contig	GTAGGTGACCTGCGGAGGATCATTATTGAAATAAACCTGATGGGTTGCTGCTGGCTCTCTCGGGAGCATGTGCACACTTGTCATCTTTATATCTTCCCCTGTGCACCTTTTGTAGATCTGGATATCTTTCTGAATGCCTGGCATTCGGGTTTTGAGGATTGACTCTTTTGTCTTTCCTTACATTTCCAGACCTATGTTTTCATATACACCTTGTATGTTATAGAATGTATGGAAAAGGCCTTTGTGCCTACAAACCTATACAACTTTCAGCAACGGATCTCTTGGCTCTCGCATCGATGAAGAACGCAGCGAAATGCGATAAGTAATGTGAATTGCAGAATTCAGTGAATCATCGAATCTTTGAACGCACCTTGCGCTCCTCAAAAACCGAGGAGCATG…	85.41	636	0	0.0	254.4	Excellent	OP866232	SH1943273.10FU	SH1403738.10FU	SH1017520.10FU	Cortinarius davemallochii	1263.4	100.0	0.0	FALSE	Cortinarius chrysolitus | Cortinarius davemallochii | Cortinarius elaiops | Cortinarius pellstonianus | Cortinarius vitiosus	ID based on BLAST nearest sequence OP866232 (100.00 %) (specimen), other nearest taxa: Cortinarius chrysolitus | Cortinarius davemallochii | Cortinarius elaiops | Cortinarius pellstonianus | Cortinarius vitiosus	TRUE
10131	YSU-F	LE F-361834		0333_ITS_F_C10_03_2023_03_01_18_17_01.ab1	ITS	F	Cortinarius pellstonianus	>YSU-F-10131 TAGGCGTAAgTTCAGCGGGTAGTCCTACCTGATTTGAGGTCACATTAATGAAAATTTGTCCAAGTCAATGGACTGTTAGAAGCTGAACCTGCTTCACGTCAATAGCGTAGATAGTTATCACACCAATGAACGAGTCAACAAATTGTTCCGCTAATGCATTTCAGGGGAGCCGACCTCAAAAGAGACCAGCAAAAGATACCCCCACATCCAAACACTCGACAAGTAAAAACCTGAGGAGGTTGATATATTAATGACACTCAAACAGGCATGCTCCTCGGAATACCAAGGAGCGCAAGGTGCGTTCAAAGATTCGATGATTCACTGAATTCTGCAATTCACATTACTTATCGCATTTCGCTGCGTTCTTCATCGATGCGAGAGCCAAG…	730	589	43.71646859083192	contig	GNNAGCATGTGCACANNTNNNNTCTTTATATTTCCACCTGTGCACCTTTTGTAGACCTCCCCAGGGNTATGNTGNTTCNTTTACCCCCCAATGTATGTTATAGAATGTTGTGTCTAAAAATCTATACAACTTTCAGCAACGGATCTCTTGGCTCTCGCATCGATGAAGAACGCAGCGAAATGCGATAAGTAATGTGAATTGCAGAATTCAGTGAATCATCGAATCTTTGAACGCACCTTGCGCTCCTTGGTATTCCGAGGAGCATGCCTGTTTGAGTGTCATTAATATATCAACCCACTCTTGTTGAGTGTTTGGATGTGGGGGTTTTGCTGGCTCTTAAAAGGTCAGCTCCTCTGAAATGCATTAGTGGAACAACCTGTCCATTCATTGGTGTGATAA…	41.51	497	34	6.84	194.7	Medium	JN114084	SH1943983.10FU	SH1405237.10FU	SH1018504.10FU	Cortinarius purpureus	1146.7	98.98	7.0	TRUE	Cortinarius cruentiphyllus | Cortinarius pellstonianus | Cortinarius polaris | Cortinarius purpureus | Cortinarius semisanguineus	ID based on BLAST nearest sequence JN114084 (98.98 %) (TYPE specimen), other nearest taxa: Cortinarius cruentiphyllus | Cortinarius pellstonianus | Cortinarius polaris | Cortinarius purpureus | Cortinarius semisanguineus	FALSE
10131	YSU-F	LE F-361834		0333_ITS_R_D08_04_2023_04_27_20_39_44.ab1	ITS	R		>YSU-F-10131 TAGGCGTAAgTTCAGCGGGTAGTCCTACCTGATTTGAGGTCACATTAATGAAAATTTGTCCAAGTCAATGGACTGTTAGAAGCTGAACCTGCTTCACGTCAATAGCGTAGATAGTTATCACACCAATGAACGAGTCAACAAATTGTTCCGCTAATGCATTTCAGGGGAGCCGACCTCAAAAGAGACCAGCAAAAGATACCCCCACATCCAAACACTCGACAAGTAAAAACCTGAGGAGGTTGATATATTAATGACACTCAAACAGGCATGCTCCTCGGAATACCAAGGAGCGCAAGGTGCGTTCAAAGATTCGATGATTCACTGAATTCTGCAATTCACATTACTTATCGCATTTCGCTGCGTTCTTCATCGATGCGAGAGCCAAG…	730	730	46.26849315068493	contig	GNNAGCATGTGCACANNTNNNNTCTTTATATTTCCACCTGTGCACCTTTTGTAGACCTCCCCAGGGNTATGNTGNTTCNTTTACCCCCCAATGTATGTTATAGAATGTTGTGTCTAAAAATCTATACAACTTTCAGCAACGGATCTCTTGGCTCTCGCATCGATGAAGAACGCAGCGAAATGCGATAAGTAATGTGAATTGCAGAATTCAGTGAATCATCGAATCTTTGAACGCACCTTGCGCTCCTTGGTATTCCGAGGAGCATGCCTGTTTGAGTGTCATTAATATATCAACCCACTCTTGTTGAGTGTTTGGATGTGGGGGTTTTGCTGGCTCTTAAAAGGTCAGCTCCTCTGAAATGCATTAGTGGAACAACCTGTCCATTCATTGGTGTGATAA…	41.51	497	34	6.84	194.7	Medium	JN114084	SH1943983.10FU	SH1405237.10FU	SH1018504.10FU	Cortinarius purpureus	1146.7	98.98	7.0	TRUE	Cortinarius cruentiphyllus | Cortinarius pellstonianus | Cortinarius polaris | Cortinarius purpureus | Cortinarius semisanguineus	ID based on BLAST nearest sequence JN114084 (98.98 %) (TYPE specimen), other nearest taxa: Cortinarius cruentiphyllus | Cortinarius pellstonianus | Cortinarius polaris | Cortinarius purpureus | Cortinarius semisanguineus	FALSE
10132	YSU-F	LE F-361835		0347_ITS_F_H11_08_2023_03_09_22_05_35.ab1	ITS	F	Cortinarius caperatus	>YSU-F-10132 CTGGTTCTCTAGGGAGCATGTGCACACTTGTCGTCTTTATATTTCCACCTTGTGCACCTTTTGTAGACCTGGATATCTCTCTGAATGCACACAAGCATTTGGGTTTGAGGGGTTGACTTTTTGGTCTCCCTTTATATTTCCAGGCCTATGTTTCTTTCATATACCCCACTTGTGTTATAGAATGTAATAAATGGGCCTTTGTGCCTGTAAAGCTATACAACTTTCAGCAACGGATCTCTTGGCTCTCGCATCGATGAAGAACGCAGCGAAATGCGATAAGTAATGTGAATTGCAGAATTCAGTGAATCATCGAATCTTTGAACGCACCTTGCGCTCCTTGGTATTCCGAGGAGCATGCCTGTTTGAGTGTCATTAATATATCAACC…	649	703	51.41109530583215	F_only	NNNTAAACCTGNNNNNNNNTNGCTNNCTGGTTCTCTAGGGAGCATGTGCACACTTGTCGTCTTTATATTTCCACCTTGTGCACCTTTTGTAGACCTGGATATCTCTCTGAATGCACACAAGCATTTGGGTTTGAGGGGTTGACTTTTTGGTCTCCCTTTATATTTCCAGGCCTATGTTTCTTTCATATACCCCACTTGTGTTATAGAATGTAATAAATGGGCCTTTGTGCCTGTAAAGCTATACAACTTTCAGCAACGGATCTCTTGGCTCTCGCATCGATGAAGAACGCAGCGAAATGCGATAAGTAATGTGAATTGCAGAATTCAGTGAATCATCGAATCTTTGAACGCACCTTGCGCTCCTTGGTATTCCGAGGAGCATGCCTGTTTGAGTGTCAT…	94.48	677	18	2.66	269.2	Excellent	JF899568	SH1942253.10FU	SH1404754.10FU	SH1017689.10FU	Cortinarius caperatus	1083.1	99.68	2.0	FALSE	Cortinarius caperatus | Cortinarius colombianus	ID based on BLAST nearest sequence JF899568 (99.68 %) (specimen), other nearest taxa: Cortinarius caperatus | Cortinarius colombianus	TRUE
10463	YSU-F	LE F-361836		0601_ITS_F_E02_05_2023_04_08_16_37_28.ab1	ITS	F	Cortinarius causticus	>YSU-F-10463 AGGTTTCCGTAGGTGAACCTGCGGAAGGATCATTATTGAAATAAACCTGATGAGTTGTTGCTGGTTCTCTCTCCAGGGAATATTGTGCACACTTGTCATCTTTATATCACCACCTGTGCACTTTTTTTGTAGGCGAGGATTAACTTCCAAGTCTATGTTTCTTCATATACCCTAATGTATGTTATAGAATGTAAATGTAATGGGCCTTTGTTGCCTATAAAACTTTATACAACTTTCAGCAACGGATCTCTTGGCTCTCGCATCGATGAAGAACGCAGCGAAATGCGATAAGTAATGTGAATTGCAGAATTCAGTGAATCATCGAATCTTTGAACGCACCTTGCGCTCCTTGGTATTCCGAGGAGCATGCCTGTTTGAGTGTCATT…	644	664	51.67921686746988	F_only	TAACAGGTTTCCGTAGGTGAACCTGCGGAAGGATCATTATTGAAATAAACCTGATGAGTTGTTGCTGGTTCTCTCTCCAGGGAATATTGTGCACACTTGTCATCTTTATATCACCACCTGTGCACTTTTTTTGTAGGCGAGGATTAACTTCCAAGTCTATGTTTCTTCATATACCCTAATGTATGTTATAGAATGTAAATGTAATGGGCCTTTGTTGCCTATAAAACTTTATACAACTTTCAGCAACGGATCTCTTGGCTCTCGCATCGATGAAGAACGCAGCGAAATGCGATAAGTAATGTGAATTGCAGAATTCAGTGAATCATCGAATCTTTGAACGCACCTTGCGCTCCTTGGTATTCCGAGGAGCATGCCTGTTTGAGTGTCATTAATATATCA…	97.73	647	0	0.0	258.8	Excellent	OQ366579	SH1947500.10FU	SH1406994.10FU	SH1020154.10FU	Thaxterogaster causticus	1090.0	99.38	4.0	FALSE	Cortinarius vibratilis | Thaxterogaster causticus	ID based on BLAST nearest sequence OQ366579 (99.38 %) (specimen), other nearest taxa: Cortinarius vibratilis | Thaxterogaster causticus	TRUE
10466	YSU-F	LE F-361837		0338_ITS_F_A11_01_2023_03_09_22_05_35.ab1	ITS	F	Cortinarius raphanoides	>YSU-F-10466 GGAGCATGTGCACGCCTGTTCATCTTTATATCTCCACCTGTGCACCTTTTGTAGACCCTCCCGGGGGTCTATGTCGCTTCATCTACCCCAATGTATGTTAATAGAATGTGTGTGCATATGAAATCTATACAACTTTCAGCAACGGATCTCTTGGCTCTCGCATCGATGAAGAACGCAGCGAAATGCGATAAGTAATGTGAATTGCAGAATTCAGTGAATCATCGAATCTTTGAACGCACCTTGCGCTCCTTGGTATTCCGAGGAGCATGCCTGTTTGAGTGTCATTAATATATAATCAACCCTCTTGTTTGAGTGGCTTGGATGTGGGGGCTTGCTGGCCTCTTAAAAGGTTCAGCTCCCCTGAAATGCATTAGTGGAACGACCTG…	550	597	50.79229480737018	F_only	NNNGNTCTCNNGGGNGCATGTGCACNCNNNNNNCATNNTTTATATCTCCACCTGTGCACCTTTTGTAGACCCTCCCGGGGGTCTATGTCGCTTCATCTACCCCAATGTATGTTAATAGAATGTGTGTGCATATGAAATCTATACAACTTTCAGCAACGGATCTCTTGGCTCTCGCATCGATGAAGAACGCAGCGAAATGCGATAAGTAATGTGAATTGCAGAATTCAGTGAATCATCGAATCTTTGAACGCACCTTGCGCTCCTTGGTATTCCGAGGAGCATGCCTGTTTGAGTGTCATTAATATATAATCAACCCTCTTGTTTGAGTGGCTTGGATGTGGGGGCTTGCTGGCCTCTTAAAAGGTTCAGCTCCCCTGAAATGCATTAGTGGAACGACCT…	91.99	563	19	3.37	223.18	Good	PQ652967	SH1887833.10FU	SH1365567.10FU	SH0986605.10FU	Cortinarius raphanoides	913.2	100.0	0.0	FALSE	Cortinarius raphanoides	ID based on BLAST nearest sequence PQ652967 (100.00 %) (specimen)	TRUE
10526	YSU-F	LE F-361838		10526_ITS_F.ab1	ITS	F	Cortinarius armeniacus	>YSU-F-10526 TCCTCCGCTTATTGATATGCTTAAGTTCAGCGGGTAGTCCTACCTGATTTGAGGTCACATAAATGATAAGTTGTCCAAGGACTGTTAGAAAGCTGAACTGTCCCTCACATTCAATAGCGTAGATAGTTATCACGCCAACGAACGGGTTGTTCTGCTAATGCATTTCAGGGGAGCTGAACTCATATAAGAGGCCAGCAAACCCCCACATCCAAACCACTCAGTAAAGAGAAGGTTGATATATATTAATGACACTCAAACAGGCATGCTCCTCGGAATACCAAGGAGCGCAAGGTGCGTTCAAAGATTCGATGATTCACTGAATTCTGCAATTCACATTACTTATCGCATTTCGCTGCGTTCTTCATCGATGCGAGAGCCAAGAGATC…	593	556	55.84532374100719	contig	GACCTGCGGAGGATCATTATTGAAATAAACCTGATGGGTTGTTGCTGGTTCTCTAGGGAGCATGTGCACGCCTTCAGGTCTATCTTGCTTTTTCATTTACCCCAATGTATGTTAATAGAATGTTGTGACTATAAAATCTATACAACTTTCAGCAACGGATCTCTTGGCTCTCGCATCGATGAAGAACGCAGCGAAATGCGATAAGTAATGTGAATTGCAGAATTCAGTGAATCATCGAATCTTTGAACGCACCTTGCGCTCCTTGGTATTCCGAGGAGCATGCCTGTTTGAGTGTCATTAATATATATCAACCTTCTCTTTACTGAGTGGTTTGGATGTGGGGGTTTGCTGGCCTCTTATATGAGTTCAGCTCCCCTGAAATGCATTAGCAGAACAACC…	47.53	498	0	0.0	199.2	Medium	OP866233	SH1888304.10FU	SH1364920.10FU	SH0986739.10FU	Cortinarius armeniacus	1019.6	100.0	0.0	FALSE	Cortinarius armeniacus	ID based on BLAST nearest sequence OP866233 (100.00 %) (specimen)	TRUE
10526	YSU-F	LE F-361838		10526_ITS_R.ab1	ITS	R		>YSU-F-10526 TCCTCCGCTTATTGATATGCTTAAGTTCAGCGGGTAGTCCTACCTGATTTGAGGTCACATAAATGATAAGTTGTCCAAGGACTGTTAGAAAGCTGAACTGTCCCTCACATTCAATAGCGTAGATAGTTATCACGCCAACGAACGGGTTGTTCTGCTAATGCATTTCAGGGGAGCTGAACTCATATAAGAGGCCAGCAAACCCCCACATCCAAACCACTCAGTAAAGAGAAGGTTGATATATATTAATGACACTCAAACAGGCATGCTCCTCGGAATACCAAGGAGCGCAAGGTGCGTTCAAAGATTCGATGATTCACTGAATTCTGCAATTCACATTACTTATCGCATTTCGCTGCGTTCTTCATCGATGCGAGAGCCAAGAGATC…	593	562	55.019572953736656	contig	GACCTGCGGAGGATCATTATTGAAATAAACCTGATGGGTTGTTGCTGGTTCTCTAGGGAGCATGTGCACGCCTTCAGGTCTATCTTGCTTTTTCATTTACCCCAATGTATGTTAATAGAATGTTGTGACTATAAAATCTATACAACTTTCAGCAACGGATCTCTTGGCTCTCGCATCGATGAAGAACGCAGCGAAATGCGATAAGTAATGTGAATTGCAGAATTCAGTGAATCATCGAATCTTTGAACGCACCTTGCGCTCCTTGGTATTCCGAGGAGCATGCCTGTTTGAGTGTCATTAATATATATCAACCTTCTCTTTACTGAGTGGTTTGGATGTGGGGGTTTGCTGGCCTCTTATATGAGTTCAGCTCCCCTGAAATGCATTAGCAGAACAACC…	47.53	498	0	0.0	199.2	Medium	OP866233	SH1888304.10FU	SH1364920.10FU	SH0986739.10FU	Cortinarius armeniacus	1019.6	100.0	0.0	FALSE	Cortinarius armeniacus	ID based on BLAST nearest sequence OP866233 (100.00 %) (specimen)	TRUE
10532	YSU-F	LE F-361839		10532_ITS_F.ab1	ITS	F	Cortinarius quarciticus	>YSU-F-10532 GTTTCCGTAGGTGAACCTGCGGAAGGATCATTATTGAAATAAACCTGATGGGTTGTTGCTGGCTCTCTAGGGAGCATGTGCACGCCTTGTCATCTTTATATCTCCACCTGTGCACCTTTTGTAGGCCTTCCAGGTCTATGTTGCTTTTTCATTTACCCCAATGTATGTTAATAGAATGTTGTGACTATAAAATCTATACAACTTTCAGCAACGGATCTCTTGGCTCTCGCATCGATGAAGAACGCAGCGAAATGCGATAAGTAATGTGAATTGCAGAATTCAGTGAATCATCGAATCTTTGAACGCACCTTGCGCTCCTTGGTATTCCGAGGAGCATGCCTGTTTGAGTGTCATTAATATATATCAACCTTCTCATTTCTGAGTGG…	620	642	57.07943925233645	F_only	NNNCGNNNNNNGTTTCCGTAGGTGAACCTGCNGAAGGATCATTATTGAAATAAACCTGATGGGTTGTTGCTGGCTCTCTAGGGAGCATGTGCACGCCTTGTCATCTTTATATCTCCACCTGTGCACCTTTTGTAGGCCTTCCAGGTCTATGTTGCTTTTTCATTTACCCCAATGTATGTTAATAGAATGTTGTGACTATAAAATCTATACAACTTTCAGCAACGGATCTCTTGGCTCTCGCATCGATGAAGAACGCAGCGAAATGCGATAAGTAATGTGAATTGCAGAATTCAGTGAATCATCGAATCTTTGAACGCACCTTGCGCTCCTTGGTATTCCGAGGAGCATGCCTGTTTGAGTGTCATTAATATATATCAACCTTCTCATTTCTGAGTGGTT…	96.43	631	10	1.58	251.45	Excellent	OQ366595	SH1886953.10FU	SH1364898.10FU	SH0986448.10FU	Cortinarius quarciticus	1066.0	100.0	0.0	FALSE	Cortinarius malachius | Cortinarius pseudobiformis | Cortinarius quarciticus	ID based on BLAST nearest sequence OQ366595 (100.00 %) (specimen), other nearest taxa: Cortinarius malachius | Cortinarius pseudobiformis | Cortinarius quarciticus	TRUE
10537	YSU-F	LE F-361840		10537_ITS_F.ab1	ITS	F	Cortinarius sphagnoravus	>YSU-F-10537 CTCCGCTTATTGATATGCTTAAGTTCAGCGGGTAGTCCTACCTGATTTGAGGTCACATTAATGATGAGTTGTCCAAGGACCGTTAGAAAGCTGAACTGCCCCCTCACATTCAGCGGCGTAGATAGTTATCACACCAATGAACCAGGTTTGTTCTGCTAATGCATTTCAGGGGAGCTGAACAGGTTAAGCGCCAGCAAAAACCCCCACATCCAAAACCACTCAACAAGAGAAGGTTTGATATATTAATGACACTCAAACAGGCATGCTCCTCGGAATACCAAGGAGCGCAAGGTGCGTTCAAAGATTCGATGATTCACTGAATTCTGCAATTCACATTACTTATCGCATTTCGCTGCGTTCTTCATCGATGCGAGAGCCAAGAGATC…	633	599	55.81969949916528	contig	GACCTGCGGAAGGATCATTATTGAAATAAACCTGATGGGTTGTTGCTGGCTCTCTAGGGAGCATGTGCACGCCTTGTCATCTTTATATCTCCACCTGTGCACCCTTTGTAGACCTTTCAGGTCTATGTTGCTTCATTATACCCCAATGTATGTTAATAGAATGTTGTGCCTATATAATATATACAACTTTCAGCAACGGATCTCTTGGCTCTCGCATCGATGAAGAACGCAGCGAAATGCGATAAGTAATGTGAATTGCAGAATTCAGTGAATCATCGAATCTTTGAACGCACCTTGCGCTCCTTGGTATTCCGAGGAGCATGCCTGTTTGAGTGTCATTAATATATCAAACCTTCTCTTGTTGAGTGGTTTTGGATGTGGGGGTTTTTGCTGGCGCTT…	48.0	540	0	0.0	216.0	Good	MG136826	SH1888316.10FU	SH1365058.10FU	SH0986663.10FU	Cortinarius sphagnoravus	1011.0	100.0	0.0	TRUE	Cortinarius flexipes | Cortinarius sphagnoravus	ID based on BLAST nearest sequence MG136826 (100.00 %) (TYPE specimen), other nearest taxa: Cortinarius flexipes | Cortinarius sphagnoravus	TRUE
10537	YSU-F	LE F-361840		10537_ITS_R.ab1	ITS	R		>YSU-F-10537 CTCCGCTTATTGATATGCTTAAGTTCAGCGGGTAGTCCTACCTGATTTGAGGTCACATTAATGATGAGTTGTCCAAGGACCGTTAGAAAGCTGAACTGCCCCCTCACATTCAGCGGCGTAGATAGTTATCACACCAATGAACCAGGTTTGTTCTGCTAATGCATTTCAGGGGAGCTGAACAGGTTAAGCGCCAGCAAAAACCCCCACATCCAAAACCACTCAACAAGAGAAGGTTTGATATATTAATGACACTCAAACAGGCATGCTCCTCGGAATACCAAGGAGCGCAAGGTGCGTTCAAAGATTCGATGATTCACTGAATTCTGCAATTCACATTACTTATCGCATTTCGCTGCGTTCTTCATCGATGCGAGAGCCAAGAGATC…	633	605	53.45289256198347	contig	GACCTGCGGAAGGATCATTATTGAAATAAACCTGATGGGTTGTTGCTGGCTCTCTAGGGAGCATGTGCACGCCTTGTCATCTTTATATCTCCACCTGTGCACCCTTTGTAGACCTTTCAGGTCTATGTTGCTTCATTATACCCCAATGTATGTTAATAGAATGTTGTGCCTATATAATATATACAACTTTCAGCAACGGATCTCTTGGCTCTCGCATCGATGAAGAACGCAGCGAAATGCGATAAGTAATGTGAATTGCAGAATTCAGTGAATCATCGAATCTTTGAACGCACCTTGCGCTCCTTGGTATTCCGAGGAGCATGCCTGTTTGAGTGTCATTAATATATCAAACCTTCTCTTGTTGAGTGGTTTTGGATGTGGGGGTTTTTGCTGGCGCTT…	48.0	540	0	0.0	216.0	Good	MG136826	SH1888316.10FU	SH1365058.10FU	SH0986663.10FU	Cortinarius sphagnoravus	1011.0	100.0	0.0	TRUE	Cortinarius flexipes | Cortinarius sphagnoravus	ID based on BLAST nearest sequence MG136826 (100.00 %) (TYPE specimen), other nearest taxa: Cortinarius flexipes | Cortinarius sphagnoravus	TRUE
10539	YSU-F	LE F-361841		10539_ITS_F.ab1	ITS	F	Cortinarius semisanguineus	>YSU-F-10539 CATTATTGAAATAAACCTGATGGGTTGCTGCTGGCTCTCTAGGGAGCATGTGCACACTTGTCATCTTTATATCTCCACCTGTGCACCTTTTGTAGATCTGGATATCTTTCTGAATGCCTGGGCATTCAGGTTTGAGGATTGACTTTTGTCTTTTCTTACATTTCCAGGCCTATGTTTTCTTCATATACACCATGTATGTTATAGAATGTAATAAAAATGGCCTTTGTGCCTACAAACTTATACAACTTTCAGCAACGGATCTCTTGGCTCTCGCATCGATGAAGAACGCAGCGAAATGCGATAAGTAATGTGAATTGCAGAATTCAGTGAATCATCGAATCTTTGAACGCACCTTGCGCTCCTTGGTATTCCGAGGAGCATGCCTG…	525	721	21.15672676837725	contig	NNGGNTTNNNNNNGAACCNTGCNNNNNNGGNNCATTATTGAAATAAACCTGATGGGTTGCTGCTGGCTCTCTAGGGAGCATGTGCACACTTGTCATCTTTATATCTCCACCTGTGCACCTTTTGTAGATCTGGATATCTTTCTGAATGCCTGGCATTCCNGGTTGANGANTNNCTTTTGNCTTTTCTTACNTTTCCNNGGCNATNNTTTNNTNNNNTNNNNCNNNNNTNNTNNNNAANNNNATNAAAANGGNCNTTNNNNCNAACNTNTACTTTNNNNNACNGNNNNNNTGGNTCNNNNNTCNNNNAAAAACNCNNNNAAANGNNNNNAATGNNAATTGNNNAANTCNNNGAANCNNCNCNTTNNACNCNNCNNNNNCTNCNTNGTNCNNNGNCNGNTT…	38.36	572	250	43.71	202.58	Good	OQ366570	SH1943782.10FU	SH1405515.10FU	SH1018504.10FU	Cortinarius semisanguineus	902.9	100.0	0.0	FALSE	Cortinarius cinnamomeus | Cortinarius pellstonianus | Cortinarius semisanguineus | Cortinarius sommerfeltii | Cortinarius subcroceofolius	ID based on BLAST nearest sequence OQ366570 (100.00 %) (specimen), other nearest taxa: Cortinarius cinnamomeus | Cortinarius pellstonianus | Cortinarius semisanguineus | Cortinarius sommerfeltii | Cortinarius subcroceofolius	TRUE
10539	YSU-F	LE F-361841		10539_ITS_R.ab1	ITS	R		>YSU-F-10539 CATTATTGAAATAAACCTGATGGGTTGCTGCTGGCTCTCTAGGGAGCATGTGCACACTTGTCATCTTTATATCTCCACCTGTGCACCTTTTGTAGATCTGGATATCTTTCTGAATGCCTGGGCATTCAGGTTTGAGGATTGACTTTTGTCTTTTCTTACATTTCCAGGCCTATGTTTTCTTCATATACACCATGTATGTTATAGAATGTAATAAAAATGGCCTTTGTGCCTACAAACTTATACAACTTTCAGCAACGGATCTCTTGGCTCTCGCATCGATGAAGAACGCAGCGAAATGCGATAAGTAATGTGAATTGCAGAATTCAGTGAATCATCGAATCTTTGAACGCACCTTGCGCTCCTTGGTATTCCGAGGAGCATGCCTG…	525	742	44.63746630727763	contig	NNGGNTTNNNNNNGAACCNTGCNNNNNNGGNNCATTATTGAAATAAACCTGATGGGTTGCTGCTGGCTCTCTAGGGAGCATGTGCACACTTGTCATCTTTATATCTCCACCTGTGCACCTTTTGTAGATCTGGATATCTTTCTGAATGCCTGGCATTCCNGGTTGANGANTNNCTTTTGNCTTTTCTTACNTTTCCNNGGCNATNNTTTNNTNNNNTNNNNCNNNNNTNNTNNNNAANNNNATNAAAANGGNCNTTNNNNCNAACNTNTACTTTNNNNNACNGNNNNNNTGGNTCNNNNNTCNNNNAAAAACNCNNNNAAANGNNNNNAATGNNAATTGNNNAANTCNNNGAANCNNCNCNTTNNACNCNNCNNNNNCTNCNTNGTNCNNNGNCNGNTT…	38.36	572	250	43.71	202.58	Good	OQ366570	SH1943782.10FU	SH1405515.10FU	SH1018504.10FU	Cortinarius semisanguineus	902.9	100.0	0.0	FALSE	Cortinarius cinnamomeus | Cortinarius pellstonianus | Cortinarius semisanguineus | Cortinarius sommerfeltii | Cortinarius subcroceofolius	ID based on BLAST nearest sequence OQ366570 (100.00 %) (specimen), other nearest taxa: Cortinarius cinnamomeus | Cortinarius pellstonianus | Cortinarius semisanguineus | Cortinarius sommerfeltii | Cortinarius subcroceofolius	TRUE
10554	YSU-F	LE F-361842		0592_ITS_F_E01_05_2023_04_08_16_37_28.ab1	ITS	F	Cortinarius oreoborealis	>YSU-F-10554 TTTCCGTAGGTGAACCTGCGGAAGGATCATTATTGAAATAAACCTGATGAGTTGTTGCTGGTTCTCTCTAGAGAGCATTGTGCACGCTTGTCATCTTTATGTCTCCACCTGTGCACATTTTGTAGACCTGGATAACTCTCTGAAATGCCAACCACAGCATTTTAGGTTGGAGGAATTTGACTTTGTTGTCTTTCCTTACATTTCTAGGTCTATGTTCTTTTTCATATAATCTTATTGTGATATAATGGACCCTATATAATATAAACTATACAACTTTCAGCAACGGATCTCTTGGCTCTCGCATCGATGAAGAACGCAGCGAAATGCGATAAGTAATGTGAATTGCAGAATTCAGTGAATCATCGAATCTTTGAACGCACCTTGCG…	630	513	52.134502923976605	contig	CAAGGTTTCCGTAGGTGACCTGCGAAGATCATTATTGAAATAAACTGATGAGTTGTTGCTGGTTCTCTCTAGAGAGCATTGTGCACGCTTGTCATCTTTATGTCTCCACCTGTGCACATTTTGTAGACCTGGATAACTCTCTGAAATGCCAACCACAGCATTTTAGGTTGGAGGAATTTGACTTTGTTGTCTTTCCTTACATTTCTAGGTCTATGTTCTTTTTCATATAATCTTATTGTGATATAATGGACCCTATATAATATAAACTATACAACTTTCAGCAACGGATCTCTTGGCTCTCGCATCGATGAAGAACGCAGCGAAATGCGATAAGTAATGTGAATTGCAGAATTCAGTGAATCATCGAATCTTTGAACGCACCTTGCGCTCCTTGGTATT…	74.19	483	0	0.0	193.2	Medium	KX239899	SH1944971.10FU	SH1403987.10FU	SH1017546.10FU	Cortinarius oreoborealis	1023.1	99.83	1.0	TRUE	Cortinarius alpinus | Cortinarius oreoborealis | Cortinarius trivialis	ID based on BLAST nearest sequence KX239899 (99.83 %) (TYPE specimen), other nearest taxa: Cortinarius alpinus | Cortinarius oreoborealis | Cortinarius trivialis	TRUE
10554	YSU-F	LE F-361842		0592_ITS_R_G07_07_2023_08_14_17_53_43.ab1	ITS	R		>YSU-F-10554 TTTCCGTAGGTGAACCTGCGGAAGGATCATTATTGAAATAAACCTGATGAGTTGTTGCTGGTTCTCTCTAGAGAGCATTGTGCACGCTTGTCATCTTTATGTCTCCACCTGTGCACATTTTGTAGACCTGGATAACTCTCTGAAATGCCAACCACAGCATTTTAGGTTGGAGGAATTTGACTTTGTTGTCTTTCCTTACATTTCTAGGTCTATGTTCTTTTTCATATAATCTTATTGTGATATAATGGACCCTATATAATATAAACTATACAACTTTCAGCAACGGATCTCTTGGCTCTCGCATCGATGAAGAACGCAGCGAAATGCGATAAGTAATGTGAATTGCAGAATTCAGTGAATCATCGAATCTTTGAACGCACCTTGCG…	630	751	34.97070572569907	contig	CAAGGTTTCCGTAGGTGACCTGCGAAGATCATTATTGAAATAAACTGATGAGTTGTTGCTGGTTCTCTCTAGAGAGCATTGTGCACGCTTGTCATCTTTATGTCTCCACCTGTGCACATTTTGTAGACCTGGATAACTCTCTGAAATGCCAACCACAGCATTTTAGGTTGGAGGAATTTGACTTTGTTGTCTTTCCTTACATTTCTAGGTCTATGTTCTTTTTCATATAATCTTATTGTGATATAATGGACCCTATATAATATAAACTATACAACTTTCAGCAACGGATCTCTTGGCTCTCGCATCGATGAAGAACGCAGCGAAATGCGATAAGTAATGTGAATTGCAGAATTCAGTGAATCATCGAATCTTTGAACGCACCTTGCGCTCCTTGGTATT…	74.19	483	0	0.0	193.2	Medium	KX239899	SH1944971.10FU	SH1403987.10FU	SH1017546.10FU	Cortinarius oreoborealis	1023.1	99.83	1.0	TRUE	Cortinarius alpinus | Cortinarius oreoborealis | Cortinarius trivialis	ID based on BLAST nearest sequence KX239899 (99.83 %) (TYPE specimen), other nearest taxa: Cortinarius alpinus | Cortinarius oreoborealis | Cortinarius trivialis	TRUE
10579	YSU-F	LE F-361843		0331_ITS_F_A10_01_2023_03_01_18_17_01.ab1	ITS	F	Cortinarius argutus	>YSU-F-10579 CTAGGGAACATTGTGCACaCTTGTCATCTTTATATCTCCACCTGTGCACCTTTTGTAGACCTGGATATCTCTCTGAGTGCTAGTCACTCAGGTTTGAGGATTGACTATATGTCTCTCTTCACATTTCCAGGCCTATGTTCTTCATATACCCCATCTATGTTATAGAATGTAATCAATGGCCTTTGTGCCTATAAACCTATACAACTTTCAGCAACGGATCTCTTGGCTCTCGCATCGATGAAGAACGCAGCGAAATGCGATAAGTAATGTGAATTGCAGAATTCAGTGAATCATCGAATCTTTGAACGCACCTTGCGCTCCTTGGTATTCCGAGGAGCATGCCTGTTTGAGTGTCATTAATATATCAACTTCTTCAGCTTTTGCTT…	628	677	52.22599704579025	F_only	NCTNGGTTCTCTAGGGAACATTGTGCACNCTTNNTCATCTTTATATCTCCACCTGTGCACCTTTTGTAGACCTGGATATCTCTCTGAGTGCTAGTCACTCAGGTTTGAGGATTGACTATATGTCTCTCTTCACATTTCCAGGCCTATGTTCTTCATATACCCCATCTATGTTATAGAATGTAATCAATGGCCTTTGTGCCTATAAACCTATACAACTTTCAGCAACGGATCTCTTGGCTCTCGCATCGATGAAGAACGCAGCGAAATGCGATAAGTAATGTGAATTGCAGAATTCAGTGAATCATCGAATCTTTGAACGCACCTTGCGCTCCTTGGTATTCCGAGGAGCATGCCTGTTTGAGTGTCATTAATATATCAACTTCTTCAGCTTTTGCTTGT…	94.7	645	9	1.4	257.16	Excellent	KR090553	SH1943750.10FU	SH1404387.10FU	SH1018191.10FU	Phlegmacium argutum	1038.5	100.0	0.0	FALSE	Cortinarius patrickensis | Phlegmacium argutum | Phlegmacium hedyaromaticum | Phlegmacium herculeum | Phlegmacium patrickense	ID based on BLAST nearest sequence KR090553 (100.00 %) (specimen), other nearest taxa: Cortinarius patrickensis | Phlegmacium argutum | Phlegmacium hedyaromaticum | Phlegmacium herculeum | Phlegmacium patrickense	TRUE
10582	YSU-F	LE F-361844		0405_ITS_F_A10_01_2023_04_04_13_25_28.ab1	ITS	F	Cortinarius infractus	>YSU-F-10582 TATTGAAATAAACCTGATGGGTTGTTGCTGGTTCTCTAGGGAGCATGTGCACGCTTGTCATCTTTATATCTCCACCTGTGCACTTTTTGTAGACCTGGATAATCTTTCTGAATGCACTTGCATTTCAGGTTTGAGGAATTGACTTCATGTCTCTCCTTACATTTCCAGGCCTATGTTTCTTCATATACCCCTATGTATGTTTCAGAATGTAACAGGATGGGCCTTTTGTGCCTATAAATATATACAACTTTCAGCAACGGATCTCTTGGCTCTCGCATCGATGAAGAACGCAGCGAAATGCGATAAGTAATGTGAATTGCAGAATTCAGTGAATCATCGAATCTTTGAACGCACCTTGCGCTCCTTGGTATTCCGAGGAGCATGCC…	610	716	50.53631284916201	F_only	GGCGGAAGGATCATTATTGAAATAAACCTGATGGGTTGTTGCTGGTTCTCTAGGGAGCATGTGCACGCTTGTCATCTTTATATCTCCACCTGTGCACTTTTTGTAGACCTGGATAATCTTTCTGAATGCACTTGCATTTCAGGTTTGAGGAATTGACTTCATGTCTCTCCTTACATTTCCAGGCCTATGTTTCTTCATATACCCCTATGTATGTTTCAGAATGTAACAGGATGGGCCTTTTGTGCCTATAAATATATACAACTTTCAGCAACGGATCTCTTGGCTCTCGCATCGATGAAGAACGCAGCGAAATGCGATAAGTAATGTGAATTGCAGAATTCAGTGAATCATCGAATCTTTGAACGCACCTTGCGCTCCTTGGTATTCCGAGGAGCATGC…	87.06	691	0	0.0	276.4	Excellent	KF732326	SH1942205.10FU	SH1404347.10FU	SH1018529.10FU	Cortinarius infractus var. aeruginosus	1048.8	100.0	0.0	TRUE	Cortinarius amarocaerulescens | Cortinarius infractus | Cortinarius infractus var. aeruginosus	ID based on BLAST nearest sequence KF732326 (100.00 %) (TYPE specimen), other nearest taxa: Cortinarius amarocaerulescens | Cortinarius infractus | Cortinarius infractus var. aeruginosus	TRUE
10598	YSU-F			0328_ITS_F_F09_06_2023_03_01_18_17_01.ab1	ITS	F	Cortinarius kranabetteri	>YSU-F-10598 CACTCGTCATCTTTATATCTCCACCTGTGCACCTTTTGTAGACCTGGATAAGTTTCTTAATGCTAGCATTAAGGTTTTGGGATTGATTTTGTCTCTCCTTATATTTCCGGGTCTATGTTTATTCATATACTCTAATGTATGTTATAGAATGTAATAAGTGGGCCTTTGTGCCTATAACACTATACAACTTTCAGCAACGGATCTCTTGGCTCTCGCATCGATGAAGAACGCAGCGAAATGCGATAAGTAATGTGAATTGCAGAATTCAGTGAATCATCGAATCTTTGAACGCACCTTGCGCTCCTTGGTATTCCGAGGAGCATGCCTGTTTGAGTGTCATTAATATATCAACCTCCTCAGCTTTTGCTTGTTGAGTGTTGGATGTG…	591	675	47.62074074074074	F_only	NCNTTNNNNNNNCATNNNNACACTCNNNNNNTTTATATCTCCACCTGTGCACCTTTTGTAGACCTGGATAAGTTTCTTAATGCTAGCATTAAGGTTTTGGGATTGATTTTGTCTCTCCTTATATTTCCGGGTCTATGTTTATTCATATACTCTAATGTATGTTATAGAATGTAATAAGTGGGCCTTTGTGCCTATAACACTATACAACTTTCAGCAACGGATCTCTTGGCTCTCGCATCGATGAAGAACGCAGCGAAATGCGATAAGTAATGTGAATTGCAGAATTCAGTGAATCATCGAATCTTTGAACGCACCTTGCGCTCCTTGGTATTCCGAGGAGCATGCCTGTTTGAGTGTCATTAATATATCAACCTCCTCAGCTTTTGCTTGTTGAGTGTT…	89.36	641	36	5.62	253.03	Excellent												FALSE
10847	YSU-F	LE F-361845		0583_ITS_F_B12_02_2023_04_04_13_25_28.ab1	ITS	F	Cortinarius pseudotalus	>YSU-F-10847 TTGTCATCTTTATATCTCCACCTGTGCACCTTTTGTAGACCTGGATATCTCTCTGAGTGCTTGCACTCAGGTTTGAGGATTGATTTTTGTCTCTCCTTACATTTCCAGGCCTATGTTTCTTCATATACCCTAATGTATGTTATAGAATGTAATAAAAAGGCCTTTGTGCCTATAAACCTATACAACTTTCAGCAACGGATCTCTTGGCTCTCGCATCGATGAAGAACGCAGCGAAATGCGATAAGTAATGTGAATTGCAGAATTCAGTGAATCATCGAATCTTTGAACGCACCTTGCGCTCCTTGGTATTCCGAGGAGCATGCCTGTTTGAGTGTCATTAATATAATCAACCTCTTCAGCTTTTGCTTGCCGAGTGTTGGATGTGG…	499	684	42.19883040935672	F_only	CTAGGGAAACATGTGCACTTCTCTTGTCATCTTTATATCTCCACCTGTGCACCTTTTGTAGACCTGGATATCTCTCTGAGTGCTTGCACTCAGGTTTGAGGATTGATTTTTGTCTCTCCTTACATTTCCAGGCCTATGTTTCTTCATATACCCTAATGTATGTTATAGAATGTAATAAAAAGGCCTTTGTGCCTATAAACCTATACAACTTTCAGCAACGGATCTCTTGGCTCTCGCATCGATGAAGAACGCAGCGAAATGCGATAAGTAATGTGAATTGCAGAATTCAGTGAATCATCGAATCTTTGAACGCACCTTGCGCTCCTTGGTATTCCGAGGAGCATGCCTGTTTGAGTGTCATTAATATAATCAACCTCTTCAGCTTTTGCTTGCCGAGTG…	76.96	639	0	0.0	255.6	Excellent	PP975420	SH1943229.10FU	SH1405171.10FU	SH1017841.10FU	Thaxterogaster talus	858.2	100.0	0.0	FALSE	Thaxterogaster talus	ID based on BLAST nearest sequence PP975420 (100.00 %) (specimen)	TRUE
10894	YSU-F	LE F-361847		0359_ITS_F_A10_01_2023_03_28_23_04_55.ab1	ITS	F	Cortinarius craticius	>YSU-F-10894 TTATATCTCCACCTGTGCACTTTTTGTAGACCCCTCCAGGTCTATGTTGCTTCATTTACCCCAATGTATGTTAATAGAATGTTTGTGCATATGAAATCTATACAACTTTCAGCAACGGATCTCTTGGCTCTCGCATCGATGAAGAACGCAGCGAAATGCGATAAGTAATGTGAATTGCAGAATTCAGTGAATCATCGAATCTTTGAACGCACCTTGCGCTCCTTGGTATTCCGAGGAGCATGCCTGTTTGAGTGTCATTAATATACAATATCAAATCCCTCTTTGTTGAGTGGTTTGGATGTGGGGGTTTTGCTGGCCTTTTAAAAGGTTCAGCTCTCCTGAAATATATTAGCGGGACAACCTGTTTGTTCATTGGTGTGATAACT…	519	544	45.8235294117647	F_only	ATCTTTATATCTCCACCTGTGCACTTTTTGTAGACCCCTCCAGGTCTATGTTGCTTCATTTACCCCAATGTATGTTAATAGAATGTTTGTGCATATGAAATCTATACAACTTTCAGCAACGGATCTCTTGGCTCTCGCATCGATGAAGAACGCAGCGAAATGCGATAAGTAATGTGAATTGCAGAATTCAGTGAATCATCGAATCTTTGAACGCACCTTGCGCTCCTTGGTATTCCGAGGAGCATGCCTGTTTGAGTGTCATTAATATACAATATCAAATCCCTCTTTGTTGAGTGGTTTGGATGTGGGGGTTTTGCTGGCCTTTTAAAAGGTTCAGCTCTCCTGAAATATATTAGCGGGACAACCTGTTTGTTCATTGGTGTGATAACTATCTACGCT…	95.95	531	0	0.0	212.4	Good	MN751062	SH1886648.10FU	SH1365645.10FU	SH0986394.10FU	Cortinarius francescae	834.2	99.59	2.0	FALSE	Cortinarius francescae | Cortinarius heterocycloideus | Cortinarius privignipallens | Cortinarius subheterocyclus	ID based on BLAST nearest sequence MN751062 (99.59 %) (specimen), other nearest taxa: Cortinarius francescae | Cortinarius heterocycloideus | Cortinarius privignipallens | Cortinarius subheterocyclus	FALSE
10895	YSU-F	LE F-361848		0577_ITS_F_B11_02_2023_08_18_17_43_26.ab1	ITS	F		>YSU-F-10895 TTTCCGTAGGTGAACCTGCGGAAGGATCATTATTGAAATAAACCTGATGGGTTGTTGCTGGCTCTCCAGGGAGCATGTGCACGCCTGTTCATCTTTATATCTCCACCTGTGCACCTTTTGTAGACCCTCCCGGGGGTCTATGTCGCTTCATCTACCCCAATGTATGTTAATAGAATGTGTGTGCATATGAAATCTATACAACTTTCAGCAACGGATCTCTTGGCTCTCGCATCGATGAAGAACGCAGCGAAATGCGATAAGTAATGTGAATTGCAGAATTCAGTGAATCATCGAATCTTTGAACGCACCTTGCGCTCCTTGGTATTCCGAGGAGCATGCCTGTTTGAGTGTCATTAATATATAATCAACCCTCTTGTTTGAGTGGC…	520	651	34.02611367127496	F_only	AAAGTCGTAACAAGGTTTCCGTAGGTGAACCTGCGGAAGGATCATTATTGAAATAAACCTGATGGGTTGTTGCTGGCTCTCCAGGGAGCATGTGCACGCCTGTTCATCTTTATATCTCCACCTGTGCACCTTTTGTAGACCCTCCCGGGGGTCTATGTCGCTTCATCTACCCCAATGTATGTTAATAGAATGTGTGTGCATATGAAATCTATACAACTTTCAGCAACGGATCTCTTGGCTCTCGCATCGATGAAGAACGCAGCGAAATGCGATAAGTAATGTGAATTGCAGAATTCAGTGAATCATCGAATCTTTGAACGCACCTTGCGCTCCTTGGTATTCCGAGGAGCATGCCTGTTTGAGTGTCATTAATATATAATCAACCCTCTTGTTTGAGTG…	84.33	607	0	0.0	242.8	Good	PP156161	SH1887833.10FU	SH1365567.10FU	SH0986605.10FU	Cortinarius raphanoides	889.1	99.81	1.0	FALSE	Cortinarius raphanoides	ID based on BLAST nearest sequence PP156161 (99.81 %) (specimen)
10917	YSU-F	LE F-361849		0594_ITS_F_G01_07_2023_04_08_16_37_28.ab1	ITS	F	Cortinarius sphagnogenus	>YSU-F-10917 GGTTTCCGTAGGTGAACCTGCGGAAGGATCATTATTGAAATAAACCTGATGGGTTGCTGCTGGCTCTCTAGGGAGCATGTGCACACTTGTCATCTTTATATCTCCACCTGTGCACCTTTTGTAGATTTGGATATCTTTCTGAATGCCTGGCATTTAGGTTTGAGAATTGACTTTTGTCTTTTCTTACATTTCCAGGCCTACGTTTTCTTCATATACACCATGTATGTTACAGAATGTAATAAAAGGCCTTTGTGCCTACAAACCTTATACAACTTTCAGCAACGGATCTCTTGGCTCTCGCATCGATGAAGAACGCAGCGAAATGCGATAAGTAATGTGAATTGCAGAATTCAGTGAATCATCGAATCTTTGAACGCACCTTGCGC…	620	785	45.78216560509554	F_only	TAACAGGTTTCCGTAGGTGAACCTGCGGAAGGATCATTATTGAAATAAACCTGATGGGTTGCTGCTGGCTCTCTAGGGAGCATGTGCACACTTGTCATCTTTATATCTCCACCTGTGCACCTTTTGTAGATTTGGATATCTTTCTGAATGCCTGGCATTTAGGTTTGAGAATTGACTTTTGTCTTTTCTTACATTTCCAGGCCTACGTTTTCTTCATATACACCATGTATGTTACAGAATGTAATAAAAGGCCTTTGTGCCTACAAACCTTATACAACTTTCAGCAACGGATCTCTTGGCTCTCGCATCGATGAAGAACGCAGCGAAATGCGATAAGTAATGTGAATTGCAGAATTCAGTGAATCATCGAATCTTTGAACGCACCTTGCGCTCCTTGGT…	79.74	768	0	0.0	307.2	Excellent	OR364822	SH1942174.10FU	SH1403372.10FU	SH1019059.10FU	Cortinarius tubarius	1066.0	100.0	0.0	FALSE	Cortinarius pellstonianus | Cortinarius sommerfeltii | Cortinarius sphagnogenus | Cortinarius tubarius	ID based on BLAST nearest sequence OR364822 (100.00 %) (specimen), other nearest taxa: Cortinarius pellstonianus | Cortinarius sommerfeltii | Cortinarius sphagnogenus | Cortinarius tubarius	FALSE
10918	YSU-F	LE F-361850		0399_ITS_F_C09_03_2023_04_04_13_25_28.ab1	ITS	F	Cortinarius pholideus	>YSU-F-10918 GGTTGTTGCTGGCTCTCCAGGGAGCATGTGGCACGCCTTGTCATCTTTATATCTCCACCTGTGCACCTTTTGTAGACCTTCCCAGGTCTATGTTGCTTCATCTACCCCAATGTATGTCAATAGAATGTATGTGCCTATGAAATTTATACAACTTTCAGCAACGGATCTCTTGGCTCTCGCATCGATGAAGAACGCAGCGAAATGCGATAAGTAATGTGAATTGCAGAATTCAGTGAATCATCGAATCTTTGAACGCACCTTGCGCTCCTTGGTATTCCGAGGAGCATGCCTGTTTGAGTGTCATTAATATATATATCAAACCCTCTTTGTTGAGTGGCTTGGATGTGGAGGTTTTTTGCTGGCCTCTTAAAAGGTCCAGCTCCTCT…	524	615	44.6650406504065	contig	CGGGGTTGTTGCTGGCTCTCCAGGGAGCATGTGCACGCCTTGTCATCTTTATATCTCCACCTGTGCACCTTTTGTAGACCTTCCCAGGTCTATGTTGCTTCATCTACCCCAATGTATGTCAATAGAATGTATGTGCCTATGAAATTTATACAACTTTCAGCAACGGATCTCTTGGCTCTCGCATCGATGAAGAACGCAGCGAAATGCGATAAGTAATGTGAATTGCAGAATTCAGTGAATCATCGAATCTTTGAACGCACCTTGCGCTCCTTGGTATTCCGAGGAGCATGCCTGTTTGAGTGTCATTAATATATATATCAAACCCTCTTTGTTGAGTGGCTTGGATGTGGAGGTTTTTTGCTGGCCTCTTAAAAGGTCCAGCTCCTCTGAAATGCATTA…	96.5	529	0	0.0	211.6	Good	PP464357	SH1886797.10FU	SH1365133.10FU	SH0986661.10FU	Cortinarius pholideus	890.9	99.62	2.0	FALSE	Cortinarius pholideus	ID based on BLAST nearest sequence PP464357 (99.62 %) (specimen)	TRUE
10918	YSU-F	LE F-361850		0399_ITS_R_F06_06_2023_08_09_17_43_42.ab1	ITS	R		>YSU-F-10918 GGTTGTTGCTGGCTCTCCAGGGAGCATGTGGCACGCCTTGTCATCTTTATATCTCCACCTGTGCACCTTTTGTAGACCTTCCCAGGTCTATGTTGCTTCATCTACCCCAATGTATGTCAATAGAATGTATGTGCCTATGAAATTTATACAACTTTCAGCAACGGATCTCTTGGCTCTCGCATCGATGAAGAACGCAGCGAAATGCGATAAGTAATGTGAATTGCAGAATTCAGTGAATCATCGAATCTTTGAACGCACCTTGCGCTCCTTGGTATTCCGAGGAGCATGCCTGTTTGAGTGTCATTAATATATATATCAAACCCTCTTTGTTGAGTGGCTTGGATGTGGAGGTTTTTTGCTGGCCTCTTAAAAGGTCCAGCTCCTCT…	524	665	35.30075187969925	contig	CGGGGTTGTTGCTGGCTCTCCAGGGAGCATGTGCACGCCTTGTCATCTTTATATCTCCACCTGTGCACCTTTTGTAGACCTTCCCAGGTCTATGTTGCTTCATCTACCCCAATGTATGTCAATAGAATGTATGTGCCTATGAAATTTATACAACTTTCAGCAACGGATCTCTTGGCTCTCGCATCGATGAAGAACGCAGCGAAATGCGATAAGTAATGTGAATTGCAGAATTCAGTGAATCATCGAATCTTTGAACGCACCTTGCGCTCCTTGGTATTCCGAGGAGCATGCCTGTTTGAGTGTCATTAATATATATATCAAACCCTCTTTGTTGAGTGGCTTGGATGTGGAGGTTTTTTGCTGGCCTCTTAAAAGGTCCAGCTCCTCTGAAATGCATTA…	96.5	529	0	0.0	211.6	Good	PP464357	SH1886797.10FU	SH1365133.10FU	SH0986661.10FU	Cortinarius pholideus	890.9	99.62	2.0	FALSE	Cortinarius pholideus	ID based on BLAST nearest sequence PP464357 (99.62 %) (specimen)	TRUE
10944	YSU-F	LE F-361851		0404_ITS_F_H09_08_2023_04_04_13_25_28.ab1	ITS	F	Cortinarius porphyropus	>YSU-F-10944 GCTGCTGGCTCTCTAGGGAGCATGTGCACACTTGTCATCTTTATATCTCCACCTGTGCACCTTTTGTAGACCTGGATATCTCTCTGAGTGCTTAGCACTTCAGGTTTGAGGATTGACTTTATTGTTCTCTCTTTATATTTCCAGGCCTATGTTTCTTCATATACCCCATTGTATGTTATAGAATGTAGTAAATAGGCCTTTGTGCCTATAAACCTATACAACTTTCAGCAACGGATCTCTTGGCTCTCGCATCGATGAAGAACGCAGCGAAATGCGTTAAGTAATGTGAATTGCAGAATTCAGTGAATCATCGAATCTTTGAACGCACCTTGCGCTCCTTGGTATTCCGAGGAGCATGCCTGTTTGAGTGTCATTAATATATCAAC…	589	698	46.911174785100286	F_only	TAAAAACCTGTCCGTATGTTGCTGCTGGCTCTCTAGGGAGCATGTGCACACTTGTCATCTTTATATCTCCACCTGTGCACCTTTTGTAGACCTGGATATCTCTCTGAGTGCTTAGCACTTCAGGTTTGAGGATTGACTTTATTGTTCTCTCTTTATATTTCCAGGCCTATGTTTCTTCATATACCCCATTGTATGTTATAGAATGTAGTAAATAGGCCTTTGTGCCTATAAACCTATACAACTTTCAGCAACGGATCTCTTGGCTCTCGCATCGATGAAGAACGCAGCGAAATGCGTTAAGTAATGTGAATTGCAGAATTCAGTGAATCATCGAATCTTTGAACGCACCTTGCGCTCCTTGGTATTCCGAGGAGCATGCCTGTTTGAGTGTCATTAATA…	86.91	668	0	0.0	267.2	Excellent	PP277715	SH1942578.10FU	SH1403428.10FU	SH1017632.10FU	Thaxterogaster porphyropus	1012.8	100.0	0.0	FALSE	Thaxterogaster mendax | Thaxterogaster porphyropus | Thaxterogaster subporphyropus	ID based on BLAST nearest sequence PP277715 (100.00 %) (specimen), other nearest taxa: Thaxterogaster mendax | Thaxterogaster porphyropus | Thaxterogaster subporphyropus	TRUE
10957	YSU-F	LE F-361852		0366_ITS_F_A02_01_2023_03_15_19_32_42.ab1	ITS	F	Cortinarius cremeoglobosus	>YSU-F-10957 CTGCTGGTTCTCTAGGGAACATGTGCACACTTGTCGTTTTTATATCTCCACTTGTGCATCTTTTGTAGACTTGGATATTTTTCTGAATGCCTTCGTAGCATGTCAGGTTTGAGGATTGACTTTCTTGTCTATCTTTACATTGTCCAGGTCTATGTTTTCAATATACCCCAATCTATTGTATTAGAATGTAGTAATAGGCCTTTGTGCCTATAAACTTATACAACTTTCAGCAACGGATCTCTTGGCTCTCGCATCGATGAAGAACGCAGCGAAATGCGATAAGTAATGTGAATTGCAGAATTCAGTGAATCATCGAATCTTTGAACGCACCTTGCGCTCCTTGGTATTCCGAGGAGCATGCCTGTTTGAGTGTCATTAATATATCA…	665	718	51.6949860724234	F_only	NNNNGGANNCATNNTNNGACNNNNNNNNNNNNGCTGCTGGTTCTCTAGGGAACATGTGCACACTTGTCGTTTTTATATCTCCACTTGTGCATCTTTTGTAGACTTGGATATTTTTCTGAATGCCTTCGTAGCATGTCAGGTTTGAGGATTGACTTTCTTGTCTATCTTTACATTGTCCAGGTCTATGTTTTCAATATACCCCAATCTATTGTATTAGAATGTAGTAATAGGCCTTTGTGCCTATAAACTTATACAACTTTCAGCAACGGATCTCTTGGCTCTCGCATCGATGAAGAACGCAGCGAAATGCGATAAGTAATGTGAATTGCAGAATTCAGTGAATCATCGAATCTTTGAACGCACCTTGCGCTCCTTGGTATTCCGAGGAGCATGCCTGTT…	92.34	702	28	3.99	278.41	Excellent	PQ652955	SH1944866.10FU	SH1403479.10FU	SH1017833.10FU	Cortinarius illibatus	1102.0	99.69	2.0	FALSE	Cortinarius corpulentus | Cortinarius cremeoglobosus | Cortinarius illibatus	ID based on BLAST nearest sequence PQ652955 (99.69 %) (specimen), other nearest taxa: Cortinarius corpulentus | Cortinarius cremeoglobosus | Cortinarius illibatus	FALSE
10961	YSU-F	LE F-361854		0576_ITS_F_D11_04_2023_04_04_13_25_28.ab1	ITS	F	Cortinarius raphanoides	>YSU-F-10961 TGTTCATCTTTATATCTCCACCTGTGCACCTTTTGTAGACCCTCCCGGGGGTCTATGTCGCTTCATCTACCCCAATGTATGTTAATAGAATGTGTGTGCATATGAAATCTATACAACTTTCAGCAACGGATCTCTTGGCTCTCGCATCGATGAAGAACGCAGCGAAATGCGATAAGTAATGTGAATTGCAGAATTCAGTGAATCATCGAATCTTTGAACGCACCTTGCGCTCCTTGGTATTCCGAGGAGCATGCCTGTTTGAGTGTCATTAATATATAATCAACCCTCTTGTTTGAGTGGCTTGGATGTGGGGGCTTGCTGGCCTCTTAAAAGGTTCAGCTCCCCTGAAATGCATTAGTGGAACGACCTGTTCATTCATTGGTGTG…	532	547	51.59414990859232	F_only	TCGCACGCCTGTTCATCTTTATATCTCCACCTGTGCACCTTTTGTAGACCCTCCCGGGGGTCTATGTCGCTTCATCTACCCCAATGTATGTTAATAGAATGTGTGTGCATATGAAATCTATACAACTTTCAGCAACGGATCTCTTGGCTCTCGCATCGATGAAGAACGCAGCGAAATGCGATAAGTAATGTGAATTGCAGAATTCAGTGAATCATCGAATCTTTGAACGCACCTTGCGCTCCTTGGTATTCCGAGGAGCATGCCTGTTTGAGTGTCATTAATATATAATCAACCCTCTTGTTTGAGTGGCTTGGATGTGGGGGCTTGCTGGCCTCTTAAAAGGTTCAGCTCCCCTGAAATGCATTAGTGGAACGACCTGTTCATTCATTGGTGTGATAA…	96.38	540	0	0.0	216.0	Good	PQ652967	SH1887833.10FU	SH1365567.10FU	SH0986605.10FU	Cortinarius raphanoides	885.7	100.0	0.0	FALSE	Cortinarius raphanoides	ID based on BLAST nearest sequence PQ652967 (100.00 %) (specimen)	TRUE
10962	YSU-F	LE F-361855		0604_ITS_F_H06_08_2023_06_20_15_42_08.ab1	ITS	F	Cortinarius violaceus	>YSU-F-10962 ATGAAAATTTGTCCAAGTCAATGGACTGTTAAGAAGCTGAACTACTGCCTCACACATCAATAATGTAGATAGTTATCACATTAATGAACGGTCAACAAATTGTTCTGCTAATACATTTCAGGGGAGCTGACCTTCAGAAAATAAGACCAGCACAACCCCAAATCCAAACACTCGACAAGCAAAAGCTTGAAGAGGTTGATATATTAATGACACTCAAACAGGCATACTCCTCGGAATACCAAGGAGTGCAAGGTGCGTTCAAAGATTCGATGATTCACTGAATTCTGCAATTCACATTACTTATCGCATTTCGCTGCGTTCTTCATCGATGCGAGAGCCAAGAGATCCGTTGCTGAAAGTTGTATAGGTTTTTGTAAGGCAAAAAA…	603	765	36.25228758169935	contig	TGAACCTGGTTGTCCGAGGAATCATTATTGAAATAAACAGAAAATTGACTGCTGGCTCTCTAGGGAGCATGTGCACACTTTGTCATCTTTATATCTTCACATGTGCACCTCTTGTAGACTTTGGATATCTTTCTGAATGTAATTCAGGTTTTGAGGATTGACTTTTTGGTCTCTCCTTACATTTCCAAATCTATGTTCCTTCATATACACTTATGTTATAGAATGTAATAAAATAGGCCTTTTTTGCCTTACAAAAACCTATACAACTTTCAGCAACGGATCTCTTGGCTCTCGCATCGATGAAGAACGCAGCGAAATGCGATAAGTAATGTGAATTGCAGAATTCAGTGAATCATCGAATCTTTGAACGCACCTTGCACTCCTTGGTATTCCGAGGAG…	47.49	675	0	0.0	270.0	Excellent	OL958654	SH1945147.10FU	SH1404813.10FU	SH1017599.10FU	Cortinarius violaceus	1014.5	99.17	5.0	TRUE	Cortinarius hercynicus | Cortinarius violaceus	ID based on BLAST nearest sequence OL958654 (99.17 %) (TYPE specimen), other nearest taxa: Cortinarius hercynicus | Cortinarius violaceus	TRUE
10962	YSU-F	LE F-361855		0604_ITS_R_H07_08_2023_08_14_17_53_43.ab1	ITS	R		>YSU-F-10962 ATGAAAATTTGTCCAAGTCAATGGACTGTTAAGAAGCTGAACTACTGCCTCACACATCAATAATGTAGATAGTTATCACATTAATGAACGGTCAACAAATTGTTCTGCTAATACATTTCAGGGGAGCTGACCTTCAGAAAATAAGACCAGCACAACCCCAAATCCAAACACTCGACAAGCAAAAGCTTGAAGAGGTTGATATATTAATGACACTCAAACAGGCATACTCCTCGGAATACCAAGGAGTGCAAGGTGCGTTCAAAGATTCGATGATTCACTGAATTCTGCAATTCACATTACTTATCGCATTTCGCTGCGTTCTTCATCGATGCGAGAGCCAAGAGATCCGTTGCTGAAAGTTGTATAGGTTTTTGTAAGGCAAAAAA…	603	753	32.734395750332006	contig	TGAACCTGGTTGTCCGAGGAATCATTATTGAAATAAACAGAAAATTGACTGCTGGCTCTCTAGGGAGCATGTGCACACTTTGTCATCTTTATATCTTCACATGTGCACCTCTTGTAGACTTTGGATATCTTTCTGAATGTAATTCAGGTTTTGAGGATTGACTTTTTGGTCTCTCCTTACATTTCCAAATCTATGTTCCTTCATATACACTTATGTTATAGAATGTAATAAAATAGGCCTTTTTTGCCTTACAAAAACCTATACAACTTTCAGCAACGGATCTCTTGGCTCTCGCATCGATGAAGAACGCAGCGAAATGCGATAAGTAATGTGAATTGCAGAATTCAGTGAATCATCGAATCTTTGAACGCACCTTGCACTCCTTGGTATTCCGAGGAG…	47.49	675	0	0.0	270.0	Excellent	OL958654	SH1945147.10FU	SH1404813.10FU	SH1017599.10FU	Cortinarius violaceus	1014.5	99.17	5.0	TRUE	Cortinarius hercynicus | Cortinarius violaceus	ID based on BLAST nearest sequence OL958654 (99.17 %) (TYPE specimen), other nearest taxa: Cortinarius hercynicus | Cortinarius violaceus	TRUE
10968	YSU-F	LE F-361856		0365_ITS_F_H01_08_2023_03_15_19_32_42.ab1	ITS	F	Cortinarius griseovioleipes	>YSU-F-10968 GGTTCTCTAGGGAGCATGTGCACACYTTGTCATCTTTATATCTCCACCTGTGCACTTTTTGTAGACCTTTCAGGTCTATGTTGCTTCATTTACCCCAATGTATGTTAATAGAATGTTGTGCCTATATAATATATACAACTTTCAGCAACGGATCTCTTGGCTCTCGCATCGATGAAGAACGCAGCGAAATGCGATAAGTAATGTGAATTGCAGAATTCAGTGAATCATCGAATCTTTGAACGCACCTTGCGCTCCTTGGTATTCCGAGGAGCATGCCTGTTTGAGTGTCATTAATATATCAACCTTCTCTTGTTTGAGTTGTTTGGATGTGGGGGTTTGCTGGACTCTTAAATGAATTCAGCTCCCCTGAAATGCATTAGCAGAAC…	500	599	40.404006677796325	contig	NNTAAACCTNNNNNNNNNNNNGNNNNNCNGGTTCTCTAGGGAGCATGTGCACNCTTGTCATCTTTATATCTCCCCTGTGCACTTTTTGTAGACCTTTCAGGTTATGTTGCTTCATTTACCCCAAGTATGTTATAGAATGTTGTGCCTATAAATATATACAACTTTCAGCAACGGTCTCTTGGCTCTCGCATCGATGAAGAACGCAGCGAAATGCGATAAGTAATGTGAATTGCAGAATTCAGTGAATCATCGAATCTTTGAACGCACNNNNCGCTCCTTGGTATTCCGAGGAGCATGCCTGTTTGAGTGTCATTAATATATCACCTTCTCTTGTTTGAGTTGTTTGGATGTGGGGGTTTGCTGGACTCTTAAATGAATNNNNNNCCCNGNAANGNNTTA…	67.15	514	87	16.93	195.44	Medium												FALSE
10968	YSU-F	LE F-361856		0365_ITS_R_E09_05_2023_04_27_20_39_44.ab1	ITS	R		>YSU-F-10968 GGTTCTCTAGGGAGCATGTGCACACYTTGTCATCTTTATATCTCCACCTGTGCACTTTTTGTAGACCTTTCAGGTCTATGTTGCTTCATTTACCCCAATGTATGTTAATAGAATGTTGTGCCTATATAATATATACAACTTTCAGCAACGGATCTCTTGGCTCTCGCATCGATGAAGAACGCAGCGAAATGCGATAAGTAATGTGAATTGCAGAATTCAGTGAATCATCGAATCTTTGAACGCACCTTGCGCTCCTTGGTATTCCGAGGAGCATGCCTGTTTGAGTGTCATTAATATATCAACCTTCTCTTGTTTGAGTTGTTTGGATGTGGGGGTTTGCTGGACTCTTAAATGAATTCAGCTCCCCTGAAATGCATTAGCAGAAC…	500	753	23.13811420982736	contig	NNTAAACCTNNNNNNNNNNNNGNNNNNCNGGTTCTCTAGGGAGCATGTGCACNCTTGTCATCTTTATATCTCCCCTGTGCACTTTTTGTAGACCTTTCAGGTTATGTTGCTTCATTTACCCCAAGTATGTTATAGAATGTTGTGCCTATAAATATATACAACTTTCAGCAACGGTCTCTTGGCTCTCGCATCGATGAAGAACGCAGCGAAATGCGATAAGTAATGTGAATTGCAGAATTCAGTGAATCATCGAATCTTTGAACGCACNNNNCGCTCCTTGGTATTCCGAGGAGCATGCCTGTTTGAGTGTCATTAATATATCACCTTCTCTTGTTTGAGTTGTTTGGATGTGGGGGTTTGCTGGACTCTTAAATGAATNNNNNNCCCNGNAANGNNTTA…	67.15	514	87	16.93	195.44	Medium												FALSE
10983	YSU-F	LE F-361857		0578_ITS_F_C11_03_2023_08_18_17_43_26.ab1	ITS	F		>YSU-F-10983 GTTTCCGTAGGTGACCTGCGGAAGGATCATTATTGAAATAAACCTGATGGGTTGTTGCTGGTTCTCTAGGGAGCATGTGCACGCTTGTCATCTTTATATCTCCACCTGTGCACCTTTTGTAGATCTGGATATCTTTCTGAATGCCTGGCATTCAGGTTTGGGGATTGACTTTGCTCTTTCCTTACATTTCCAGACCTATGTTTTCTTCATATACACCATGTATGTTATAGAATGTAATAGTAAGGCCTTTGTGCCTACAAACCTATACAACTTTCAGCAACGGATCTCTTGGCTCTCGCATCGATGAAGAACGCAGCGAAATGCGATAAGTAATGTGAATTGCAGAATTCAGTGAATCATCGAATCTTTGAACGCACCTTGCGCTC…	520	754	30.6710875331565	F_only	AGTCGTAACAAGGTTTCCGTAGGTGACCTGCGGAAGGATCATTATTGAAATAAACCTGATGGGTTGTTGCTGGTTCTCTAGGGAGCATGTGCACGCTTGTCATCTTTATATCTCCACCTGTGCACCTTTTGTAGATCTGGATATCTTTCTGAATGCCTGGCATTCAGGTTTGGGGATTGACTTTGCTCTTTCCTTACATTTCCAGACCTATGTTTTCTTCATATACACCATGTATGTTATAGAATGTAATAGTAAGGCCTTTGTGCCTACAAACCTATACAACTTTCAGCAACGGATCTCTTGGCTCTCGCATCGATGAAGAACGCAGCGAAATGCGATAAGTAATGTGAATTGCAGAATTCAGTGAATCATCGAATCTTTGAACGCACCTTGCGCTCC…	76.88	667	0	0.0	266.8	Excellent	PP763025	SH1944302.10FU	SH1404125.10FU	SH1018401.10FU	Cortinarius sanguineus	880.6	99.42	3.0	FALSE	Cortinarius cruentus | Cortinarius malicorius | Cortinarius sanguineus	ID based on BLAST nearest sequence PP763025 (99.42 %) (specimen), other nearest taxa: Cortinarius cruentus | Cortinarius malicorius | Cortinarius sanguineus	TRUE
10983	YSU-F	LE F-361857		0578_ITS_F_F11_06_2023_04_04_13_25_28.ab1	ITS	F	Cortinarius sanguineus	>YSU-F-10983 GTTTCCGTAGGTGACCTGCGGAAGGATCATTATTGAAATAAACCTGATGGGTTGTTGCTGGTTCTCTAGGGAGCATGTGCACGCTTGTCATCTTTATATCTCCACCTGTGCACCTTTTGTAGATCTGGATATCTTTCTGAATGCCTGGCATTCAGGTTTGGGGATTGACTTTGCTCTTTCCTTACATTTCCAGACCTATGTTTTCTTCATATACACCATGTATGTTATAGAATGTAATAGTAAGGCCTTTGTGCCTACAAACCTATACAACTTTCAGCAACGGATCTCTTGGCTCTCGCATCGATGAAGAACGCAGCGAAATGCGATAAGTAATGTGAATTGCAGAATTCAGTGAATCATCGAATCTTTGAACGCACCTTGCGCTC…	520	434	21.622119815668203	F_only	AGTCGTAACAAGGTTTCCGTAGGTGACCTGCGGAAGGATCATTATTGAAATAAACCTGATGGGTTGTTGCTGGTTCTCTAGGGAGCATGTGCACGCTTGTCATCTTTATATCTCCACCTGTGCACCTTTTGTAGATCTGGATATCTTTCTGAATGCCTGGCATTCAGGTTTGGGGATTGACTTTGCTCTTTCCTTACATTTCCAGACCTATGTTTTCTTCATATACACCATGTATGTTATAGAATGTAATAGTAAGGCCTTTGTGCCTACAAACCTATACAACTTTCAGCAACGGATCTCTTGGCTCTCGCATCGATGAAGAACGCAGCGAAATGCGATAAGTAATGTGAATTGCAGAATTCAGTGAATCATCGAATCTTTGAACGCACCTTGCGCTCC…	76.88	667	0	0.0	266.8	Excellent	PP763025	SH1944302.10FU	SH1404125.10FU	SH1018401.10FU	Cortinarius sanguineus	880.6	99.42	3.0	FALSE	Cortinarius cruentus | Cortinarius malicorius | Cortinarius sanguineus	ID based on BLAST nearest sequence PP763025 (99.42 %) (specimen), other nearest taxa: Cortinarius cruentus | Cortinarius malicorius | Cortinarius sanguineus	TRUE
10985	YSU-F	LE F-361858		0039_ITS_F_G07_07_2023_03_28_14_07_31.ab1	ITS	F	Cortinarius spilomeus	>YSU-F-10985 TACCTGATTTGAGGTCACATTAATGAAAATTGTCCAAGTCAATGGACTGTTAGAAGCTGAACTGCCTCACGTCAATAGCGTAGNNNTTATCACACCAATGAACGGTCAACAAATGTTCCGCTAATGCATTTTAGGGGAGCTGACCTCATTTAAAAAGAGACCAGCAAAATCCCCCCACATCCAACACTCAACTAGCAAAAGCTAAAGAGGTTGATATATTAATGACACTCAAACAGGCATGCTCCTCGGAATACCAAGGAGCGCAAGGTGCGTTCAAAGATTCGATGATTCACTGAATTCTGCAATTCACATTACTTATCGCATTTCGCTGCGTTCTTCATCGATGCGAGAGCCAAGAGATCCGTTGCTGAAAGTTGTATAGGTTT…	591	680	45.58529411764706	F_only	TGGTTCTCTATGGGGACATGTGCACGCCCATCATCTTTATATCTCCACCTGTGCACACTTTGTAGACCTGGGTAGCTTTCTGAATGCCTTTTTGGTGTTCAGGTTTGAGGACTGACTATCCTGTCTCTCCTTACATTTCCAGGTCTATGTTTTCTTCATATACCCCAATGTATGTTATAGAATGTAATTAATGGGCCTTTGTGCCTATAAACCTATACAACTTTCAGCAACGGATCTCTTGGCTCTCGCATCGATGAAGAACGCAGCGAAATGCGATAAGTAATGTGAATTGCAGAATTCAGTGAATCATCGAATCTTTGAACGCACCTTGCGCTCCTTGGTATTCCGAGGAGCATGCCTGTTTGAGTGTCATTAATATATCAACCTCTTTAGCTTTTG…	46.97	656	0	0.0	262.4	Excellent	KX302267	SH1943539.10FU	SH1403345.10FU	SH1017671.10FU	Cortinarius spilomeus	964.7	98.14	11.0	TRUE	Cortinarius ferrusinus | Cortinarius spilomeus	ID based on BLAST nearest sequence KX302267 (98.14 %) (TYPE specimen), other nearest taxa: Cortinarius ferrusinus | Cortinarius spilomeus	TRUE
10986	YSU-F	LE F-361859		0348_ITS_F_A12_01_2023_03_10_21_45_24.ab1	ITS	F	Cortinarius adalbertii var. turritus	>YSU-F-10986 GAAATAAACCTGATGGGTTGTTGCTGGCTCTCTAGGGAGCATGTGCACGCCTTGTCATCTTTATATCTCCACCTGTGCACTTTTTGTAGACCTTTTTTAAAAAAAGGTCTATGTTGCTTCATTTTACCTCAATTGTATGTCAATAGAATGTTGTGCCTATATAATATATACAACTTTCAGCAACGGATCTCTTGGCTCTCGCATCGATGAAGAACGCAGCGAAATGCGATAAGTAATGTGAATTGCAGAATTCAGTGAATCATCGAATCTTTGAACGCACCTTGCGCTCCTTGGTATTCCGAGGAGCATGCCTGTTTGAGTGTCATTAATATAATCTCAACCCTTCTCTTTTTTGAAAAGGTTTGGATGTGGGGGTTTGCTGGCCT…	590	624	53.0	F_only	NNTATTGAAATAAACNNNNNNNNNTTGTTGCTGGCTCTCTAGGGAGCATGTGCACGCCTTGTCATCTTTATATCTCCACCTGTGCACTTTTTGTAGACCTTTTTTAAAAAAAGGTCTATGTTGCTTCATTTTACCTCAATTGTATGTCAATAGAATGTTGTGCCTATATAATATATACAACTTTCAGCAACGGATCTCTTGGCTCTCGCATCGATGAAGAACGCAGCGAAATGCGATAAGTAATGTGAATTGCAGAATTCAGTGAATCATCGAATCTTTGAACGCACCTTGCGCTCCTTGGTATTCCGAGGAGCATGCCTGTTTGAGTGTCATTAATATAATCTCAACCCTTCTCTTTTTTGAAAAGGTTTGGATGTGGGGGTTTGCTGGCCTCTTCAA…	94.18	598	13	2.17	237.9	Good	PQ639248	SH1887986.10FU	SH1365192.10FU	SH0986177.10FU	Cortinarius nigrocuspidatus	980.1	99.65	2.0	FALSE	Cortinarius fistularis | Cortinarius nigrocuspidatus	ID based on BLAST nearest sequence PQ639248 (99.65 %) (specimen), other nearest taxa: Cortinarius fistularis | Cortinarius nigrocuspidatus	FALSE
10999	YSU-F	LE F-361860		0344_ITS_F_E11_05_2023_03_09_22_05_35.ab1	ITS	F	Cortinarius traganus	>YSU-F-10999 GGCTCTCTAGGGAGCATGTGCACACCTTGTCATCTTTATATCTCCACCTGTGCACCTTTTGTAGACCTTTCAGGTCTATGTTGCTTCATTTACCCCCAATGTATGTCAATAGAATGTTGTGCCTATAAAATCTATACAACTTTCAGCAACGGATCTCTTGGCTCTCGCATCGATGAAGAACGCAGCGAAATGCGATAAGTAATGTGAATTGCAGAATTCAGTGAATCATCGAATCTTTGAACGCACCTTGCGCTCCTTGGTATTCCGAGGAGCATGCCTGTTTGAGTGTCATTAATATATATATCAACCTTCTCTTGTTTGAGTGGTTTGGATGTGGGGGTTTGCTGGCTTCTTAAAAAGGGTTCAGCTCCTCTGAAATGCATTAG…	559	589	50.10526315789474	F_only	NTNGGCNNNNTAGGGAGCATGTGCACACCTTGTNATCTTTATATCTCCACCTGTGCACCTTTTGTAGACCTTTCAGGTCTATGTTGCTTCATTTACCCCCAATGTATGTCAATAGAATGTTGTGCCTATAAAATCTATACAACTTTCAGCAACGGATCTCTTGGCTCTCGCATCGATGAAGAACGCAGCGAAATGCGATAAGTAATGTGAATTGCAGAATTCAGTGAATCATCGAATCTTTGAACGCACCTTGCGCTCCTTGGTATTCCGAGGAGCATGCCTGTTTGAGTGTCATTAATATATATATCAACCTTCTCTTGTTTGAGTGGTTTGGATGTGGGGGTTTGCTGGCTTCTTAAAAAGGGTTCAGCTCCTCTGAAATGCATTAGCAGAACAACC…	93.19	561	15	2.67	222.8	Good	ON412819	SH1887477.10FU	SH1365191.10FU	SH0986663.10FU	Cortinarius traganus	916.6	99.45	3.0	FALSE	Cortinarius traganus	ID based on BLAST nearest sequence ON412819 (99.45 %) (specimen)	TRUE
11002	YSU-F	LE F-361861		0400_ITS_F_D09_04_2023_04_04_13_25_28.ab1	ITS	F	Cortinarius pholideus	>YSU-F-11002 GTTGCTGGCTCTCCAGGGAGCATGTGCACGCCTTGTCATCTTTATATCTCCACCTGTGCACCTTTTGTAGACCTTCCCAGGTCTATGTTGCTTCATCTACCCCAATGTATGTCAATAGAATGTATGTGCCTATGAAATTTATACAACTTTCAGCAACGGATCTCTTGGCTCTCGCATCGATGAAGAACGCAGCGAAATGCGATAAGTAATGTGAATTGCAGAATTCAGTGAATCATCGAATCTTTGAACGCACCTTGCGCTCCTTGGTATTCCGAGGAGCATGCCTGTTTGAGTGTCATTAATATATATATCAAACCCTCTTTGTTGAGTGGCTTGGATGTGGAGGTTTTTTGCTGGCCTCTTAAAAGGTCCAGCTCCTCTGAAAT…	557	613	50.07177814029364	F_only	GGAAAATAAAACCTCGCATCGGGTTAGTTGCTGGCTCTCCAGGGAGCATGTGCACGCCTTGTCATCTTTATATCTCCACCTGTGCACCTTTTGTAGACCTTCCCAGGTCTATGTTGCTTCATCTACCCCAATGTATGTCAATAGAATGTATGTGCCTATGAAATTTATACAACTTTCAGCAACGGATCTCTTGGCTCTCGCATCGATGAAGAACGCAGCGAAATGCGATAAGTAATGTGAATTGCAGAATTCAGTGAATCATCGAATCTTTGAACGCACCTTGCGCTCCTTGGTATTCCGAGGAGCATGCCTGTTTGAGTGTCATTAATATATATATCAAACCCTCTTTGTTGAGTGGCTTGGATGTGGAGGTTTTTTGCTGGCCTCTTAAAAGGTCCA…	92.09	595	0	0.0	238.0	Good	KY964780	SH1886797.10FU	SH1365133.10FU	SH0986661.10FU	Cortinarius pholideus	944.1	99.82	1.0	FALSE	Cortinarius pholideus	ID based on BLAST nearest sequence KY964780 (99.82 %) (specimen)	TRUE
11055	YSU-F	LE F-361863		0362_ITS_F_E01_05_2023_03_15_19_32_42.ab1	ITS	F	Cortinarius olivaceofuscus	>YSU-F-11055 TGGCTCTCTAGGGAGCATGTGCACACTTGTCATCTTTATATCTCCACCTGTGCACCTTTTGTAGACCTGGATATCTTTCTGAATGCCTGGCATTCAGGTTTAAGGATTGACTTTTGTCTTTCCTTACATTTCCAGGCCTATGTTTTCTTCATATACACCATTTATGTTATAGAATGTAATGAAAAGGGCCTTTGTGCCTACAAACCTTATACAACTTTCAGCAACGGATCTCTTGGCTCTCGCATCGATGAAGAACGCAGCGAAATGCGATAAGTAATGTGAATTGCAGAATTCAGTGAATCATCGAATCTTTGAACGCACCTTGCGCTCCTTGGTATTCCGAGGAGCATGCCTGTTTGAGTGTCATTAATATATCAACCTCCTCA…	647	698	50.75501432664756	F_only	NNGAAATAAACCNNNNNNNNNNNNNNNNGNTGGCTCTCTAGGGAGCATGTGCACACTTGTCATCTTTATATCTCCACCTGTGCACCTTTTGTAGACCTGGATATCTTTCTGAATGCCTGGCATTCAGGTTTAAGGATTGACTTTTGTCTTTCCTTACATTTCCAGGCCTATGTTTTCTTCATATACACCATTTATGTTATAGAATGTAATGAAAAGGGCCTTTGTGCCTACAAACCTTATACAACTTTCAGCAACGGATCTCTTGGCTCTCGCATCGATGAAGAACGCAGCGAAATGCGATAAGTAATGTGAATTGCAGAATTCAGTGAATCATCGAATCTTTGAACGCACCTTGCGCTCCTTGGTATTCCGAGGAGCATGCCTGTTTGAGTGTCATTA…	92.65	676	24	3.55	268.27	Excellent	PP001389	SH1943570.10FU	SH1404525.10FU	SH1018504.10FU	Cortinarius polaris	1069.4	99.52	3.0	FALSE	Cortinarius californicus | Cortinarius croceus | Cortinarius idahoensis | Cortinarius olivaceofuscus | Cortinarius polaris | Cortinarius smithii	ID based on BLAST nearest sequence PP001389 (99.52 %) (specimen), other nearest taxa: Cortinarius californicus | Cortinarius croceus | Cortinarius idahoensis | Cortinarius olivaceofuscus | Cortinarius polaris | Cortinarius smithii	FALSE
11067	YSU-F			0345_ITS_F_E09_05_2023_03_28_23_04_55.ab1	ITS	F	Cortinarius traganus	>YSU-F-11067 GAAATAAACCTGWTGGGTTGTTGCTGGCTCTCTAGGGAGCATGTGCACACCTTGTCATCTTTATATCTCCACCTGTGCACCTTTTGTAGACCTTTCAGGTCTATGTTGCTTCATTTACCCCCAATGTATGTCAATAGAATGTTGTGCCTATAAAATCTATACAACTTTCAGCAACGGATCTCTTGGCTCTCGCATCGATGAAGAACGCAGCGAAATGCGATAAGTAATGTGAATTGCAGAATTCAGTGAATCATCGAATCTTTGAACGCACCTTGCGCTCCTTGGTATTCCGAGGAGCATGCCTGTTTGAGTGTCATTAAWAATTAATTAWCAACCTTCTCTTGTTTGAGTGGTTTGGATGTGGGGGTTTGCTGGCTTCTTAAAAA…	585	625	31.8624	F_only	TGCCGGAAGGATCATTATTGAAATAAACCTGWTGGGTTGTTGCTGGCTCTCTAGGGAGCATGTGCACACCTTGTCATCTTTATATCTCCACCTGTGCACCTTTTGTAGACCTTTCAGGTCTATGTTGCTTCATTTACCCCCAATGTATGTCAATAGAATGTTGTGCCTATAAAATCTATACAACTTTCAGCAACGGATCTCTTGGCTCTCGCATCGATGAAGAACGCAGCGAAATGCGATAAGTAATGTGAATTGCAGAATTCAGTGAATCATCGAATCTTTGAACGCACCTTGCGCTCCTTGGTATTCCGAGGAGCATGCCTGTTTGAGTGTCATTAAWAWWTATWTMWCCCTCCTCTCGTGTGAGAGGGTTGKATGTGGGGGKGTGCTGTGTTCTTA…	72.61	573	0	0.0	229.2	Good												FALSE
11067	YSU-F			0345_ITS_F_F11_06_2023_03_09_22_05_35.ab1	ITS	F		>YSU-F-11067 GAAATAAACCTGWTGGGTTGTTGCTGGCTCTCTAGGGAGCATGTGCACACCTTGTCATCTTTATATCTCCACCTGTGCACCTTTTGTAGACCTTTCAGGTCTATGTTGCTTCATTTACCCCCAATGTATGTCAATAGAATGTTGTGCCTATAAAATCTATACAACTTTCAGCAACGGATCTCTTGGCTCTCGCATCGATGAAGAACGCAGCGAAATGCGATAAGTAATGTGAATTGCAGAATTCAGTGAATCATCGAATCTTTGAACGCACCTTGCGCTCCTTGGTATTCCGAGGAGCATGCCTGTTTGAGTGTCATTAAWAATTAATTAWCAACCTTCTCTTGTTTGAGTGGTTTGGATGTGGGGGTTTGCTGGCTTCTTAAAAA…	585	367	23.166212534059945	F_only	TGCCGGAAGGATCATTATTGAAATAAACCTGWTGGGTTGTTGCTGGCTCTCTAGGGAGCATGTGCACACCTTGTCATCTTTATATCTCCACCTGTGCACCTTTTGTAGACCTTTCAGGTCTATGTTGCTTCATTTACCCCCAATGTATGTCAATAGAATGTTGTGCCTATAAAATCTATACAACTTTCAGCAACGGATCTCTTGGCTCTCGCATCGATGAAGAACGCAGCGAAATGCGATAAGTAATGTGAATTGCAGAATTCAGTGAATCATCGAATCTTTGAACGCACCTTGCGCTCCTTGGTATTCCGAGGAGCATGCCTGTTTGAGTGTCATTAAWAWWTATWTMWCCCTCCTCTCGTGTGAGAGGGTTGKATGTGGGGGKGTGCTGTGTTCTTA…	72.61	573	0	0.0	229.2	Good												FALSE
12086	YSU-F	LE F-361864		0595_ITS_F_H01_08_2023_04_08_16_37_28.ab1	ITS	F	Cortinarius smithii	>YSU-F-12086 TTCCGTAGGTGAACCTGCGGAAGGATCATTATTGAAATAAACCTGATGGGTTGCTGCTGGCTCTCTAGGGAGTATGTGCACACTTGTCATCTTTATATCTCCACCTGTGCACCTTTTGTAGATCTGGATATCTTTCTGAATGCCTGGCATTCAGGTTTGAGGAATTGACTCTAGTCTTTCCTTACATTTCCAGGTCTATGTTTTCTTCATATACACCATTTATGTTATAGAATGTAATGAAAGGGCCTTTGTGCCTACAAGCCTTATACAACTTTCAGCAACGGATCTCTTGGCTCTCGCATCGATGAAGAACGCAGCGAAATGCGATAAGTAATGTGAATTGCAGAATTCAGTGAATCATCGAATCTTTGAACGCACCTTGCGCT…	609	735	48.142857142857146	F_only	TCGTACAAGTTTCCGTAGGTGAACCTGCGGAAGGATCATTATTGAAATAAACCTGATGGGTTGCTGCTGGCTCTCTAGGGAGTATGTGCACACTTGTCATCTTTATATCTCCACCTGTGCACCTTTTGTAGATCTGGATATCTTTCTGAATGCCTGGCATTCAGGTTTGAGGAATTGACTCTAGTCTTTCCTTACATTTCCAGGTCTATGTTTTCTTCATATACACCATTTATGTTATAGAATGTAATGAAAGGGCCTTTGTGCCTACAAGCCTTATACAACTTTCAGCAACGGATCTCTTGGCTCTCGCATCGATGAAGAACGCAGCGAAATGCGATAAGTAATGTGAATTGCAGAATTCAGTGAATCATCGAATCTTTGAACGCACCTTGCGCTCCT…	83.36	721	0	0.0	288.4	Excellent	MN751161	SH1943570.10FU	SH1404525.10FU	SH1018504.10FU	Cortinarius croceus	993.9	98.2	11.0	FALSE	Cortinarius croceus | Cortinarius olivaceofuscus | Cortinarius polaris	ID based on BLAST nearest sequence MN751161 (98.20 %) (specimen), other nearest taxa: Cortinarius croceus | Cortinarius olivaceofuscus | Cortinarius polaris	FALSE
12099	YSU-F	LE F-361865		12099_ITS_F.ab1	ITS	F	Cortinarius cruentiphyllus	>YSU-F-12099 GTTTCCGTAGGTGAACCTGCGGAAGGATCATTATTGAAATAAACCTGATGGGTTGCTGCTGGCTCTCTTGGGAGCATGTGCACGCTTGTCATCTTTATATCTCCACCTGTGCACCTTTTGTAGATCTGGATATCTTTCTGAATGCCTGGCATTCAGGTTTGAGGATTGACTTTTGTCTTTCCTTACATTTCTAGGCCTATGTTTTCTTCATATACACCATGTATGTTATAGAATGTAATGACAAGGCCTTTGTGCCTACAAACCTATACAACTTTCAGCAACGGATCTCTTGGCTCTCGCATCGATGAAGAACGCANCGAAATGCGATAAGTAATGTGAATTGCAGAATTCAGTGAATCATCGAATCTTTGAACGCACCTTGCGCT…	522	565	46.12389380530973	F_only	NNNNGNNNNNNNAGGTGAACCTGNNNNNNGANCATTATTGANNTANACCTNNNNNNNNNNNTGCTGGCTCTCTTGGGAGCATGTGCACGCTTGTCATCTTTATATCTCCACCTGTGCACCTTTTGTAGATCTGGATATCTTTCTGAATGCCTGGCATTCAGGTTTGAGGATTGACTTTTGTCTTTCCTTACATTTCTAGGCCTATGTTTTCTTCATATACACCATGTATGTTATAGAATGTAATGACAAGGCCTTTGTGCCTACAAACCTATACAACTTTCAGCAACGGATCTCTTGGCTCTCGCATCGATGAAGAACGCANCGAAATGCGATAAGTAATGTGAATTGCAGAATTCAGTGAATCATCGAATCTTTGAACGCACCTTGCGCTCCTTGGTA…	81.51	544	57	10.48	211.31	Good	OP866240	SH1943999.10FU	SH1405237.10FU	SH1018504.10FU	Cortinarius cruentiphyllus	894.3	100.0	0.0	FALSE	Cortinarius cinnamomeus | Cortinarius cruentiphyllus | Cortinarius idahoensis | Cortinarius pellstonianus | Cortinarius purpureus | Cortinarius semisanguineus | Cortinarius sommerfeltii	ID based on BLAST nearest sequence OP866240 (100.00 %) (specimen), other nearest taxa: Cortinarius cinnamomeus | Cortinarius cruentiphyllus | Cortinarius idahoensis | Cortinarius pellstonianus | Cortinarius purpureus | Cortinarius semisanguineus | Cortinarius sommerfeltii	TRUE
12122	YSU-F	LE F-361866		12122_ITS_F.ab1	ITS	F	Cortinarius davemallochii	>YSU-F-12122 TACCTGATTTGAGGTCACGTTAATGAAAAATTGTCCAGGTCAATGGACTGTTAGAAGCTGAACCTTGCTTCACGTCAATAGCGTAGATAATTATCACACCAATGAACGGTCAACAAAATTGTTCCGCTAATACATTTCAGGGGAGCCGACCTCAGAAAGAGACCAGCAAAAAACACCCCCACATCCAAACACTCAACAGGCAAAAAAACCTGAGGAGGTTGATATATTAATGACACTCAAACAGGCATGCTCCTCGGTTTTTGAGGAGCGCAAGGTGCGTTCAAAGATTCGATGATTCACTGAATTCTGCAATTCACATTACTTATCGCATTTCGCTGCGTTCTTCATCGATGCGAGAGCCAAGAGATCCGTTGCTGAAAGTTGTA…	661	525	35.413333333333334	contig	TAGTGAACCTGCGGAAGGATCATTATTGAAATAAACCTGATGGGRAGCTGCTGGCTCTTCGGGAGCATTGCACACTTGTCATCTTTATTCTTCCCCTGTGCACCTTTTGTAGATCTGGATATCTTTCTGAATGCCTGGCATTCGGGTTTTGAGGATTGACTCTTTTGTCTTTCCCATTTCCAGACCTATGTTTTCATATACACCTTGTATGTTATAGAATGTATGGAAAAGGCCTTTGTGCTAACCTCTTTCAGAGGTCGGCTCCGCTGAAACGCAGCGAAACGATTGTGTTGCAGTTCAGTGAATCATAATTTTGAACGCATTGACGAGGAGCATGGTTGAGTGTCTAAWATATCAACCTCCTCAGGTTTTTTKSCTTGTKAGTTTGAATKGRGGTTT…	42.27	402	0	0.0	160.8	Medium	OQ366568	SH1943273.10FU	SH1403738.10FU	SH1017520.10FU	Cortinarius davemallochii	1134.7	100.0	0.0	FALSE	Cortinarius cruentiphyllus | Cortinarius davemallochii | Cortinarius pellstonianus | Cortinarius semisanguineus | Cortinarius vitiosus	ID based on BLAST nearest sequence OQ366568 (100.00 %) (specimen), other nearest taxa: Cortinarius cruentiphyllus | Cortinarius davemallochii | Cortinarius pellstonianus | Cortinarius semisanguineus | Cortinarius vitiosus	TRUE
[truncated: 519 more rows]
